# Supplementary material for: Crystal structure of sodium (1S)-d-mannit-1-yl­sulfonate
Source: Acta Crystallogr E Crystallogr Commun. 2018 Aug 24;74(Pt 9):1314–8. doi: 10.1107/S2056989018011556 (PMC6127687; doi:10.1107/S2056989018011556)
Supplement: Supplementary file 1 [file e-74-01314-sup1.cif]

##############################################################################
#                                                                            #
# This CIF contains the data in a paper accepted for publication in          #
# Acta Crystallographica Section E. It conforms to the requirements of       #
# Notes for Authors for Acta Crystallographica Section E, and has been       #
# peer reviewed under the auspices of the IUCr Commission on Journals.       #
#                                                                            #
# Full details of the Crystallographic Information File format               #
# are given in the paper "The Crystallographic Information File (CIF):       #
# a New Standard Archive File for Crystallography" by S. R. Hall, F. H.      #
# Allen and I. D. Brown [Acta Cryst. (1991), A47, 655-685].                  #
#                                                                            #
# The current version of the core CIF dictionary is obtainable from          #
# ftp://ftp.iucr.org/pub/cif_core.dic.                                       #
#                                                                            #
# Software is freely available for graphical display of the structure(s)     #
# in this CIF. For information consult the CIF software page                 #
# http://www.iucr.org/resources/cif/software.                                #
#                                                                            #
# This file may be used for bona fide research purposes within the           #
# scientific community so long as proper attribution is given to the journal # 
# article from which it was obtained.                                        #
#                                                                            #
##############################################################################
data_I
_audit_creation_method     'SHELXL-2014/7'
_journal_date_recd_electronic     2018-08-13
_journal_date_accepted     2018-08-15
_journal_name_full     'Acta Crystallographica, Section E'
_journal_year     2018
_journal_volume     74
_journal_issue      9
_journal_page_first     1314
_journal_page_last     1318
_journal_paper_category     GM
_journal_paper_doi     10.1107/S2056989018011556
_journal_coeditor_code     HB7768
loop_
    _publ_contact_author_name
    _publ_contact_author_address
    _publ_contact_author_email
    _publ_contact_author_fax
    _publ_contact_author_phone
    'Alan H. Haines'
;
School of Chemistry,
University of East Anglia,
Norwich, NR4 7TJ,
United Kingdom.
;
 'a.haines@uea.ac.uk' . .
    'David L. Hughes'
;
School of Chemistry,
University of East Anglia,
Norwich, NR4 7TJ,
United Kingdom.
;
 'd.l.hughes@uea.ac.uk' . '01 603 593 186'
_publ_section_title
;
Crystal structure of sodium (1<i>S</i>)-<i>D</i>-mannit-1-ylsulfonate
;
loop_
    _publ_author_name
    _publ_author_footnote
    _publ_author_address
    'Haines, Alan H.' .
;
School of Chemistry,
University of East Anglia,
Norwich, NR4 7TJ,
UK
;
    'Hughes, David L.' .
;
School of Chemistry,
University of East Anglia,
Norwich, NR4 7TJ,
UK
;
_publ_section_synopsis
;\
The title salt, Na^+^\\cdotC~6~H~13~O~9~S^-^ [systematic name: sodium
(1<i>S</i>,2<i>S</i>,3<i>S</i>,4<i>R</i>,5<i>R</i>)-1,2,3,4,5,6-\
hexahydroxyhexane-1-sulfonate], is formed by reaction of <i>D</i>-mannose
with sodium bisulfite (sodium hydrogen sulfite) in water. The carbohydrate
anions are arranged in a head (--SO~3~^-^) to head (--SO~3~^-^) arrangement,
thereby forming two parallel sheets linked through coordination to sodium
ions, with each component sheet containing intermolecular hydrogen bonds
between the anionic residues. Unusually, the double sheets are not connected
to neighbouring sets of double sheets, either by ion coordination or
intermolecular hydrogen bonding.
;
_chemical_name_systematic
;
Sodium (1<i>S</i>,2<i>S</i>,3<i>S</i>,4<i>R</i>,5<i>R</i>)-1,2,3,4,5,6-\
hexahydroxyhexane-1-sulfonate
;
_chemical_name_common
;
Sodium (1<i>S</i>)-<i>D</i>-mannit-1-ylsulfonate
;
_chemical_formula_moiety     'Na +, C6 H13 Na O9 S -'
_chemical_formula_sum     'C6 H13 Na O9 S'
_chemical_formula_structural     'Sodium <i>D</i>-mannose-sulfonate'
_chemical_formula_iupac     'Na +, C6 H13 Na O9 S -'
_chemical_formula_weight     284.21
_chemical_melting_point     ?
_shelx_space_group_comment
;
The symmetry employed for this shelxl refinement is uniquely defined
by the following loop, which should always be used as a source of
symmetry information in preference to the above space-group names.
They are only intended as comments.
;
_space_group_crystal_system     monoclinic
_space_group_name_H-M_alt     'P 21'
_space_group_name_Hall     'P 2yb'
loop_
    _space_group_symop_operation_xyz
    'x, y, z'
    '-x, y+1/2, -z'
_cell_length_a     4.8744(2)
_cell_length_b     5.0042(2)
_cell_length_c     21.0759(10)
_cell_angle_alpha     90
_cell_angle_beta     93.867(4)
_cell_angle_gamma     90
_cell_volume     512.92(4)
_cell_formula_units_Z     2
_cell_measurement_reflns_used     4715
_cell_measurement_theta_min     3.8620
_cell_measurement_theta_max     32.4550
_cell_measurement_temperature     140.0(10)
_exptl_crystal_description     plate
_exptl_crystal_colour     colourless
_exptl_crystal_size_max     0.52
_exptl_crystal_size_mid     0.20
_exptl_crystal_size_min     0.04
_exptl_crystal_density_diffrn     1.840
_exptl_crystal_density_meas     ?
_exptl_crystal_density_method     ?
_exptl_crystal_F_000     296
_exptl_absorpt_coefficient_mu     0.397
_exptl_absorpt_correction_type     multi-scan
_exptl_absorpt_process_details
;
(CrysAlis PRO; Agilent, 2014)
;
_shelx_estimated_absorpt_T_min     ?
_shelx_estimated_absorpt_T_max     ?
_exptl_absorpt_correction_T_min     0.618
_exptl_absorpt_correction_T_max     1.000
_exptl_special_details     ?
_diffrn_ambient_temperature     140.0(10)
_diffrn_radiation_type     'Mo-K\a'
_diffrn_radiation_wavelength     0.71073
_diffrn_radiation_source     'Enhance (Mo) X-ray Source'
_diffrn_radiation_monochromator     'graphite'
_diffrn_measurement_device_type
                                   'Oxford Diffraction Xcalibur 3/Sapphire3 CCD'
_diffrn_measurement_method     'Thin slice \f and \w scans'
_diffrn_detector_area_resol_mean     16.0050
_diffrn_reflns_number     9424
_diffrn_reflns_av_R_equivalents     0.0302
_diffrn_reflns_theta_min     3.876
_diffrn_reflns_theta_max     29.993
_diffrn_reflns_theta_full     25.242
_diffrn_measured_fraction_theta_max     0.998
_diffrn_measured_fraction_theta_full     0.997
_diffrn_reflns_limit_h_min     -6
_diffrn_reflns_limit_h_max     6
_diffrn_reflns_limit_k_min     -7
_diffrn_reflns_limit_k_max     7
_diffrn_reflns_limit_l_min     -29
_diffrn_reflns_limit_l_max     29
_refine_special_details     ?
_reflns_number_total     2972
_reflns_number_gt     2926
_reflns_threshold_expression     'I > 2\s(I)'
_refine_ls_structure_factor_coef     Fsqd
_refine_ls_matrix_type     full
_refine_ls_R_factor_all     0.0401
_refine_ls_R_factor_gt     0.0391
_refine_ls_wR_factor_gt     0.0924
_refine_ls_wR_factor_ref     0.0928
_refine_ls_goodness_of_fit_ref     1.163
_refine_ls_restrained_S_all     1.162
_refine_ls_number_reflns     2972
_refine_ls_number_parameters     206
_refine_ls_number_restraints     7
_refine_ls_hydrogen_treatment     refall
_refine_ls_weighting_scheme     calc
_refine_ls_weighting_details
              'w=1/[\s^2^(Fo^2^)+(0.0295P)^2^+0.6940P] where P=(Fo^2^+2Fc^2^)/3'
_atom_sites_solution_hydrogens     difmap
_atom_sites_solution_primary     dual
_atom_sites_solution_secondary     ?
_refine_ls_shift/su_max     0.000
_refine_ls_shift/su_mean     0.000
_refine_diff_density_max     0.487
_refine_diff_density_min     -0.445
_refine_ls_extinction_method     none
_refine_ls_extinction_coef     .
_refine_ls_abs_structure_details
;
Flack <i>x</i> determined using 1240 quotients [(I+)-(I-)]/[(I+)+(I-)]
(Parsons <i>et al.</i>,  2013)
;
_refine_ls_abs_structure_Flack     0.04(4)
loop_
    _atom_type_symbol
    _atom_type_description
    _atom_type_scat_dispersion_real
    _atom_type_scat_dispersion_imag
    _atom_type_scat_source
    'C' 'C' 0.0033 0.0016
                         'International Tables Vol C Tables 4.2.6.8 and 6.1.1.4'
    'H' 'H' 0.0000 0.0000
                         'International Tables Vol C Tables 4.2.6.8 and 6.1.1.4'
    'O' 'O' 0.0106 0.0060
                         'International Tables Vol C Tables 4.2.6.8 and 6.1.1.4'
    'Na' 'Na' 0.0362 0.0249
                         'International Tables Vol C Tables 4.2.6.8 and 6.1.1.4'
    'S' 'S' 0.1246 0.1234
                         'International Tables Vol C Tables 4.2.6.8 and 6.1.1.4'
_computing_data_collection
;
CrysAlis PRO (Agilent, 2014)
;
_computing_cell_refinement
;
CrysAlis PRO (Agilent, 2014)
;
_computing_data_reduction
;
CrysAlis PRO (Agilent, 2014)
;
_computing_structure_solution
;
SHELXT (Sheldrick, 2015a)
;
_computing_structure_refinement
;
<i>SHELXL2014/7</i> (Sheldrick, 2015b)
;
_computing_molecular_graphics
;
ORTEP (Johnson, 1976) and ORTEP-3 for Windows (Farrugia, 2012)
;
_computing_publication_material
;
<i>SHELXL2014/7</i> (Sheldrick, 2015b) and WINGX (Farrugia,
2012)
;
loop_
    _atom_site_type_symbol
    _atom_site_label
    _atom_site_fract_x
    _atom_site_fract_y
    _atom_site_fract_z
    _atom_site_U_iso_or_equiv
    _atom_site_adp_type
    _atom_site_calc_flag
    _atom_site_occupancy
    _atom_site_disorder_assembly
    _atom_site_disorder_group
    C C1 0.5658(7) 0.4844(7) 0.83763(16) 0.0099(6) Uani d 1 . .
    O O1 0.4257(5) 0.2507(5) 0.85501(12) 0.0124(5) Uani d 1 . .
    C C2 0.7379(7) 0.4250(7) 0.78081(16) 0.0092(6) Uani d 1 . .
    O O2 0.9236(5) 0.2083(5) 0.79422(12) 0.0112(5) Uani d 1 . .
    C C3 0.5507(7) 0.3570(7) 0.72169(16) 0.0103(6) Uani d 1 . .
    O O3 0.3628(5) 0.5738(6) 0.70848(11) 0.0124(5) Uani d 1 . .
    C C4 0.7176(7) 0.2973(7) 0.66432(16) 0.0106(6) Uani d 1 . .
    O O4 0.8619(5) 0.5330(5) 0.64719(12) 0.0132(5) Uani d 1 . .
    C C5 0.5343(7) 0.2160(7) 0.60581(16) 0.0121(6) Uani d 1 . .
    O O5 0.3884(5) -0.0177(5) 0.62226(13) 0.0149(5) Uani d 1 . .
    C C6 0.6989(8) 0.1565(7) 0.54832(17) 0.0142(7) Uani d 1 . .
    O O6 0.8875(5) -0.0609(5) 0.55969(13) 0.0150(5) Uani d 1 . .
    S S1 0.77100(15) 0.60171(15) 0.90636(4) 0.00914(16) Uani d 1 . .
    O O11 0.5782(5) 0.7211(6) 0.94817(12) 0.0139(5) Uani d 1 . .
    O O12 0.9110(5) 0.3741(5) 0.93700(12) 0.0142(5) Uani d 1 . .
    O O13 0.9575(5) 0.7966(5) 0.88046(12) 0.0125(5) Uani d 1 . .
    Na Na 0.2652(3) 0.0627(3) 0.94976(6) 0.0129(3) Uani d 1 . .
    H H1 0.436(10) 0.615(13) 0.825(2) 0.024(13) Uiso d 1 . .
    H H2 0.832(11) 0.605(16) 0.776(3) 0.037(15) Uiso d 1 . .
    H H3 0.412(9) 0.198(9) 0.732(2) 0.007(10) Uiso d 1 . .
    H H4 0.839(8) 0.167(8) 0.6749(19) 0.002(9) Uiso d 1 . .
    H H5 0.377(10) 0.363(11) 0.595(2) 0.020(13) Uiso d 1 . .
    H H61 0.800(9) 0.326(9) 0.5382(19) 0.004(10) Uiso d 1 . .
    H H62 0.588(9) 0.122(11) 0.511(2) 0.015(11) Uiso d 1 . .
    H H1O 0.281(8) 0.275(15) 0.834(3) 0.045(18) Uiso d 1 . .
    H H2O 0.857(10) 0.118(11) 0.821(2) 0.025(13) Uiso d 1 . .
    H H3O 0.458(14) 0.672(14) 0.689(3) 0.08(3) Uiso d 1 . .
    H H4O 1.016(7) 0.543(16) 0.666(3) 0.05(2) Uiso d 1 . .
    H H5O 0.246(8) -0.013(12) 0.601(2) 0.037(17) Uiso d 1 . .
    H H6O 0.829(11) -0.166(10) 0.585(2) 0.033(16) Uiso d 1 . .
loop_
    _atom_site_aniso_label
    _atom_site_aniso_U_11
    _atom_site_aniso_U_22
    _atom_site_aniso_U_33
    _atom_site_aniso_U_12
    _atom_site_aniso_U_13
    _atom_site_aniso_U_23
    C1 0.0066(14) 0.0104(15) 0.0125(15) -0.0002(11) -0.0005(11) 0.0021(11)
    O1 0.0092(11) 0.0132(12) 0.0146(12) -0.0038(9) 0.0000(9) 0.0016(9)
    C2 0.0068(13) 0.0078(14) 0.0130(14) -0.0009(11) -0.0001(11) 0.0005(11)
    O2 0.0077(11) 0.0113(11) 0.0145(11) 0.0026(9) -0.0005(9) 0.0014(9)
    C3 0.0094(14) 0.0106(15) 0.0108(14) -0.0007(11) -0.0013(11) -0.0001(11)
    O3 0.0094(10) 0.0124(12) 0.0152(11) 0.0009(10) -0.0010(8) 0.0033(10)
    C4 0.0090(14) 0.0105(15) 0.0122(14) 0.0013(12) 0.0005(11) 0.0017(11)
    O4 0.0086(11) 0.0134(12) 0.0173(12) -0.0033(9) -0.0019(9) 0.0022(9)
    C5 0.0120(15) 0.0113(15) 0.0129(15) -0.0011(12) -0.0006(12) 0.0012(12)
    O5 0.0117(12) 0.0154(13) 0.0171(12) -0.0043(10) -0.0023(9) 0.0032(10)
    C6 0.0164(16) 0.0139(18) 0.0118(14) 0.0017(12) -0.0016(12) 0.0001(11)
    O6 0.0133(12) 0.0151(14) 0.0167(13) 0.0004(10) 0.0024(9) 0.0002(10)
    S1 0.0081(3) 0.0080(3) 0.0112(3) 0.0010(3) -0.0003(2) -0.0002(3)
    O11 0.0138(12) 0.0150(12) 0.0128(11) 0.0059(10) 0.0007(9) -0.0018(10)
    O12 0.0150(12) 0.0093(11) 0.0176(12) 0.0038(9) -0.0033(9) 0.0012(9)
    O13 0.0104(11) 0.0100(11) 0.0171(12) -0.0031(9) -0.0002(9) 0.0000(9)
    Na 0.0122(6) 0.0123(7) 0.0138(6) 0.0036(5) -0.0006(5) -0.0009(5)
_geom_special_details
;
 All esds (except the esd in the dihedral angle between two l.s. planes)
 are estimated using the full covariance matrix.  The cell esds are taken
 into account individually in the estimation of esds in distances, angles
 and torsion angles; correlations between esds in cell parameters are only
 used when they are defined by crystal symmetry.  An approximate (isotropic)
 treatment of cell esds is used for estimating esds involving l.s. planes.
;
loop_
    _geom_bond_atom_site_label_1
    _geom_bond_atom_site_label_2
    _geom_bond_site_symmetry_2
    _geom_bond_distance
    _geom_bond_publ_flag
    Na O11 1_545 2.293(3) y
    Na O12 1_455 2.328(3) y
    Na O11 2_647 2.370(3) y
    Na O1 . 2.386(3) y
    Na O13 1_445 2.421(3) y
    Na O12 2_647 2.757(3) y
    C1 O1 . 1.415(4) ?
    C1 C2 . 1.537(5) ?
    C1 S1 . 1.802(3) ?
    C1 H1 . 0.94(6) ?
    O1 Na . 2.386(3) ?
    O1 H1O . 0.81(3) ?
    C2 O2 . 1.429(4) ?
    C2 C3 . 1.532(4) ?
    C2 H2 . 1.02(8) ?
    O2 H2O . 0.81(3) ?
    C3 O3 . 1.435(4) ?
    C3 C4 . 1.532(5) ?
    C3 H3 . 1.08(4) ?
    O3 H3O . 0.81(3) ?
    C4 O4 . 1.432(4) ?
    C4 C5 . 1.529(5) ?
    C4 H4 . 0.90(4) ?
    O4 H4O . 0.82(3) ?
    C5 O5 . 1.424(4) ?
    C5 C6 . 1.527(5) ?
    C5 H5 . 1.08(5) ?
    O5 H5O . 0.80(3) ?
    C6 O6 . 1.434(4) ?
    C6 H61 . 1.01(4) ?
    C6 H62 . 0.94(4) ?
    O6 H6O . 0.81(3) ?
    S1 O12 . 1.456(3) ?
    S1 O11 . 1.459(3) ?
    S1 O13 . 1.464(3) ?
    S1 Na 2_657 3.0557(16) ?
    O11 Na 1_565 2.293(3) ?
    O11 Na 2_657 2.370(3) ?
    O12 Na 1_655 2.328(3) ?
    O12 Na 2_657 2.757(3) ?
    O13 Na 1_665 2.421(3) ?
    Na S1 2_647 3.0557(16) ?
    Na Na 2_657 3.915(2) ?
    Na Na 2_647 3.915(2) ?
    Na H1O . 2.66(6) ?
loop_
    _geom_angle_atom_site_label_1
    _geom_angle_atom_site_label_2
    _geom_angle_atom_site_label_3
    _geom_angle_site_symmetry_1
    _geom_angle_site_symmetry_3
    _geom_angle
    _geom_angle_publ_flag
    O1 C1 C2 . . 109.9(3) ?
    O1 C1 S1 . . 108.2(2) ?
    C2 C1 S1 . . 112.8(2) ?
    O1 C1 H1 . . 109(3) ?
    C2 C1 H1 . . 109(3) ?
    S1 C1 H1 . . 109(3) ?
    C1 O1 Na . . 137.2(2) ?
    C1 O1 H1O . . 99(5) ?
    Na O1 H1O . . 101(5) ?
    O2 C2 C3 . . 109.1(3) ?
    O2 C2 C1 . . 111.4(3) ?
    C3 C2 C1 . . 110.5(3) ?
    O2 C2 H2 . . 114(3) ?
    C3 C2 H2 . . 111(3) ?
    C1 C2 H2 . . 101(3) ?
    C2 O2 H2O . . 106(4) ?
    O3 C3 C4 . . 111.1(3) ?
    O3 C3 C2 . . 109.1(3) ?
    C4 C3 C2 . . 111.5(3) ?
    O3 C3 H3 . . 101(2) ?
    C4 C3 H3 . . 113(2) ?
    C2 C3 H3 . . 111(2) ?
    C3 O3 H3O . . 100(6) ?
    O4 C4 C5 . . 106.6(3) ?
    O4 C4 C3 . . 109.5(3) ?
    C5 C4 C3 . . 112.1(3) ?
    O4 C4 H4 . . 109(3) ?
    C5 C4 H4 . . 110(3) ?
    C3 C4 H4 . . 109(3) ?
    C4 O4 H4O . . 112(5) ?
    O5 C5 C6 . . 109.3(3) ?
    O5 C5 C4 . . 107.3(3) ?
    C6 C5 C4 . . 112.5(3) ?
    O5 C5 H5 . . 105(3) ?
    C6 C5 H5 . . 112(3) ?
    C4 C5 H5 . . 111(3) ?
    C5 O5 H5O . . 105(4) ?
    O6 C6 C5 . . 112.4(3) ?
    O6 C6 H61 . . 111(2) ?
    C5 C6 H61 . . 107(2) ?
    O6 C6 H62 . . 109(3) ?
    C5 C6 H62 . . 114(3) ?
    H61 C6 H62 . . 104(4) ?
    C6 O6 H6O . . 111(4) ?
    O12 S1 O11 . . 110.74(16) ?
    O12 S1 O13 . . 113.71(16) ?
    O11 S1 O13 . . 113.22(16) ?
    O12 S1 C1 . . 108.65(16) ?
    O11 S1 C1 . . 105.88(16) ?
    O13 S1 C1 . . 104.03(15) ?
    O12 S1 Na . 2_657 64.32(11) ?
    O11 S1 Na . 2_657 49.00(11) ?
    O13 S1 Na . 2_657 119.44(11) ?
    C1 S1 Na . 2_657 135.30(11) ?
    S1 O11 Na . 1_565 140.39(16) ?
    S1 O11 Na . 2_657 103.31(14) ?
    Na O11 Na 1_565 2_657 114.20(11) ?
    S1 O12 Na . 1_655 153.71(18) ?
    S1 O12 Na . 2_657 87.25(12) ?
    Na O12 Na 1_655 2_657 113.65(10) ?
    S1 O13 Na . 1_665 121.11(15) ?
    O11 Na O12 1_545 1_455 170.53(12) ?
    O11 Na O11 1_545 2_647 95.09(8) ?
    O12 Na O11 1_455 2_647 94.13(11) ?
    O11 Na O1 1_545 . 91.47(10) ?
    O12 Na O1 1_455 . 85.52(10) ?
    O11 Na O1 2_647 . 121.61(11) ?
    O11 Na O13 1_545 1_445 88.09(10) ?
    O12 Na O13 1_455 1_445 82.76(10) ?
    O11 Na O13 2_647 1_445 151.65(11) ?
    O1 Na O13 . 1_445 86.37(10) ?
    O11 Na O12 1_545 2_647 90.22(10) ?
    O12 Na O12 1_455 2_647 93.28(8) ?
    O11 Na O12 2_647 2_647 55.17(9) ?
    O1 Na O12 . 2_647 176.51(11) ?
    O13 Na O12 1_445 2_647 96.74(10) ?
    O11 Na S1 1_545 2_647 98.35(8) ?
    O12 Na S1 1_455 2_647 88.84(8) ?
    O11 Na S1 2_647 2_647 27.68(7) ?
    O1 Na S1 . 2_647 148.15(9) ?
    O13 Na S1 1_445 2_647 123.98(8) ?
    O12 Na S1 2_647 2_647 28.43(6) ?
    O11 Na Na 1_545 2_657 96.85(9) ?
    O12 Na Na 1_455 2_657 92.10(7) ?
    O11 Na Na 2_647 2_657 32.29(7) ?
    O1 Na Na . 2_657 89.32(8) ?
    O13 Na Na 1_445 2_657 173.53(8) ?
    O12 Na Na 2_647 2_657 87.45(8) ?
    S1 Na Na 2_647 2_657 59.55(4) ?
    O11 Na Na 1_545 2_647 33.52(6) ?
    O12 Na Na 1_455 2_647 153.15(10) ?
    O11 Na Na 2_647 2_647 65.29(9) ?
    O1 Na Na . 2_647 119.46(9) ?
    O13 Na Na 1_445 2_647 106.89(7) ?
    O12 Na Na 2_647 2_647 61.18(7) ?
    S1 Na Na 2_647 2_647 64.84(4) ?
    Na Na Na 2_657 2_647 79.45(5) ?
    O11 Na H1O 1_545 . 102.9(13) ?
    O12 Na H1O 1_455 . 72.2(12) ?
    O11 Na H1O 2_647 . 132.0(16) ?
    O1 Na H1O . . 17.4(8) ?
    O13 Na H1O 1_445 . 74.0(14) ?
    O12 Na H1O 2_647 . 163.4(9) ?
    S1 Na H1O 2_647 . 152.7(17) ?
    Na Na H1O 2_657 . 100.8(14) ?
    Na Na H1O 2_647 . 134.2(11) ?
loop_
    _geom_torsion_atom_site_label_1
    _geom_torsion_atom_site_label_2
    _geom_torsion_atom_site_label_3
    _geom_torsion_atom_site_label_4
    _geom_torsion_site_symmetry_1
    _geom_torsion_site_symmetry_2
    _geom_torsion_site_symmetry_3
    _geom_torsion_site_symmetry_4
    _geom_torsion
    _geom_torsion_publ_flag
    C2 C1 O1 Na . . . . 150.0(2) ?
    S1 C1 O1 Na . . . . 26.4(4) ?
    O1 C1 C2 O2 . . . . -55.8(3) ?
    S1 C1 C2 O2 . . . . 65.0(3) ?
    O1 C1 C2 C3 . . . . 65.6(3) ?
    S1 C1 C2 C3 . . . . -173.6(2) ?
    O2 C2 C3 O3 . . . . 179.6(3) ?
    C1 C2 C3 O3 . . . . 56.8(3) ?
    O2 C2 C3 C4 . . . . -57.3(3) ?
    C1 C2 C3 C4 . . . . 179.9(3) ?
    O3 C3 C4 O4 . . . . 57.3(3) ?
    C2 C3 C4 O4 . . . . -64.6(3) ?
    O3 C3 C4 C5 . . . . -60.8(4) ?
    C2 C3 C4 C5 . . . . 177.2(3) ?
    O4 C4 C5 O5 . . . . -179.7(3) ?
    C3 C4 C5 O5 . . . . -59.9(4) ?
    O4 C4 C5 C6 . . . . 60.0(4) ?
    C3 C4 C5 C6 . . . . 179.9(3) ?
    O5 C5 C6 O6 . . . . -57.8(4) ?
    C4 C5 C6 O6 . . . . 61.2(4) ?
    O1 C1 S1 O12 . . . . 44.6(3) ?
    C2 C1 S1 O12 . . . . -77.2(3) ?
    O1 C1 S1 O11 . . . . -74.4(3) ?
    C2 C1 S1 O11 . . . . 163.8(2) ?
    O1 C1 S1 O13 . . . . 166.0(2) ?
    C2 C1 S1 O13 . . . . 44.2(3) ?
    O1 C1 S1 Na . . . 2_657 -27.4(3) ?
    C2 C1 S1 Na . . . 2_657 -149.19(18) ?
    O12 S1 O11 Na . . . 1_565 -179.4(2) ?
    O13 S1 O11 Na . . . 1_565 51.6(3) ?
    C1 S1 O11 Na . . . 1_565 -61.8(3) ?
    Na S1 O11 Na 2_657 . . 1_565 161.2(3) ?
    O12 S1 O11 Na . . . 2_657 19.44(19) ?
    O13 S1 O11 Na . . . 2_657 -109.62(15) ?
    C1 S1 O11 Na . . . 2_657 137.03(14) ?
    O11 S1 O12 Na . . . 1_655 -160.2(4) ?
    O13 S1 O12 Na . . . 1_655 -31.4(4) ?
    C1 S1 O12 Na . . . 1_655 83.9(4) ?
    Na S1 O12 Na 2_657 . . 1_655 -144.0(4) ?
    O11 S1 O12 Na . . . 2_657 -16.19(16) ?
    O13 S1 O12 Na . . . 2_657 112.62(14) ?
    C1 S1 O12 Na . . . 2_657 -132.07(12) ?
    O12 S1 O13 Na . . . 1_665 -67.7(2) ?
    O11 S1 O13 Na . . . 1_665 59.9(2) ?
    C1 S1 O13 Na . . . 1_665 174.31(16) ?
    Na S1 O13 Na 2_657 . . 1_665 5.1(2) ?
loop_
    _geom_hbond_atom_site_label_D
    _geom_hbond_atom_site_label_H
    _geom_hbond_atom_site_label_A
    _geom_hbond_site_symmetry_A
    _geom_hbond_distance_DH
    _geom_hbond_distance_HA
    _geom_hbond_distance_DA
    _geom_hbond_angle_DHA
    O1 H1O O2 1_455 0.81(3) 1.92(4) 2.693(4) 160(8)
    O2 H2O O1 . 0.81(3) 2.36(5) 2.828(3) 118(5)
    O2 H2O O13 1_545 0.81(3) 2.08(4) 2.745(4) 140(5)
    O3 H3O O4 . 0.81(3) 2.32(7) 2.838(3) 123(7)
    O3 H3O O5 1_565 0.81(3) 2.11(6) 2.743(4) 136(7)
    O4 H4O O3 1_655 0.82(3) 1.87(3) 2.692(3) 179(8)
    O5 H5O O6 1_455 0.80(3) 1.91(3) 2.704(4) 169(6)
    O6 H6O O4 1_545 0.81(3) 2.00(4) 2.753(4) 154(6)
    O6 H6O O5 . 0.81(3) 2.45(6) 2.853(4) 112(5)
_shelx_hkl_file
;
   0  -7   0-1050.57 671.380   9
   0  -7  -1 486.045 678.480   9
   0  -7   1 867.565 589.835   9
   0  -7  -2 12708.8 1643.33   9
   0  -7   2 16594.8 1805.24   9
   0  -7  -3 5219.05 1187.08   9
   0  -7   3 6042.61 1383.23   9
   0  -7   4 7434.88 1392.96   9
   0  -7  -4 5953.91 1221.42   9
   0  -7  -5 5352.07 1193.57   9
   0  -7   5 7283.58 1256.05   9
   0  -7  -6 2217.02 861.078   9
   0  -7   6 3411.11 963.620   9
   0  -6   0 29735.3 2250.95   9
   0  -6  -1 29945.4 2246.94   9
   0  -6   1 30933.2 2265.23   9
   0  -6   2 5025.51 1195.37   9
   0  -6  -2 4224.11 1139.56   9
   0  -6   3 18175.2 1791.46   9
   0  -6  -3 18697.0 1802.86   9
   0  -6  -4 19282.9 1856.46   9
   0  -6   4 19832.8 1848.11   9
   0  -6  -5 22552.6 2031.38   9
   0  -6   5 24048.6 2008.53   9
   0  -6   6 18791.6 1764.24   9
   0  -6  -6 19352.3 1871.17   9
   0  -6  -7 8878.90 1422.86   9
   0  -6   7 8472.35 1190.64   9
   0  -6  -8 14237.6 1757.58   9
   0  -6   8 14210.4 1569.60   9
   0  -6  -9 52571.5 3132.49   9
   0  -6   9 51617.5 2895.93   9
   0  -6  10 11625.8 1502.85   9
   0  -6 -10 13274.8 1712.77   9
   0  -6 -11 19817.2 2004.57   9
   0  -6  11 18104.6 1803.18   9
   0  -6 -12 15150.0 1811.35   9
   0  -6  12 15623.7 1659.89   9
   0  -6 -13 2789.26 855.020   9
   0  -6  13 4326.55 1024.19   9
   0  -6 -14 10908.5 1679.28   9
   0  -6  14 9469.16 1328.64   9
   0  -6  15 21489.6 1971.36   9
   0  -6 -15 22656.8 2276.06   9
   0  -6  16 9333.09 1359.63   9
   0  -6 -16 6922.83 1335.39   9
   0  -5   0 1994.71 1042.56   9
   0  -5  -1 42152.2 2331.27   9
   0  -5   1 41093.4 2290.68   9
   0  -5  -2 73651.6 3060.17   9
   0  -5   2 74214.6 3029.90   9
   0  -5   3 16182.3 1583.40   9
   0  -5  -3 13735.7 1431.53   9
   0  -5  -4 2704.40 711.557   9
   0  -5   4 2969.50 723.535   9
   0  -5  -5 7170.42 1141.20   9
   0  -5   5 7955.34 1058.02   9
   0  -5   6 20449.6 1699.76   9
   0  -5  -6 20703.1 1817.44   9
   0  -5   7 96467.8 3414.30   9
   0  -5  -7 102247. 3840.43   9
   0  -5   8 30468.4 2017.88   9
   0  -5  -8 30912.5 2211.75   9
   0  -5  -9 38546.6 2465.94   9
   0  -5   9 40478.7 2285.72   9
   0  -5  10 14158.5 1464.73   9
   0  -5 -10 15499.1 1640.38   9
   0  -5 -11 72500.6 3406.50   9
   0  -5  11 68818.1 3024.46   9
   0  -5  12 26427.6 1914.38   9
   0  -5 -12 27610.1 2178.50   9
   0  -5 -13 10031.1 1393.10   9
   0  -5  13 10157.2 1285.76   9
   0  -5  14 21492.1 1776.18   9
   0  -5 -14 17853.8 1835.05   9
   0  -5 -15 4789.81 1056.77   9
   0  -5  15 6846.98 1088.50   9
   0  -5  16 5847.83 997.250   9
   0  -5 -16 6368.29 1207.59   9
   0  -5  17 1960.75 692.344   9
   0  -5 -17 1547.46 741.063   9
   0  -5 -18 17421.9 1859.30   9
   0  -5  18 19071.1 1800.76   9
   0  -5  19 8586.55 1281.07   9
   0  -5 -19 6882.57 1270.03   9
   0  -5 -20 2684.38 916.921   9
   0  -5  20 2752.75 787.301   9
   0  -5  21 1189.50 615.549   9
   0  -5 -21 445.241 567.182   9
   0  -4   0 22451.9 1537.17   9
   0  -4   1 68714.2 2571.33   9
   0  -4  -1 70807.0 2607.54   9
   0  -4  -2 9787.49 1079.73   9
   0  -4   2 7572.71 966.470   9
   0  -4  -3 49316.4 2263.49   9
   0  -4  -3 47416.1 1641.12   3
   0  -4   3 45913.7 2071.45   9
   0  -4  -4 50598.5 2357.18   9
   0  -4   4 52441.0 2304.32   9
   0  -4  -4 50510.2 1707.52   3
   0  -4  -5 250247. 5124.52   9
   0  -4   5 247281. 4753.20   9
   0  -4   6 89284.9 2931.48   9
   0  -4  -6 83139.4 2053.02   3
   0  -4  -6 88591.6 3119.84   9
   0  -4   7 3987.82 816.300   9
   0  -4  -7 4403.68 534.274   3
   0  -4  -7 3667.17 779.018   9
   0  -4   8 21022.0 1456.06   9
   0  -4  -8 22947.3 1694.86   9
   0  -4  -8 22372.8 1048.69   3
   0  -4  -9 11391.3 1264.60   9
   0  -4   9 13096.3 1198.46   9
   0  -4  -9 12315.2 772.569   3
   0  -4 -10 32491.0 1287.66   4
   0  -4 -10 34984.0 2106.93   9
   0  -4  10 33253.5 1870.31   9
   0  -4 -11 40333.1 1504.68   4
   0  -4 -11 40873.5 2309.14   9
   0  -4  11 43123.3 2143.06   9
   0  -4  12 15194.8 1378.79   9
   0  -4 -12 13706.6 1413.50   9
   0  -4 -13 24394.0 1876.20   9
   0  -4  13 26946.7 1801.38   9
   0  -4 -14 657.985 516.803   9
   0  -4  14 1338.16 601.963   9
   0  -4 -15 7968.04 1172.37   9
   0  -4  15 8788.21 1110.82   9
   0  -4 -16 21049.5 1787.99   9
   0  -4  16 21847.1 1736.72   9
   0  -4 -17 24573.1 2007.00   9
   0  -4  17 26371.8 1917.55   9
   0  -4 -18 2711.10 782.822   9
   0  -4  18 3561.19 819.674   9
   0  -4  19 2775.59 716.972   9
   0  -4 -19 1834.66 736.482   9
   0  -4  20 2314.31 725.709   9
   0  -4 -20 1582.50 738.423   9
   0  -4  21 30262.7 2186.01   9
   0  -4 -21 29571.8 2379.96   9
   0  -4  22 25822.6 2080.32   9
   0  -4 -22 24590.0 2240.69   9
   0  -4 -23 2451.88 941.625   9
   0  -4  23 1093.49 644.494   9
   0  -4 -24 4676.70 1159.97   9
   0  -4  24 4114.29 956.635   9
   0  -4  25 6538.71 1177.10   9
   0  -4 -25 5147.00 1156.00   9
   0  -3   0-871.080 480.574   9
   0  -3   0 2057.84 496.394   3
   0  -3   1 86154.0 2088.22   3
   0  -3  -1 83067.6 1949.94   3
   0  -3   1 83528.1 2415.89   9
   0  -3  -1 83954.0 2431.32   9
   0  -3  -2 48131.4 1858.08   9
   0  -3  -2 50000.1 1482.47   3
   0  -3   2 47623.9 1803.71   9
   0  -3  -3 42431.1 1793.93   9
   0  -3  -3 41762.5 1342.53   3
   0  -3   3 42334.3 1689.21   9
   0  -3  -4 160554. 3431.46   9
   0  -3   4 160513. 3277.61   9
   0  -3  -4 156280. 2474.08   3
   0  -3  -5 177723. 3728.31   9
   0  -3  -5 166890. 2503.49   3
   0  -3   5 175809. 3469.34   9
   0  -3  -6 116404. 2057.33   3
   0  -3  -6 128562. 3225.05   9
   0  -3   6 123504. 2939.05   9
   0  -3  -6 121584. 2050.79   4
   0  -3  -7 55241.4 1476.26   4
   0  -3   7 58328.3 2052.33   9
   0  -3  -7 53430.0 1392.36   3
   0  -3  -7 56060.9 2187.65   9
   0  -3   8 51550.1 1963.23   9
   0  -3  -8 49593.9 1349.38   3
   0  -3  -8 55035.3 2201.89   9
   0  -3  -8 54142.8 1533.45   4
   0  -3  -9 41938.5 1983.38   9
   0  -3  -9 39467.8 1391.14   4
   0  -3  -9 37063.8 1190.66   3
   0  -3   9 42884.3 1823.52   9
   0  -3  10 21398.4 637.309   6
   0  -3 -10 24634.2 1594.63   9
   0  -3 -10 26080.6 1220.21   4
   0  -3 -10 23389.3 964.005   3
   0  -3  10 25208.9 1483.95   9
   0  -3  11 15279.0 594.306   6
   0  -3 -11 17872.7 1421.73   9
   0  -3 -11 18987.7 1107.92   4
   0  -3  11 17941.3 1290.57   9
   0  -3 -11 16041.8 819.710   3
   0  -3 -12 68491.6 1694.98   3
   0  -3 -12 76358.0 2792.53   9
   0  -3  12 79983.5 2697.62   9
   0  -3  12 70766.3 1368.17   6
   0  -3 -12 79597.5 2325.91   4
   0  -3 -13 49375.3 1905.98   4
   0  -3  13 42924.1 1157.86   6
   0  -3 -13 44466.2 2200.27   9
   0  -3 -13 41970.0 1383.46   3
   0  -3  13 51388.3 2254.16   9
   0  -3 -14 123303. 3703.84   9
   0  -3 -14 112536. 2310.86   3
   0  -3  14 138582. 3720.09   9
   0  -3  14 119650. 2073.73   6
   0  -3 -14 131901. 3217.93   4
   0  -3 -15 89879.5 3244.82   9
   0  -3  15 100822. 3278.51   9
   0  -3 -15 95770.0 2856.40   4
   0  -3 -16 41934.9 2339.15   9
   0  -3  16 49300.5 2369.46   9
   0  -3 -16 46371.4 2089.12   4
   0  -3  17 1213.42 614.503   9
   0  -3 -17 689.467 477.456   4
   0  -3 -17 89.9931 475.477   9
   0  -3  17 1100.48 610.120   8
   0  -3 -18 27091.1 1721.53   4
   0  -3  18 26883.0 1811.04   8
   0  -3 -18 26719.0 1973.78   9
   0  -3  18 28852.5 1911.82   9
   0  -3  19 68696.7 2971.49   9
   0  -3 -19 62594.9 2663.42   4
   0  -3 -19 61745.5 2988.79   9
   0  -3  19 64659.5 2837.28   8
   0  -3 -20 94511.7 3384.30   4
   0  -3  20 97925.2 3590.99   9
   0  -3 -20 93893.7 3775.91   9
   0  -3  20 93948.6 3449.33   8
   0  -3 -21 7351.99 1281.36   9
   0  -3  21 10384.1 1282.64   8
   0  -3 -21 8769.27 1135.68   4
   0  -3  21 9440.76 1274.23   9
   0  -3  22 39036.6 2350.95   8
   0  -3 -22 40093.0 2349.20   4
   0  -3 -22 38562.9 2586.30   9
   0  -3  22 43733.2 2527.34   9
   0  -3 -23 7522.23 1245.27   9
   0  -3 -23 6664.08 1031.78   4
   0  -3  23 8371.44 1211.86   8
   0  -3  23 7624.84 1157.85   9
   0  -3 -24 13798.9 1678.62   9
   0  -3  24 13831.7 1507.18   8
   0  -3 -25 2746.67 968.024   9
   0  -3  25 3644.14 868.810   8
   0  -3  25 2493.14 779.214   9
   0  -3  26 3899.99 945.881   8
   0  -3  26 2508.29 800.961   9
   0  -3 -26 3090.14 993.857   9
   0  -3  27 12433.7 1543.59   9
   0  -3  27 12139.3 1517.21   8
   0  -3 -27 12484.4 1745.01   9
   0  -2   0 91620.4 2004.78   9
   0  -2   0 93134.6 1729.25   3
   0  -2   1 94469.3 2033.52   9
   0  -2  -1 99850.9 1721.45   3
   0  -2  -1 98953.1 2108.43   9
   0  -2   1 101865. 1880.25   3
   0  -2  -2 15807.0 680.864   3
   0  -2   2 17730.5 912.719   9
   0  -2   2 16770.9 830.133   3
   0  -2  -3 107086. 2269.74   9
   0  -2  -3 103378. 1630.63   3
   0  -2   3 107705. 2179.60   9
   0  -2  -3 104632. 1500.34   4
   0  -2   4 1463.07 362.219   9
   0  -2  -4 1500.39 381.677   9
   0  -2  -4 1339.07 225.838   3
   0  -2  -4 1034.19 192.432   4
   0  -2  -5 39377.4 1483.78   9
   0  -2  -5 37368.3 981.067   3
   0  -2  -5 38472.7 1036.22   4
   0  -2   5 41553.1 1420.57   9
   0  -2  -6 9025.42 550.465   4
   0  -2  -6 8899.53 752.070   9
   0  -2   6 8960.44 351.963   6
   0  -2   6 9705.69 746.785   9
   0  -2  -6 8289.83 479.821   3
   0  -2  -7 69672.1 2073.59   9
   0  -2  -7 72031.1 1630.84   4
   0  -2   7 72625.4 1983.78   9
   0  -2  -7 66862.5 1392.28   3
   0  -2   7 67436.0 1066.84   6
   0  -2  -8 18117.3 1111.00   9
   0  -2   8 20813.8 1093.44   9
   0  -2  -8 19457.5 916.224   4
   0  -2   8 19341.3 1068.50   8
   0  -2   8 18204.1 610.746   6
   0  -2  -9 11863.3 947.859   9
   0  -2   9 12261.2 934.437   8
   0  -2  -9 13004.7 819.548   4
   0  -2   9 11407.3 530.186   6
   0  -2 -10 34356.3 1636.09   2
   0  -2 -10 36876.0 1661.78   9
   0  -2 -10 39223.2 1469.42   4
   0  -2  10 34963.4 989.458   6
   0  -2  10 36782.3 1571.36   8
   0  -2 -11 97869.1 2421.69   4
   0  -2  11 101850. 2621.67   8
   0  -2  11 90875.6 1694.41   6
   0  -2 -11 92769.3 2769.26   2
   0  -2 -11 94832.4 2711.91   9
   0  -2 -12 1364.37 502.864   9
   0  -2 -12 1625.53 494.692   2
   0  -2  12 1411.97 507.184   8
   0  -2  12 1280.82 290.067   6
   0  -2 -12 1747.00 398.678   4
   0  -2  13 4953.68 700.978   8
   0  -2  13 4767.81 487.706   6
   0  -2 -13 4860.61 638.786   4
   0  -2 -13 4550.90 736.839   2
   0  -2 -13 4210.04 695.863   9
   0  -2  14 24348.1 1482.55   8
   0  -2 -14 23087.2 1572.87   2
   0  -2 -14 22472.1 1501.16   9
   0  -2  14 22759.8 1027.15   6
   0  -2 -14 24464.5 1406.80   4
   0  -2 -15 167366. 4211.28   2
   0  -2 -15 170126. 3731.37   4
   0  -2  15 173592. 3872.84   8
   0  -2 -15 174754. 4113.50   9
   0  -2  15 160220. 2794.86   6
   0  -2 -16 42634.1 2160.25   9
   0  -2 -16 46345.1 2291.51   2
   0  -2 -16 44933.5 2030.22   4
   0  -2  16 47150.5 2098.40   8
   0  -2  16 41886.2 1510.22   6
   0  -2  17 8368.34 738.956   6
   0  -2 -17 7003.44 1013.22   9
   0  -2  17 8453.43 979.871   8
   0  -2 -17 8302.48 1068.79   2
   0  -2 -17 8224.29 946.247   4
   0  -2 -18 16782.3 1509.54   2
   0  -2  18 16357.9 1034.49   6
   0  -2 -18 17276.0 1517.16   9
   0  -2  18 17545.4 1383.41   8
   0  -2 -18 17138.5 1379.59   4
   0  -2 -19 5405.82 896.312   4
   0  -2 -19 6038.80 1070.07   2
   0  -2  19 5449.79 682.167   6
   0  -2  19 7339.22 1038.33   8
   0  -2 -19 5270.95 916.239   9
   0  -2 -20 109122. 3584.61   4
   0  -2 -20 111110. 4015.15   2
   0  -2  20 98062.8 2677.76   6
   0  -2 -20 106162. 3764.16   9
   0  -2  20 106360. 3452.43   8
   0  -2 -21 37142.0 2345.74   9
   0  -2  21 35406.6 1683.27   6
   0  -2 -21 36722.7 2405.94   2
   0  -2  21 39138.6 2180.82   8
   0  -2 -21 38099.6 2217.42   4
   0  -2 -22 39367.1 2502.00   9
   0  -2  22 35714.3 1744.52   6
   0  -2 -22 40571.7 2362.63   4
   0  -2  22 38190.7 2234.64   8
   0  -2 -22 41767.2 2647.31   2
   0  -2 -23 24816.3 1921.56   4
   0  -2 -23 25049.9 2095.40   9
   0  -2  23 23119.9 1472.66   6
   0  -2  23 26491.5 1923.54   8
   0  -2 -23 23131.0 2027.94   2
   0  -2  24 5563.15 989.411   8
   0  -2 -24 6903.14 1185.48   9
   0  -2 -24 4730.89 1070.72   2
   0  -2 -24 6336.01 1100.64   4
   0  -2  25 4683.44 990.568   8
   0  -2 -25 5132.07 985.032   4
   0  -2 -25 4871.35 1091.63   2
   0  -2 -26 15806.4 1858.13   2
   0  -2  26 16441.3 1650.40   8
   0  -2 -26 16028.2 1711.90   4
   0  -2 -27 15248.8 1720.62   4
   0  -2  27 25646.1 2107.61   8
   0  -2 -28 9988.52 1446.70   4
   0  -2  28 10698.2 1428.74   8
   0  -2  29 5370.99 1095.36   8
   0  -2 -29 5794.43 1179.01   4
   0  -2 -30 421.561 543.442   4
   0  -1   0-31.9216 169.829   9
   0  -1   0-44.3494 126.736  10
   0  -1   0 248.289 162.774   1
   0  -1  -1 410065. 2994.19  10
   0  -1   1 415088. 2785.07   3
   0  -1  -1 418031. 2993.38   1
   0  -1   1 408340. 2940.83   1
   0  -1   1 403865. 2961.30   9
   0  -1   1 412667. 2954.89  10
   0  -1  -1 413365. 2994.36   9
   0  -1  -2 197245. 2073.83   1
   0  -1   2 193031. 2072.84   9
   0  -1   2 196437. 2128.97  10
   0  -1  -2 187629. 1522.81   3
   0  -1  -2 192974. 1523.60   4
   0  -1  -2 191964. 2104.23   9
   0  -1  -2 196555. 2176.59  10
   0  -1  -3 208990. 1784.18   4
   0  -1  -3 212544. 2247.31   1
   0  -1  -3 212973. 2363.37  10
   0  -1   3 215087. 2291.54   9
   0  -1  -3 215669. 2379.45   9
   0  -1   4 518980. 3311.78   2
   0  -1  -4 480686. 3465.55   1
   0  -1   4 495759. 3625.32   8
   0  -1  -4 492843. 3816.34   9
   0  -1   4 471915. 2232.63   6
   0  -1  -4 497963. 3895.82   2
   0  -1  -4 499854. 3102.61   4
   0  -1   5 64848.8 1426.69   8
   0  -1  -5 65957.1 1497.64   9
   0  -1   5 68695.4 1302.97   2
   0  -1  -5 67670.5 1295.78   4
   0  -1  -5 64571.0 1355.38   1
   0  -1  -5 70058.3 1577.61   2
   0  -1   6 123468. 2043.65   8
   0  -1  -6 122386. 2212.64   2
   0  -1  -6 122786. 2116.88   9
   0  -1  -7 111225. 2272.81   2
   0  -1  -7 111913. 2176.16   9
   0  -1   7 113459. 2045.67   8
   0  -1   8 83445.0 1881.03   8
   0  -1  -8 84749.6 1984.20   9
   0  -1  -8 86907.0 2089.59   2
   0  -1   9 76534.6 1873.66   8
   0  -1  -9 77528.0 2010.82   9
   0  -1  -9 79733.9 2135.19   2
   0  -1 -10 37096.3 1495.45   9
   0  -1 -10 39415.8 1590.56   2
   0  -1  10 37179.5 1389.01   8
   0  -1 -11 20115.3 1234.15   2
   0  -1  11 18626.9 1032.06   8
   0  -1 -11 18438.1 1122.01   9
   0  -1 -12 102721. 2768.52   2
   0  -1 -12 97152.1 2593.49   9
   0  -1  12 97492.7 2390.88   8
   0  -1  13 80821.7 2267.19   8
   0  -1 -13 85525.2 2652.14   2
   0  -1 -13 81992.7 2488.77   9
   0  -1 -14 49619.2 2043.00   9
   0  -1  14 52126.8 1915.14   8
   0  -1 -14 52422.2 2187.59   2
   0  -1 -15 293369. 5014.14   9
   0  -1 -15 292381. 5256.96   2
   0  -1  15 286464. 4550.98   8
   0  -1  16 111315. 2959.01   8
   0  -1 -16 108836. 3376.83   2
   0  -1 -16 108322. 3217.63   9
   0  -1  17 23073.8 1468.23   8
   0  -1 -17 22074.1 1593.27   9
   0  -1 -17 23356.9 1648.29   2
   0  -1  18 7295.62 875.594   8
   0  -1 -18 7949.12 1031.35   2
   0  -1 -18 7702.94 996.994   9
   0  -1 -19 20187.9 1643.59   2
   0  -1  19 20188.0 1436.41   8
   0  -1 -20 3202.40 740.816   2
   0  -1  20 2765.55 682.234   8
   0  -1  21 6184.86 865.006   8
   0  -1 -21 7203.22 1111.15   2
   0  -1 -22 1280.43 676.534   2
   0  -1  22 927.152 583.478   8
   0  -1 -23 1110.67 608.559   2
   0  -1  23 1342.11 580.659   8
   0  -1 -24 15455.5 1674.48   2
   0  -1  24 14508.6 1418.44   8
   0  -1 -25 7461.07 1210.97   4
   0  -1 -25 5798.27 1099.29   2
   0  -1  25 5301.31 972.676   8
   0  -1  26 9024.72 1255.81   8
   0  -1 -26 7922.84 1322.21   2
   0  -1  26 8044.22 1020.04   6
   0  -1 -26 8644.90 1367.13   4
   0  -1 -27 13836.0 1784.33   2
   0  -1  27 14871.1 1373.73   6
   0  -1 -27 15754.2 1824.47   4
   0  -1  27 16270.2 1617.07   8
   0  -1 -28 12601.3 1696.24   4
   0  -1  28 12928.7 1497.75   8
   0  -1 -28 12186.9 1703.28   2
   0  -1  28 11175.8 1242.87   6
   0  -1 -29 9322.21 1599.05   2
   0  -1  29 11726.8 1475.59   8
   0  -1 -29 12708.8 1708.47   4
   0  -1  29 9999.79 1227.62   6
   0  -1  30 38773.8 2626.12   8
   0  -1 -30 36719.8 2932.88   4
   0   0   4 460156. 2905.10   2
   0   0   4 491077. 2865.39   8
   0   0   4 492165. 2949.16   9
   0   0  -4 484901. 2983.61   2
   0   0  -4 484722. 3011.10   9
   0   0  -4 457638. 2824.60   8
   0   0  -5 64153.0 1184.72   8
   0   0  -5 68716.3 1271.06   2
   0   0   5 64524.8 1221.85   2
   0   0   5 68774.9 1244.51   9
   0   0  -5 64467.5 1265.13   9
   0   0   5 69817.7 1217.42   8
   0   0   6 168399. 2070.28   8
   0   0  -6 169643. 2182.01   2
   0   0   7 123725. 1935.52   8
   0   0  -7 126331. 2051.13   2
   0   0   8 194597. 2619.21   8
   0   0  -8 200957. 2784.48   2
   0   0   9 35635.2 1224.86   8
   0   0  -9 36740.9 1295.95   2
   0   0 -10 73283.8 1927.71   2
   0   0  10 71429.5 1804.05   8
   0   0 -11 649.873 384.978   2
   0   0  11 541.040 321.547   8
   0   0  12 190920. 3233.54   8
   0   0 -12 193065. 3444.55   2
   0   0 -13 2340.35 575.591   2
   0   0  13 1961.90 517.766   8
   0   0 -14 31400.8 1570.86   2
   0   0  14 30427.2 1431.57   8
   0   0 -15 3616.36 657.382   2
   0   0  15 2489.12 516.251   8
   0   0 -16 25219.7 1584.81   2
   0   0  16 24445.8 1419.50   8
   0   0  17 5935.51 828.425   8
   0   0 -17 7185.25 984.162   2
   0   0 -18 128743. 3787.88   2
   0   0  18 127546. 3351.04   8
   0   0 -19 15500.4 1494.24   2
   0   0  19 14281.4 1245.91   8
   0   0  20 109034. 3324.85   8
   0   0 -20 114161. 3884.95   2
   0   0 -21 50366.7 2727.65   2
   0   0  21 52549.4 2404.81   8
   0   0 -22 8391.70 1217.95   2
   0   0  22 8270.37 1092.81   8
   0   0 -23 11798.4 1457.94   2
   0   0  23 11437.7 1272.44   8
   0   0  24 2019.06 671.884   8
   0   0 -24 2469.71 775.884   2
   0   0  25 4112.10 821.543   8
   0   0 -25 4137.42 1026.51   2
   0   0 -26 41128.5 2871.89   2
   0   0  26 40826.5 2409.50   8
   0   0  27 30643.6 2185.04   8
   0   0 -27 29452.9 2519.31   2
   0   0 -28 22573.3 2250.47   2
   0   0  28 24080.7 1973.76   8
   0   0  29 5648.59 1104.54   8
   0   0 -29 6838.70 1404.45   2
   0   0 -30 5896.63 1282.31   2
   0   0  30 6729.94 1160.72   8
   0   0  31 1464.88 620.431   8
   0   0  31 2292.50 786.091   6
   0   1   0 260.635 170.952   1
   0   1   0-251.982 156.749   9
   0   1   0 548.356 157.898   3
   0   1   0-181.859 172.518  10
   0   1   1 404978. 2936.31  10
   0   1   1 407230. 2970.34   9
   0   1  -1 410163. 3039.09   9
   0   1   1 396091. 2338.06   3
   0   1  -1 413710. 2888.04   3
   0   1   1 400705. 2866.81   1
   0   1  -1 404804. 2979.70  10
   0   1  -2 189776. 2156.57   9
   0   1   2 194878. 2086.70  10
   0   1  -2 197379. 2149.76  10
   0   1   2 192298. 1506.28   4
   0   1   2 196572. 2038.93   1
   0   1  -2 195934. 2144.16   3
   0   1   2 200023. 2048.09   2
   0   1  -2 200379. 2174.58   8
   0   1   2 190691. 2078.08   9
   0   1  -3 210547. 2358.04   3
   0   1   3 211627. 2286.39   2
   0   1   3 212316. 2149.20   1
   0   1  -3 214119. 2345.68  10
   0   1   3 218605. 1772.35   4
   0   1  -3 217068. 1985.16   2
   0   1  -3 212348. 2304.10   8
   0   1   3 214469. 2244.13  10
   0   1   4 494523. 3414.65   1
   0   1  -4 503203. 3269.09   2
   0   1   4 505790. 3824.14   2
   0   1   4 497191. 3598.88  10
   0   1   5 67448.3 1328.47   1
   0   1  -5 63543.0 1245.52   2
   0   1   5 66976.4 1413.66  10
   0   1   6 122356. 2004.12  10
   0   1   6 124266. 1916.67   1
   0   1  -6 119546. 1839.60   2
   0   1   7 114539. 1943.33   1
   0   1  -7 114436. 1945.30   2
   0   1  -8 83843.1 1805.66   2
   0   1   8 87041.3 1733.28   1
   0   1   8 84037.7 1844.47   8
   0   1   9 76434.7 1862.05   8
   0   1  -9 76075.7 1861.40   2
   0   1   9 78718.5 1720.47   1
   0   1  10 36732.9 1331.27   8
   0   1 -10 37180.3 1388.50   2
   0   1  10 36820.1 1252.14   1
   0   1  11 18710.4 952.405   1
   0   1 -11 17442.5 1045.25   2
   0   1  11 19000.1 1022.49   8
   0   1  12 103839. 2448.89   8
   0   1 -12 100137. 2478.50   2
   0   1  12 100800. 2203.04   1
   0   1 -13 84110.0 2388.03   2
   0   1  13 80674.1 2017.83   1
   0   1  13 82673.9 2286.73   8
   0   1  14 54078.8 1939.77   8
   0   1  14 51067.7 1676.17   1
   0   1 -14 52110.2 1975.11   2
   0   1  15 272741. 3954.36   1
   0   1 -15 284275. 4785.98   2
   0   1 -16 108012. 3085.50   2
   0   1  16 113636. 2982.10   8
   0   1  16 105378. 2533.97   1
   0   1 -17 23984.3 1550.25   2
   0   1  17 22742.8 1417.33   8
   0   1  17 20565.5 1213.91   1
   0   1 -18 7603.38 953.610   2
   0   1  18 8032.88 939.452   8
   0   1  18 8034.18 775.413   1
   0   1  19 18047.0 1179.02   1
   0   1 -19 18076.9 1466.86   2
   0   1  19 19196.0 1405.98   8
   0   1 -20 3058.61 687.909   2
   0   1  20 3554.58 722.111   8
   0   1  20 2485.76 477.683   1
   0   1  21 5778.83 715.779   1
   0   1 -21 5582.31 905.292   2
   0   1  21 6781.71 932.974   8
   0   1  22 60.2736 241.778   1
   0   1  22 480.525 380.200   8
   0   1 -22 464.658 519.443   2
   0   1  23 1292.28 380.093   1
   0   1  23 1556.07 599.336   8
   0   1 -23 2585.82 818.522   2
   0   1  24 16093.0 1488.24   8
   0   1  24 13429.8 1127.88   1
   0   1 -24 16668.8 1716.45   2
   0   1 -25 7040.58 1233.15   2
   0   1  25 6186.00 1029.40   8
   0   1 -26 8789.95 1417.80   2
   0   1  26 8371.34 1181.50   8
   0   1  27 13983.3 1536.36   8
   0   1 -27 15179.8 1827.60   2
   0   1  28 10109.6 1310.27   8
   0   1 -28 11007.2 1611.79   2
   0   1  29 9970.90 1377.78   8
   0   1 -29 10633.5 1635.95   2
   0   1 -30 35788.2 2965.21   2
   0   1  30 38878.2 2578.92   8
   0   2   0 89661.3 1978.05  10
   0   2   0 96876.4 2074.99   1
   0   2   1 99646.2 1448.21   4
   0   2   1 105536. 2124.08   1
   0   2   1 102711. 2138.56  10
   0   2  -1 99006.3 2106.41  10
   0   2   2 14818.7 559.146   4
   0   2  -2 12941.9 808.627  10
   0   2   2 15774.6 891.082  10
   0   2   2 14572.6 665.462   3
   0   2   2 16070.3 863.820   1
   0   2   3 107699. 1498.19   4
   0   2  -3 101302. 2225.64  10
   0   2   3 103093. 1666.79   3
   0   2   3 108798. 2146.01   1
   0   2   3 107406. 2189.72  10
   0   2   4 1613.90 358.642  10
   0   2  -4 1426.06 359.522  10
   0   2  -4 1323.73 277.130   2
   0   2  -4 1455.95 138.774   6
   0   2   4 1290.31 194.699   4
   0   2   4 1754.93 352.362   1
   0   2  -5 38483.9 1194.96   2
   0   2   5 40802.3 1353.14   1
   0   2   5 40572.3 1370.61  10
   0   2  -5 38546.2 1434.24  10
   0   2   6 9389.03 710.565  10
   0   2  -6 8740.36 723.086  10
   0   2   6 8948.74 691.884   1
   0   2  -6 8588.32 597.871   2
   0   2   7 71117.0 1901.59  10
   0   2   7 72207.7 1861.18   1
   0   2  -7 67812.0 1663.31   2
   0   2  -7 69425.3 2019.01  10
   0   2  -8 18397.9 1113.84  10
   0   2  -8 18576.9 901.935   2
   0   2   8 19546.7 1067.10  10
   0   2   8 20418.2 1010.37   1
   0   2  -9 11352.6 760.559   2
   0   2   9 13180.8 895.494  10
   0   2   9 12970.0 846.483   1
   0   2  -9 12849.4 991.597  10
   0   2  10 39087.3 1459.27   1
   0   2 -10 35656.4 1394.22   2
   0   2  11 94422.6 2304.43   1
   0   2 -11 89723.7 2263.48   2
   0   2  12 1351.73 375.941   1
   0   2  12 728.831 407.774   8
   0   2 -12 1259.06 380.758   2
   0   2 -13 4722.15 601.519   2
   0   2  13 4983.68 614.385   1
   0   2  13 4984.94 648.178   8
   0   2 -14 23795.2 1370.95   2
   0   2  14 24306.8 1282.64   1
   0   2  14 22859.2 1310.87   8
   0   2  15 169048. 3401.13   1
   0   2 -15 170469. 3752.79   2
   0   2  15 175838. 3673.55   8
   0   2  16 45829.2 1994.41   8
   0   2 -16 46134.1 2048.57   2
   0   2  16 45298.9 1852.32   1
   0   2  17 8297.09 911.610   8
   0   2  17 8500.85 852.068   1
   0   2 -17 8791.75 984.734   2
   0   2 -18 18407.9 1410.43   2
   0   2  18 18611.6 1373.75   8
   0   2  18 16822.9 1177.12   1
   0   2 -19 5439.33 869.266   2
   0   2  19 5525.84 777.967   1
   0   2  19 6189.24 881.611   8
   0   2 -20 109210. 3592.10   2
   0   2  20 101867. 2937.82   1
   0   2  20 110720. 3383.92   8
   0   2  21 37401.5 1849.89   1
   0   2  21 39384.8 2108.66   8
   0   2 -21 37934.1 2221.45   2
   0   2 -22 38149.5 2298.09   2
   0   2  22 40179.9 2198.23   8
   0   2  22 34673.6 1803.34   1
   0   2  23 23581.6 1729.31   8
   0   2 -23 22191.2 1836.94   2
   0   2  23 21811.5 1451.64   1
   0   2 -24 5491.47 1058.00   2
   0   2  24 6260.70 1003.18   8
   0   2 -25 4638.17 974.428   2
   0   2  25 3719.55 815.740   8
   0   2 -26 14883.7 1810.13   2
   0   2  26 14347.9 1463.01   8
   0   2  27 26107.5 2022.07   8
   0   2 -27 25120.8 2330.78   2
   0   2 -28 9854.85 1547.66   2
   0   2  28 8977.03 1263.85   8
   0   2  29 4350.78 921.395   8
   0   2 -29 4481.00 1082.84   2
   0   2 -30 1680.03 773.696   2
   0   2  30 387.870 492.796   8
   0   3   0 201.705 379.234  10
   0   3   1 85784.3 2415.20   1
   0   3   1 86566.3 2438.16  10
   0   3  -1 82207.1 2416.94  10
   0   3   2 51303.5 1868.80   1
   0   3   2 52176.7 1903.35  10
   0   3  -2 49841.2 1914.16  10
   0   3   3 44532.6 1755.08  10
   0   3  -3 41101.4 1738.75  10
   0   3   3 45174.1 1760.92   1
   0   3   3 40395.4 1086.93   4
   0   3  -3 36743.5 813.396   6
   0   3  -4 163012. 3445.49  10
   0   3   4 154161. 2142.82   4
   0   3   4 164911. 3324.21   1
   0   3   4 165114. 3342.75  10
   0   3  -5 173700. 3631.80  10
   0   3   5 180642. 3491.36  10
   0   3   5 172993. 3392.89   1
   0   3  -5 166631. 2950.07   2
   0   3   6 125703. 2918.20   1
   0   3  -6 123036. 3090.27  10
   0   3   6 122278. 2867.77  10
   0   3  -6 117904. 2527.29   2
   0   3   7 57098.8 2005.16  10
   0   3  -7 53283.9 1665.63   2
   0   3   7 56214.7 1975.25   1
   0   3  -7 54080.7 2115.66  10
   0   3  -8 50036.5 2054.96  10
   0   3   8 51608.2 1920.53   1
   0   3  -8 50128.4 1677.03   2
   0   3   8 52534.1 1954.53  10
   0   3  -9 38364.0 1483.12   2
   0   3   9 38521.4 1684.37   1
   0   3  -9 38091.3 1849.31  10
   0   3   9 39375.0 1726.05  10
   0   3 -10 21278.6 1151.44   2
   0   3  10 25764.0 1458.26  10
   0   3 -10 24066.1 1540.07  10
   0   3  10 24852.8 1384.16   1
   0   3 -11 15995.5 1338.39  10
   0   3  11 18599.1 1271.89  10
   0   3 -11 15823.5 1029.99   2
   0   3  11 18539.6 1242.25   1
   0   3  12 81130.0 2617.89  10
   0   3 -12 71326.4 2671.53  10
   0   3 -12 66761.9 2155.74   2
   0   3  12 77336.5 2470.77   1
   0   3 -13 45520.5 2232.86  10
   0   3 -13 43011.9 1779.70   2
   0   3  13 46906.1 1986.80   1
   0   3 -14 118607. 3590.93  10
   0   3  14 125930. 3234.36   1
   0   3 -14 115569. 3022.75   2
   0   3  15 90172.9 2828.49   8
   0   3  15 88369.7 2742.42   1
   0   3 -15 87619.1 3182.80  10
   0   3 -15 84508.2 2711.67   2
   0   3  16 42556.4 2030.41   8
   0   3  16 42992.3 1982.88   1
   0   3 -16 40709.6 2263.93  10
   0   3 -16 39718.3 1930.09   2
   0   3  17 701.532 471.147   1
   0   3 -17-21.2742 533.323  10
   0   3 -17 892.046 432.598   2
   0   3  17 830.537 498.572   8
   0   3  18 29091.5 1741.07   8
   0   3  18 27160.9 1613.29   1
   0   3 -18 26719.6 1705.34   2
   0   3 -18 26918.4 1950.06  10
   0   3  19 57892.4 2568.08   8
   0   3 -19 57599.8 2596.44   2
   0   3 -19 58404.1 2875.43  10
   0   3  19 56920.7 2353.03   1
   0   3 -20 90517.3 3676.25  10
   0   3 -20 85459.8 3216.61   2
   0   3  20 89644.6 3188.96   8
   0   3  20 86787.6 2920.81   1
   0   3 -21 8056.26 1101.44   2
   0   3  21 7917.20 1097.06   8
   0   3 -21 9311.28 1370.11  10
   0   3  21 10011.6 1075.69   1
   0   3  22 39564.3 2262.48   8
   0   3  22 35732.6 1945.30   1
   0   3 -22 37937.7 2286.45   2
   0   3 -22 35983.8 2467.27  10
   0   3 -23 7381.30 1288.53  10
   0   3 -23 7759.61 1124.88   2
   0   3  23 7170.09 1059.32   8
   0   3 -24 14927.6 1558.05   2
   0   3 -24 15889.0 1760.58  10
   0   3  24 14967.8 1460.41   8
   0   3 -25 3619.46 876.676  10
   0   3  25 2598.81 767.997   8
   0   3  26 2959.46 759.162   8
   0   3 -26 2641.17 968.276  10
   0   3  27 11050.1 1378.67   8
   0   3 -27 10583.2 1566.57  10
   0   3  28 3500.23 876.156   8
   0   4   0 23632.0 1614.15  10
   0   4   1 70754.0 2585.94  10
   0   4  -1 69566.3 2598.38  10
   0   4   2 10444.0 1103.96  10
   0   4  -2 13962.1 1351.70  10
   0   4  -3 49042.9 2230.34  10
   0   4   3 48412.5 2112.64   1
   0   4   3 45945.6 2100.11  10
   0   4   4 52858.5 2340.31  10
   0   4   4 53906.2 2263.63   1
   0   4  -4 54567.0 2482.64  10
   0   4   5 246446. 4748.12  10
   0   4   5 233406. 4609.24   1
   0   4  -5 231805. 3904.85   2
   0   4  -5 247516. 4975.49  10
   0   4   6 90488.3 2894.00  10
   0   4  -6 93006.0 3202.65  10
   0   4   6 87695.3 2845.50   1
   0   4  -6 86571.4 2427.91   2
   0   4   7 5588.55 850.372  10
   0   4  -7 3091.74 507.136   2
   0   4  -7 5220.72 973.896  10
   0   4   7 3926.64 739.140   1
   0   4  -8 21211.7 1219.74   2
   0   4  -8 22168.6 1596.30  10
   0   4   8 22250.1 1456.82  10
   0   4   8 23952.9 1540.16   1
   0   4  -9 11703.5 937.173   2
   0   4  -9 11540.8 1247.15  10
   0   4   9 12832.6 1163.81  10
   0   4   9 11899.5 1131.65   1
   0   4  10 34109.2 1837.55  10
   0   4 -10 32243.8 1966.55  10
   0   4  10 33162.2 1823.13   1
   0   4 -10 31653.9 1508.25   2
   0   4 -11 39622.8 2184.44  10
   0   4 -11 38015.5 1654.81   2
   0   4  11 41934.4 2066.67  10
   0   4  11 42500.1 2060.03   1
   0   4 -12 13337.8 1003.37   2
   0   4  12 14929.9 1301.54  10
   0   4 -12 14555.8 1415.09  10
   0   4  12 14049.5 1217.41   1
   0   4 -13 23380.0 1382.08   2
   0   4  13 25595.7 1647.06   1
   0   4 -13 25026.2 1829.67  10
   0   4  13 25488.6 1693.72  10
   0   4 -14 769.865 573.789  10
   0   4  14 494.720 444.225  10
   0   4  14 1192.00 465.473   1
   0   4 -14 832.465 373.724   2
   0   4 -15 6898.49 842.746   2
   0   4  15 7081.47 892.665   1
   0   4 -15 7929.04 1146.25  10
   0   4  16 19865.2 1489.48   1
   0   4 -16 20389.6 1749.63  10
   0   4  17 23420.9 1666.63   8
   0   4  17 22946.4 1614.68   1
   0   4 -17 25493.2 2010.84  10
   0   4 -18 2350.61 755.248  10
   0   4  18 2582.27 614.815   1
   0   4  18 2753.88 656.609   8
   0   4 -19 2122.53 786.495  10
   0   4  19 2354.54 614.933   1
   0   4  19 1908.37 545.377   8
   0   4 -20 1974.50 812.568  10
   0   4  20 1984.41 572.950   1
   0   4  20 2585.64 689.296   8
   0   4  21 24043.4 1704.88   1
   0   4  21 26541.3 1895.95   8
   0   4 -21 24822.3 2140.08  10
   0   4  22 24306.6 1884.56   8
   0   4 -22 21873.7 2010.08  10
   0   4  23 722.221 542.858   8
   0   4 -23 1616.25 810.023  10
   0   4  24 3811.75 877.559   8
   0   4 -24 3863.68 1051.39  10
   0   4 -25 6088.06 1273.19  10
   0   4  25 6084.40 1060.67   8
   0   4  26 9717.69 1329.46   8
   0   5   0 3713.99 1035.40  10
   0   5   1 41145.4 2425.95  10
   0   5  -1 38172.2 2220.41  10
   0   5  -2 68597.4 2961.14  10
   0   5   2 71975.2 2982.21  10
   0   5  -3 18168.5 1724.23  10
   0   5   3 14769.1 1365.81  10
   0   5  -4 5278.25 938.510  10
   0   5   4 1865.28 574.055  10
   0   5  -5 7579.96 1121.26  10
   0   5   5 7608.98 1059.03  10
   0   5   6 19821.8 1648.24   1
   0   5   6 20165.1 1706.59  10
   0   5  -6 21895.5 1944.83  10
   0   5   7 89769.4 3296.66   1
   0   5   7 92306.3 3277.58  10
   0   5  -7 95156.2 3609.14  10
   0   5   8 29859.3 1923.70  10
   0   5  -8 30664.1 2190.81  10
   0   5   8 31380.7 2011.16   1
   0   5  -9 38936.2 2374.28  10
   0   5   9 38322.9 2176.68   1
   0   5   9 38615.1 2202.97  10
   0   5  10 13279.4 1406.28   1
   0   5  10 14595.4 1479.03  10
   0   5 -10 14011.5 1654.51  10
   0   5  11 63440.8 2838.39   1
   0   5 -11 64485.9 3173.31  10
   0   5  11 67497.0 2925.50  10
   0   5  12 23747.3 1754.68   1
   0   5 -12 25752.7 2065.89  10
   0   5  12 25124.0 1840.65  10
   0   5  13 12463.5 1316.71   1
   0   5  13 11835.2 1279.29  10
   0   5 -13 10611.4 1414.06  10
   0   5  14 20109.5 1638.37   1
   0   5 -14 18248.3 1818.51  10
   0   5  14 19065.7 1627.13  10
   0   5  15 7053.10 1096.31  10
   0   5  15 6040.63 960.340   1
   0   5 -15 5558.90 1050.96  10
   0   5 -16 5538.34 1099.74  10
   0   5  16 5663.76 940.652   1
   0   5  17 1773.52 664.521   1
   0   5 -17 874.836 571.421  10
   0   5  18 17670.8 1600.81   8
   0   5 -18 17524.6 1847.18  10
   0   5  18 17762.7 1603.64   1
   0   5  19 7288.30 1057.06   1
   0   5 -19 6451.07 1245.99  10
   0   5  19 6900.27 1057.37   8
   0   5  20 2741.78 780.403   8
   0   5 -20 1663.24 796.546  10
   0   5  20 2540.11 690.874   1
   0   5 -21 1949.25 842.571  10
   0   5  21 983.940 480.550   8
   0   5  22 376.106 391.460   8
   0   5  23-0.32466 413.346   8
   0   6   0 27178.1 2105.27  10
   0   6   1 27689.9 2119.08  10
   0   6  -1 24815.9 2048.28  10
   0   6  -2 2717.36 997.157  10
   0   6   2 2255.18 797.004  10
   0   6   3 15801.5 1583.86  10
   0   6  -3 15428.7 1670.44  10
   0   6   4 20882.7 1878.82  10
   0   6  -4 19207.9 1893.75  10
   0   6  -5 24253.1 2111.88  10
   0   6   5 21789.8 1857.68  10
   0   6  -6 19817.1 1930.85  10
   0   6   6 18398.5 1717.63  10
   0   6  -7 8806.76 1409.80  10
   0   6   7 7066.28 1188.20  10
   0   6   8 15315.8 1627.80  10
   0   6  -8 13082.3 1694.98  10
   0   6  -9 50298.1 3040.67  10
   0   6   9 49584.5 2742.76  10
   0   6 -10 15073.5 1796.11  10
   0   6  10 12574.7 1506.26  10
   0   6 -11 17661.2 1922.41  10
   0   6  11 17296.7 1672.68  10
   0   6  12 14211.4 1511.33   1
   0   6 -12 14928.9 1792.72  10
   0   6  12 16325.9 1624.41  10
   0   6  13 2600.80 746.267   1
   0   6  13 3389.93 846.765  10
   0   6 -13 2586.57 920.489  10
   0   6  14 8646.26 1268.20   1
   0   6  14 8043.71 1241.11  10
   0   6 -14 8239.91 1410.06  10
   0   6  15 21329.7 1918.27  10
   0   6  15 20713.8 1841.87   1
   0   6 -15 20573.5 2098.43  10
   0   6  16 7841.59 1198.84   1
   0   6 -16 8561.67 1451.87  10
   0   6  17 15047.7 1579.44   1
   0   6  18-335.806 420.332   1
   0   6  19 2053.78 665.182   1
   0   7   0-547.790 626.460  10
   0   7   1 1136.79 961.668  10
   0   7  -1 1076.90 647.260  10
   0   7  -2 15205.5 1803.93  10
   0   7   2 15399.4 1835.19  10
   0   7   3 6097.69 1258.64  10
   0   7  -3 7151.22 1432.48  10
   0   7   4 5453.35 1112.99  10
   0   7  -4 4900.82 1189.82  10
   0   7   5 6623.04 1218.87  10
   0   7  -5 4334.55 1039.22  10
   0   7  -6 1836.19 852.594  10
   0   7   6 2295.65 856.149  10
  -1  -7   6 5692.52 1188.52   9
   1  -7  -5 4735.58 1143.40   9
  -1  -7   5 6100.86 1202.60   9
   1  -7  -4 3321.43 1040.21   9
  -1  -7   4 3295.32 859.968   9
   1  -7  -3 4723.23 1150.50   9
  -1  -7   3 2868.79 841.058   9
  -1  -7   2 4463.97 1080.27   9
   1  -7  -2 5131.33 1237.26   9
  -1  -7   1 14939.7 1771.80   9
   1  -7  -1 13804.1 1829.23   9
   1  -7   0 10773.4 1577.85   9
  -1  -7   0 11358.8 1686.76   9
  -1  -7  -1 3599.27 1101.95   9
   1  -7   1 3851.04 999.446   9
   1  -7   2 336.951 618.156   9
  -1  -7  -2-1596.80 790.773   9
   1  -7   3 4972.13 1054.83   9
  -1  -7  -3 2170.07 741.698   9
  -1  -7  -4 10646.6 1589.35   9
   1  -7   4 12141.1 1659.17   9
  -1  -7  -5 16149.2 1951.55   9
  -1  -7  -6 8426.34 1557.10   9
  -1  -6  16 1684.08 759.736   9
   1  -6 -16 1685.21 984.497   9
   1  -6 -15 2880.71 964.323   9
  -1  -6  15 2350.09 886.884   9
  -1  -6  14 6981.75 1235.77   9
   1  -6 -14 6219.40 1247.48   9
   1  -6 -13 15353.2 1904.45   9
  -1  -6  13 13657.2 1570.35   9
   1  -6 -12 10601.9 1610.12   9
  -1  -6  12 9348.06 1363.69   9
   1  -6 -11 19174.0 2007.52   9
  -1  -6  11 18005.3 1752.54   9
  -1  -6  10 5019.95 1085.69   9
   1  -6 -10 6674.64 1293.82   9
   1  -6  -9 13126.9 1720.56   9
  -1  -6   9 11916.5 1436.17   9
   1  -6  -8 32783.0 2520.31   9
  -1  -6   8 34301.8 2363.51   9
  -1  -6   7 38424.9 2537.58   9
   1  -6  -7 41054.3 2784.54   9
  -1  -6   6 27417.4 2148.11   9
   1  -6  -6 27104.7 2296.83   9
  -1  -6   5 2180.68 802.149   9
   1  -6  -5 1179.22 734.146   9
  -1  -6   4 3877.65 921.779   9
   1  -6  -4 4062.00 1007.14   9
  -1  -6   3 13031.4 1522.21   9
   1  -6  -3 11327.6 1551.42   9
  -1  -6   2 20348.3 1847.06   9
   1  -6  -2 22247.1 1955.91   9
  -1  -6   1 3367.77 905.676   9
   1  -6  -1 3504.51 951.096   9
  -1  -6   0-54.9378 561.442   9
   1  -6   0-279.230 491.195   9
   1  -6   1 7020.42 1159.39   9
  -1  -6  -1 6721.04 1135.90   9
   1  -6   2 7199.64 1265.85   9
  -1  -6  -2 6229.06 1188.50   9
   1  -6   3 12662.0 1452.04   9
  -1  -6  -3 14226.9 1572.30   9
  -1  -6  -4 4273.12 1022.00   9
   1  -6   4 4229.77 984.966   9
  -1  -6  -5 14386.7 1662.94   9
   1  -6   5 14543.6 1593.41   9
   1  -6   6 4853.03 1310.64   9
  -1  -6  -6 3940.81 1108.30   9
  -1  -6  -7 38947.4 2714.46   9
   1  -6   7 38545.9 2458.87   9
  -1  -6  -8 37267.9 2652.73   9
   1  -6   8 34024.6 2405.32   9
  -1  -6  -9 16252.2 1856.91   9
   1  -6   9 15489.8 1698.12   9
   1  -6  10 349.169 530.212   9
  -1  -6 -10 557.923 664.981   9
   1  -6  11 2795.82 830.897   9
  -1  -6 -11 1814.44 818.893   9
   1  -6  12 9412.90 1339.74   9
  -1  -6 -12 9285.55 1498.17   9
  -1  -6 -13 24899.3 2315.01   9
   1  -6  13 24887.5 2115.70   9
   1  -6  14 35536.7 2512.76   9
  -1  -6 -14 33199.9 2661.34   9
   1  -6  15 9575.56 1424.63   9
  -1  -6 -15 10192.1 1629.35   9
  -1  -6 -16 846.168 685.118   9
  -1  -5  21 2310.38 785.146   9
   1  -5 -21 1577.25 823.293   9
  -1  -5  20 8341.47 1290.45   9
   1  -5 -20 8006.25 1359.59   9
   1  -5 -19 5345.54 1207.03   9
  -1  -5  19 4194.49 933.988   9
  -1  -5  18 2659.84 760.088   9
   1  -5 -18 2465.79 919.382   9
  -1  -5  17 6720.68 1078.04   9
   1  -5 -17 6660.58 1301.85   9
   1  -5 -16 6710.98 1181.11   9
  -1  -5  16 7161.42 1107.03   9
  -1  -5  15 2876.64 847.810   9
   1  -5 -15 2639.22 905.204   9
  -1  -5  14 2885.49 768.829   9
   1  -5 -14 2155.81 790.599   9
  -1  -5  13 7376.31 1085.38   9
   1  -5 -13 5743.30 1078.95   9
  -1  -5  12 5185.50 957.483   9
   1  -5 -12 4453.19 1010.95   9
   1  -5 -11 19041.8 1893.46   9
  -1  -5  11 22546.7 1826.47   9
  -1  -5  10 75603.4 3118.04   9
   1  -5 -10 77235.4 3512.34   9
   1  -5  -9 21832.0 1910.98   9
  -1  -5   9 22078.5 1731.36   9
   1  -5  -8 9543.33 994.498   3
   1  -5  -8 9615.58 1309.49   9
  -1  -5   8 10827.9 1244.70   9
  -1  -5   7 37989.7 2212.48   9
   1  -5  -7 35352.7 1814.63   3
   1  -5  -7 35644.6 2321.76   9
  -1  -5   6 52879.9 2567.06   9
   1  -5  -6 53395.5 2775.51   9
   1  -5  -6 52829.6 2236.09   3
   1  -5  -5 19972.5 1413.54   3
   1  -5  -5 18812.1 1654.95   9
  -1  -5   5 19857.6 1621.27   9
   1  -5  -4 10807.2 1099.39   3
   1  -5  -4 9261.20 1218.41   9
  -1  -5   4 10880.0 1245.47   9
  -1  -5   3 38796.1 2305.22   9
   1  -5  -3 33368.4 1830.67   3
   1  -5  -3 36207.3 2283.00   9
   1  -5  -2 40290.5 2401.80   9
   1  -5  -2 39517.4 2001.31   3
  -1  -5   2 40760.0 2349.16   9
   1  -5  -1 34473.6 1901.99   3
   1  -5  -1 34080.3 2180.16   9
  -1  -5   1 36928.0 2211.87   9
  -1  -5   0 45398.2 2473.75   9
   1  -5   0 44619.7 2468.72   9
   1  -5   0 42152.0 2109.57   3
  -1  -5  -1 85294.3 3393.91   9
   1  -5   1 83792.1 3309.41   9
   1  -5   1 81909.7 2902.43   3
  -1  -5  -2 151811. 4377.75   9
   1  -5   2 150173. 4320.99   9
  -1  -5  -3 27359.0 2015.46   9
   1  -5   3 30144.5 2095.29   9
  -1  -5  -4 3866.36 878.947   9
   1  -5   4 4376.46 935.808   9
  -1  -5  -5 17915.8 1683.61   9
   1  -5   5 17136.2 1489.17   9
   1  -5   6 44259.2 2337.57   9
  -1  -5  -6 45189.3 2549.72   9
   1  -5   7 5874.12 1004.15   9
  -1  -5  -7 5173.65 1080.89   9
  -1  -5  -8 20807.5 1801.66   9
   1  -5   8 18902.8 1570.48   9
  -1  -5  -9 8489.08 1335.70   9
   1  -5   9 7649.22 1165.93   9
  -1  -5 -10 76267.5 3457.45   9
   1  -5  10 72167.2 3089.20   9
  -1  -5 -11 19907.6 1892.72   9
   1  -5  11 20797.9 1736.59   9
   1  -5  12 9317.07 1179.97   9
  -1  -5 -12 8948.37 1310.06   9
  -1  -5 -13 3366.29 866.916   9
   1  -5  13 3296.12 798.195   9
  -1  -5 -14 15564.0 1726.86   9
   1  -5  14 13814.1 1444.91   9
  -1  -5 -15 9172.29 1341.40   9
   1  -5  15 8129.72 1160.74   9
   1  -5  16 22740.9 1908.68   9
  -1  -5 -16 23063.7 2115.37   9
   1  -5  17 14733.7 1574.55   9
  -1  -5 -17 15194.8 1774.87   9
   1  -5  18 8442.70 1254.88   9
  -1  -5 -18 7378.10 1323.47   9
   1  -5  19 5976.16 1109.12   9
  -1  -5 -19 5144.87 1152.06   9
   1  -5  20 43959.5 2844.88   9
  -1  -5 -20 37912.0 2883.85   9
  -1  -5 -21 10250.5 1626.22   9
   1  -4 -25 3470.77 1110.30   9
  -1  -4  25 3016.58 865.783   9
  -1  -4  24 2014.10 730.953   9
   1  -4 -24 3044.98 1041.02   9
   1  -4 -23 9355.32 1396.70   9
  -1  -4  23 9934.24 1377.42   9
  -1  -4  22 6094.41 1075.83   9
   1  -4 -22 6693.03 1221.40   9
   1  -4 -21 12487.1 1559.15   9
  -1  -4  21 12629.0 1451.73   9
  -1  -4  20 6902.53 1085.08   9
   1  -4 -20 4539.22 937.532   9
  -1  -4  19 962.181 500.223   9
   1  -4 -19 1537.85 739.092   9
   1  -4 -18 7690.77 1203.16   9
  -1  -4  18 7277.81 1079.47   9
   1  -4 -17 19539.8 1788.81   9
  -1  -4  17 22761.5 1790.50   9
  -1  -4  16 18054.7 1578.63   9
   1  -4 -16 15378.7 1600.10   9
   1  -4 -15 17311.0 1655.03   9
  -1  -4  15 18937.4 1595.25   9
   1  -4 -14 19605.0 1743.38   9
  -1  -4  14 23061.1 1698.69   9
  -1  -4  13 135652. 3894.07   9
   1  -4 -13 128282. 3299.33   3
   1  -4 -13 126097. 4097.96   9
   1  -4 -12 36415.8 2223.01   9
  -1  -4  12 37891.5 2071.94   9
   1  -4 -12 36730.6 1786.37   3
  -1  -4  11 7309.38 980.843   9
   1  -4 -11 5973.78 1015.25   9
   1  -4 -11 6932.37 852.343   3
  -1  -4  10 38415.0 2008.23   9
   1  -4 -10 39444.9 2222.91   9
   1  -4 -10 41649.7 1840.88   3
   1  -4  -9 70578.1 2378.36   3
   1  -4  -9 68078.7 2861.32   9
  -1  -4   9 72648.7 2700.66   9
   1  -4  -8 21907.5 1711.37   9
  -1  -4   8 24703.5 1630.68   9
   1  -4  -8 23089.1 1414.58   3
   1  -4  -7 110744. 2926.92   3
   1  -4  -7 114510. 3588.13   9
  -1  -4   7 110049. 3225.41   9
  -1  -4   6 22390.3 1587.79   9
   1  -4  -6 21734.0 1643.40   9
   1  -4  -6 19723.9 1291.76   3
   1  -4  -5 99559.9 3246.70   9
  -1  -4   5 97537.0 3046.18   9
   1  -4  -5 94652.8 2724.92   3
   1  -4  -4 17078.7 1240.61   3
   1  -4  -4 17314.3 1552.36   9
  -1  -4   4 17201.0 1449.66   9
   1  -4  -3 36202.3 1725.56   3
   1  -4  -3 33451.3 1899.59   9
  -1  -4   3 36541.1 1891.10   9
  -1  -4   2 73300.9 2615.17   9
   1  -4  -2 74588.8 2700.85   9
   1  -4  -2 74990.5 2447.03   3
   1  -4  -1 46533.1 1928.78   3
   1  -4  -1 45609.7 2145.18   9
  -1  -4   1 48021.7 2163.21   9
   1  -4   0 21100.7 1376.55   3
  -1  -4   0 19645.2 1426.04   9
   1  -4   0 18428.6 1394.72   9
   1  -4   1 10532.0 1140.45   9
  -1  -4  -1 13315.5 1264.11   9
   1  -4   1 12488.7 1111.37   3
  -1  -4  -2 11906.4 1180.61   9
   1  -4   2 14415.1 1200.01   3
   1  -4   2 12671.5 1232.46   9
  -1  -4  -3 43308.3 2107.46   9
   1  -4   3 44487.4 2091.19   9
   1  -4   3 43509.0 1983.41   3
   1  -4   4 105546. 3107.91   3
   1  -4   4 112408. 3260.27   9
  -1  -4  -4 114093. 3430.18   9
   1  -4   5 75503.9 2701.60   9
  -1  -4  -5 78395.1 2890.94   9
   1  -4   5 69850.8 2585.76   3
   1  -4   6 15280.5 1316.73   9
  -1  -4  -6 17135.7 1505.38   9
   1  -4   7 37450.2 1989.35   9
  -1  -4  -7 35409.7 2047.84   9
   1  -4   8 111324. 3315.78   9
  -1  -4  -8 119808. 3689.95   9
  -1  -4  -9 5852.97 785.609   4
   1  -4   9 7677.42 1048.56   9
  -1  -4  -9 7001.40 1099.02   9
  -1  -4 -10 1050.43 574.176   9
  -1  -4 -10 343.581 325.741   4
   1  -4  10 1759.67 617.546   9
   1  -4  11 17610.4 1454.21   9
  -1  -4 -11 16753.6 1509.32   9
  -1  -4 -11 17269.1 1283.33   4
  -1  -4 -12 16266.1 1597.96   9
  -1  -4 -12 18003.3 1404.31   4
   1  -4  12 16362.3 1508.22   9
  -1  -4 -13 73817.1 2712.40   4
  -1  -4 -13 70805.3 3074.40   9
   1  -4  13 75366.5 2984.02   9
  -1  -4 -14 65848.3 3064.86   9
   1  -4  14 67039.3 2855.27   9
  -1  -4 -14 68520.7 2697.58   4
  -1  -4 -15 13507.9 1273.88   4
   1  -4  15 14071.9 1420.00   9
  -1  -4 -15 11877.9 1394.22   9
  -1  -4 -16 3571.51 843.773   9
  -1  -4 -16 3220.66 713.006   4
   1  -4  16 3546.58 812.688   9
  -1  -4 -17 395.781 444.579   4
   1  -4  17 770.471 603.364   9
  -1  -4 -17 936.001 723.504   9
  -1  -4 -18 21059.3 1881.14   9
   1  -4  18 22393.5 1831.49   9
  -1  -4 -19 17889.9 1799.22   9
   1  -4  19 18969.2 1715.08   9
  -1  -4 -20 15265.0 1711.54   9
   1  -4  20 15963.2 1622.24   9
  -1  -4 -21 12484.7 1617.13   9
   1  -4  21 13081.6 1485.24   9
  -1  -4 -22 7764.84 1359.89   9
   1  -4  22 8317.12 1274.98   9
  -1  -4 -23 10459.0 1559.71   9
   1  -4  23 11589.5 1462.77   9
  -1  -4 -24 10861.8 1626.22   9
   1  -4  24 13077.7 1615.53   9
  -1  -3  27 36191.4 2542.37   9
   1  -3 -27 32419.5 2713.49   9
   1  -3 -26 28717.2 2491.53   9
   1  -3 -26 34397.8 2767.57   2
  -1  -3  26 31432.6 2321.84   9
   1  -3 -25 4114.47 1035.15   2
   1  -3 -25 4801.64 1091.61   9
  -1  -3  25 4425.72 990.958   9
   1  -3 -24 504.071 607.907   2
  -1  -3  24 2416.50 742.229   9
   1  -3 -24 2332.48 847.552   9
   1  -3 -23 5074.62 1081.39   9
  -1  -3  23 6202.62 1009.86   9
   1  -3 -23 5374.88 1068.82   2
   1  -3 -22 22762.6 2004.32   9
   1  -3 -22 24406.6 2119.53   2
  -1  -3  22 25427.2 1922.27   9
  -1  -3  21 28269.4 1990.39   9
   1  -3 -21 27629.5 2117.68   9
   1  -3 -21 29719.3 2280.74   2
   1  -3 -20 24393.7 2026.30   2
  -1  -3  20 23831.2 1765.01   9
   1  -3 -20 20841.4 1796.56   9
   1  -3 -19 5604.15 962.055   2
   1  -3 -19 6621.05 1090.45   9
  -1  -3  19 7324.16 1035.77   9
   1  -3 -19 6710.05 836.824   4
   1  -3 -18 9049.26 1192.86   2
   1  -3 -18 9185.41 942.001   4
  -1  -3  18 10686.8 1169.98   9
   1  -3 -18 7582.12 1053.05   9
  -1  -3  17 5580.84 669.132   6
   1  -3 -17 4729.98 822.383   9
   1  -3 -17 5717.35 733.526   4
  -1  -3  17 5711.97 874.402   9
   1  -3 -17 6406.24 1003.96   2
   1  -3 -16 7302.59 973.006   9
   1  -3 -16 9646.35 868.210   4
   1  -3 -16 8893.91 1117.03   2
  -1  -3  16 8857.83 760.107   6
  -1  -3  16 8850.82 1021.95   9
   1  -3 -15 10004.5 1147.57   9
  -1  -3  15 9898.91 796.738   6
   1  -3 -15 10836.7 880.339   4
   1  -3 -15 9434.45 1150.31   2
  -1  -3  15 11121.3 1141.42   9
   1  -3 -14 32196.1 1412.70   4
  -1  -3  14 31561.5 1311.06   6
   1  -3 -14 29203.2 1846.53   9
  -1  -3  14 34866.6 1862.60   9
   1  -3 -14 30206.0 1878.63   2
   1  -3 -13 24345.1 1656.21   9
   1  -3 -13 25389.7 1696.34   2
  -1  -3  13 27204.4 1665.60   9
  -1  -3  13 23077.1 1114.84   6
   1  -3 -13 24973.6 1178.67   4
   1  -3 -12 61182.4 1677.66   4
   1  -3 -12 59977.0 2447.31   2
  -1  -3  12 58315.4 1678.44   6
   1  -3 -12 58147.8 2417.48   9
   1  -3 -12 56275.1 2041.31   3
  -1  -3  12 63498.9 2395.78   9
  -1  -3  11 78319.0 1871.08   6
  -1  -3  11 82795.0 2630.11   9
   1  -3 -11 77265.8 2302.59   3
   1  -3 -11 75703.2 1702.29   4
   1  -3 -11 79083.8 2741.96   2
   1  -3 -11 76811.5 2745.11   9
   1  -3 -10 16414.7 1305.67   9
   1  -3 -10 16716.9 729.483   4
   1  -3 -10 15293.8 1056.98   3
  -1  -3  10 17629.0 893.757   6
  -1  -3  10 18566.8 1256.43   9
   1  -3  -9 57429.6 2299.79   9
   1  -3  -9 58728.0 1974.02   3
  -1  -3   9 61391.6 2181.33   9
  -1  -3   8 23914.1 1375.37   9
   1  -3  -8 21464.1 1227.26   3
   1  -3  -8 22234.4 1440.79   9
   1  -3  -7 147401. 3485.44   9
   1  -3  -7 142506. 3019.79   3
  -1  -3   7 143471. 3179.61   9
   1  -3  -6 92142.1 2429.62   3
  -1  -3   6 93731.3 2581.60   9
   1  -3  -6 95889.2 2788.71   9
  -1  -3   5 190387. 3577.74   9
   1  -3  -5 193545. 3490.46   3
   1  -3  -5 195551. 3873.04   9
   1  -3  -4 37398.8 1551.92   3
  -1  -3   4 36709.4 1606.11   9
   1  -3  -4 36449.7 1734.62   9
   1  -3  -3 15522.8 1156.36   9
   1  -3  -3 15830.6 1077.69   3
  -1  -3   3 14019.4 980.779   9
   1  -3  -2 94857.7 2428.38   3
   1  -3  -2 90526.4 2545.63   9
  -1  -3   2 89727.3 2465.30   9
  -1  -3   1 97606.2 2552.74   9
   1  -3  -1 95663.3 2616.96   9
   1  -3  -1 100751. 2515.61   3
   1  -3   0 56152.5 1983.72   9
   1  -3   0 58306.1 1957.35   3
  -1  -3   0 56458.1 2013.67   9
  -1  -3  -1 9388.50 840.444   9
   1  -3   1 8455.73 854.751   9
  -1  -3  -2 48908.8 1861.58   9
   1  -3   2 47911.9 1816.89   3
   1  -3   3 10527.9 992.302   3
  -1  -3  -3 8532.08 910.671   9
  -1  -3  -4 53748.2 2048.06   9
   1  -3   4 49752.3 1937.53   3
   1  -3   4 51981.0 1955.00   9
   1  -3   5 20142.4 1306.36   3
   1  -3   5 20148.6 1393.10   9
  -1  -3  -5 18535.4 1105.68   4
  -1  -3  -5 18010.4 1276.25   9
  -1  -3  -6 28333.5 1372.13   4
   1  -3   6 29676.6 1586.08   3
  -1  -3  -6 30004.7 1634.61   9
   1  -3   6 31643.2 1579.58   9
   1  -3   7 19498.8 1361.42   3
   1  -3   7 19806.5 1332.30   9
  -1  -3  -7 18036.5 1310.58   9
  -1  -3  -7 18701.2 1170.89   4
  -1  -3  -8 66577.0 2417.51   9
  -1  -3  -8 68880.4 2208.13   4
   1  -3   8 65701.3 2273.06   9
  -1  -3  -9 9934.56 1057.67   9
   1  -3   9 9653.60 991.383   9
  -1  -3  -9 8687.72 870.060   4
  -1  -3 -10 5095.96 873.992   9
   1  -3  10 3917.61 752.274   9
  -1  -3 -10 3838.69 681.760   4
  -1  -3 -11 19556.7 1454.72   9
  -1  -3 -11 20749.8 1370.94   4
   1  -3  11 21080.6 1415.98   9
   1  -3  12 96338.4 2968.07   9
   1  -3  12 89144.0 2902.87   8
  -1  -3 -12 88872.9 3029.54   9
  -1  -3 -13 27316.3 1774.07   9
  -1  -3 -13 31641.5 1796.40   4
   1  -3  13 30133.4 1758.49   9
   1  -3  13 29079.4 1751.10   8
  -1  -3 -14 39052.2 2024.60   4
   1  -3  14 37701.9 1978.18   9
   1  -3  14 38781.3 2041.49   8
  -1  -3 -14 33602.0 1963.85   9
   1  -3  15 10098.8 1121.26   9
  -1  -3 -15 7380.11 1008.23   9
   1  -3  15 8865.98 1052.34   8
  -1  -3 -15 9525.73 1054.21   4
   1  -3  16 23052.1 1623.95   9
   1  -3  16 20123.1 1546.46   8
  -1  -3 -16 21428.4 1618.80   4
  -1  -3 -16 19147.6 1572.92   9
   1  -3  17 38431.1 2151.61   9
   1  -3  17 36023.3 2089.43   8
  -1  -3 -17 31277.3 2079.35   9
  -1  -3 -17 36310.6 2119.48   4
  -1  -3 -18 18152.0 1617.37   9
   1  -3  18 19136.3 1597.91   8
  -1  -3 -18 18167.5 1565.75   4
   1  -3  18 19895.3 1603.79   9
   1  -3  19 2985.69 831.241   9
  -1  -3 -19 3508.58 826.688   4
   1  -3  19 2187.74 703.066   8
  -1  -3 -19 3326.54 852.096   9
  -1  -3 -20 40577.1 2406.49   4
   1  -3  20 41912.9 2406.14   9
  -1  -3 -20 38215.2 2443.46   9
   1  -3  20 37706.7 2303.12   8
  -1  -3 -21 51545.1 2770.18   4
  -1  -3 -21 47463.1 2805.03   9
   1  -3  21 45229.9 2561.04   8
   1  -3  21 52334.3 2758.03   9
   1  -3  22 11027.6 1374.25   8
  -1  -3 -22 11653.5 1431.06   4
  -1  -3 -22 11640.7 1509.64   9
   1  -3  22 12425.7 1460.48   9
  -1  -3 -23 28117.9 2271.98   9
  -1  -3 -23 27153.7 2123.83   4
   1  -3  23 29379.2 2154.14   9
   1  -3  23 25453.9 2003.17   8
   1  -3  24 1700.23 665.211   9
   1  -3  24 2794.52 860.043   8
  -1  -3 -24 1629.93 660.728   4
  -1  -3 -24 1707.17 739.142   9
   1  -3  25 8069.88 1260.24   9
   1  -3  25 8839.04 1295.26   8
  -1  -3 -25 9035.62 1459.64   9
  -1  -3 -25 9199.12 1400.87   4
   1  -3  26 8183.42 1342.90   8
  -1  -3 -26 7791.68 1320.32   4
  -1  -3 -26 8187.57 1429.64   9
   1  -3  26 9672.11 1405.11   9
  -1  -2  30 8050.91 1223.45   8
  -1  -2  29 1786.74 704.501   8
  -1  -2  28 17709.7 1713.10   8
   1  -2 -28 19720.9 2156.46   2
   1  -2 -28 19261.2 1953.62   4
   1  -2 -27 9725.70 1362.80   4
   1  -2 -27 8416.20 1484.78   2
  -1  -2  27 7728.67 1160.99   8
  -1  -2  26 4375.70 885.340   8
   1  -2 -26 5267.56 1172.87   2
   1  -2 -26 5777.02 1066.50   4
   1  -2 -25 20259.4 2047.67   2
   1  -2 -25 20157.9 1813.49   4
  -1  -2  25 18676.1 1469.75   6
  -1  -2  25 18651.3 1659.67   8
  -1  -2  24 36453.0 1964.21   6
  -1  -2  24 40269.9 2306.06   8
   1  -2 -24 42969.5 2754.00   9
   1  -2 -24 42617.5 2836.62   2
   1  -2 -23 30344.5 2379.00   2
  -1  -2  23 28906.0 1934.44   8
  -1  -2  23 28289.5 1684.82   6
   1  -2 -23 28709.1 2186.97   9
  -1  -2  22 2863.59 760.273   8
   1  -2 -22 2203.88 771.249   9
   1  -2 -22 4033.88 959.857   2
  -1  -2  22 2662.23 588.326   6
  -1  -2  21 2701.05 706.045   8
  -1  -2  21 2344.73 554.991   6
   1  -2 -21 2898.70 869.089   9
   1  -2 -21 3659.53 919.911   2
   1  -2 -20 32931.9 2119.19   9
  -1  -2  20 32622.1 1878.09   8
  -1  -2  20 28686.3 1562.82   6
   1  -2 -20 31562.9 2199.26   2
  -1  -2  19 55099.8 2341.27   8
   1  -2 -19 59151.1 2908.36   2
  -1  -2  19 52101.5 2023.40   6
   1  -2 -19 52657.4 2560.91   9
  -1  -2  18 35321.0 1621.77   6
   1  -2 -18 37840.7 2123.07   9
  -1  -2  18 37293.3 1890.04   8
   1  -2 -18 40301.3 2298.56   2
  -1  -2  18 39502.5 1408.13   5
   1  -2 -17 17094.6 1504.33   2
  -1  -2  17 14901.8 1037.04   6
  -1  -2  17 16098.1 1292.62   8
   1  -2 -17 15777.8 1414.78   9
   1  -2 -16 4373.38 886.956   2
  -1  -2  16 3420.81 602.624   6
   1  -2 -16 2952.66 723.924   9
  -1  -2  16 4459.68 758.776   8
   1  -2 -15 90533.2 2971.32   9
  -1  -2  15 88868.6 2339.14   6
  -1  -2  15 92779.4 2746.56   8
   1  -2 -15 92980.8 3165.97   2
  -1  -2  14 127707. 2695.89   6
   1  -2 -14 131085. 3628.93   2
   1  -2 -14 129453. 3397.43   9
  -1  -2  14 128427. 3139.94   8
   1  -2 -13 94138.3 2811.24   9
  -1  -2  13 90678.1 2576.72   8
  -1  -2  13 92421.7 2209.65   6
   1  -2 -13 97030.0 2980.83   2
  -1  -2  12 147738. 2710.93   6
   1  -2 -12 152665. 3458.87   9
   1  -2 -11 79684.0 2452.83   9
  -1  -2  11 78449.5 1931.12   6
  -1  -2  10 60979.3 1651.40   6
   1  -2 -10 59040.9 2065.42   9
   1  -2 -10 64670.4 2192.27   2
   1  -2  -9 4792.09 700.979   2
   1  -2  -9 3742.72 690.608   9
  -1  -2   9 6467.87 825.476   9
  -1  -2   9 6434.02 643.264   6
  -1  -2   8 92199.2 1896.64   6
   1  -2  -8 97344.1 2436.35   2
  -1  -2   8 93799.0 2317.61   9
   1  -2  -8 90307.2 2403.05   9
   1  -2  -7 135608. 2840.82   9
  -1  -2   7 136580. 2643.74   9
   1  -2  -7 141481. 2771.81   2
  -1  -2   7 130302. 2171.81   6
   1  -2  -6 64232.4 1915.84   9
   1  -2  -6 62067.2 987.349   4
  -1  -2   6 62796.3 1477.68   6
  -1  -2   6 65896.2 1806.89   9
   1  -2  -5 55330.1 1548.07   2
  -1  -2   5 51855.2 1327.03   6
  -1  -2   5 50725.1 1611.63   9
   1  -2  -5 51163.2 1616.37   3
   1  -2  -5 51524.0 1678.77   9
  -1  -2   4 82083.8 1963.01   9
   1  -2  -4 87350.0 1798.69   2
   1  -2  -4 79966.5 1977.14   3
   1  -2  -4 80687.9 2024.61   9
   1  -2  -3 51354.0 1264.18   2
   1  -2  -3 52404.1 1616.73   9
  -1  -2   3 52093.5 1590.79   9
   1  -2  -3 49339.0 1553.47   3
   1  -2  -2 146998. 2636.28   3
  -1  -2   2 143060. 2460.28   9
   1  -2  -2 149937. 2649.32   9
   1  -2  -1 42084.4 1460.82   3
   1  -2  -1 39878.6 1386.63   9
  -1  -2   1 39251.7 1313.78   9
  -1  -2   0 39650.6 1318.71   9
   1  -2   0 43590.4 1468.64   3
   1  -2   0 40817.5 1374.28   9
  -1  -2  -1 805.517 307.218   9
   1  -2   1-34.5810 365.188   9
  -1  -2  -2 159899. 2696.02   9
  -1  -2  -2 154418. 2646.88   4
   1  -2   2 162362. 2870.71   3
   1  -2   2 161381. 2718.43   9
  -1  -2  -3 97695.5 2171.26   9
   1  -2   3 101548. 2320.03   3
  -1  -2  -3 98897.8 2131.11   4
   1  -2   3 100899. 2172.08   9
   1  -2   4 59650.5 1846.33   3
  -1  -2  -4 59479.1 1710.61   4
   1  -2   4 58935.7 1685.08   9
  -1  -2  -4 62640.2 1809.93   9
   1  -2   5 116298. 2392.09   9
   1  -2   5 113391. 2562.51   3
  -1  -2  -5 115447. 2422.30   4
   1  -2   5 116919. 2376.83   8
  -1  -2  -5 116278. 2465.69   9
  -1  -2  -6 88969.0 2213.98   4
   1  -2   6 84833.5 2315.11   3
   1  -2   6 86544.0 2173.04   8
  -1  -2  -6 86228.5 2208.12   9
   1  -2   6 86310.4 2124.19   9
   1  -2   7 77298.9 2276.63   3
   1  -2   7 82055.4 2184.63   8
  -1  -2  -7 79186.1 2208.33   9
   1  -2   7 84008.8 2175.18   9
   1  -2   7 78457.2 1353.04   2
  -1  -2  -7 83731.3 2224.08   4
   1  -2   8 226779. 3686.27   8
   1  -2   8 220375. 2509.53   2
  -1  -2  -8 220075. 3692.91   9
   1  -2   8 238208. 3742.89   9
  -1  -2  -8 231850. 3788.31   4
   1  -2   9 34766.6 1489.99   9
   1  -2   9 34196.0 1536.90   8
  -1  -2  -9 30941.0 1493.92   9
  -1  -2  -9 34088.8 1539.24   4
   1  -2  10 131088. 3038.67   8
  -1  -2 -10 127205. 3024.63   9
   1  -2  11 5914.05 897.805   8
  -1  -2 -11 2888.99 226.866   3
  -1  -2 -11 5650.03 845.641   9
  -1  -2 -11 5717.94 820.730   4
   1  -2  12 20521.8 1359.70   8
  -1  -2 -12 18941.5 1313.20   4
  -1  -2 -12 20604.2 1383.64   9
  -1  -2 -13 140366. 3515.20   4
  -1  -2 -13 128488. 3345.57   9
   1  -2  13 131969. 3307.00   8
   1  -2  14 80689.1 2665.92   8
  -1  -2 -14 80135.0 2756.33   9
  -1  -2 -14 83755.5 2844.04   4
  -1  -2 -15 48376.2 2241.43   4
  -1  -2 -15 42380.2 2102.86   9
   1  -2  15 45438.2 2067.08   8
  -1  -2 -15 40042.5 1391.26   5
  -1  -2 -16 77295.3 2887.74   9
   1  -2  16 79253.5 2757.82   8
  -1  -2 -16 84107.6 2987.23   4
   1  -2  17 17432.2 1427.10   8
  -1  -2 -17 16527.7 1429.70   4
  -1  -2 -17 15784.6 1433.18   9
  -1  -2 -18 3162.65 826.020   9
  -1  -2 -18 3388.33 779.438   4
   1  -2  18 4290.16 825.567   8
   1  -2  19 75203.6 2886.96   8
  -1  -2 -19 72042.3 3035.52   9
  -1  -2 -19 77301.2 3148.37   4
  -1  -2 -20 17366.7 1590.66   4
   1  -2  20 17061.2 1482.24   8
  -1  -2 -20 17409.0 1602.78   9
   1  -2  21 20190.2 1644.55   8
  -1  -2 -21 19917.8 1783.67   9
  -1  -2 -21 20758.5 1755.96   4
   1  -2  22 50682.0 2596.45   8
  -1  -2 -22 50636.0 2778.62   4
  -1  -2 -22 52446.5 2876.82   9
   1  -2  23 12310.6 1399.91   8
  -1  -2 -23 11628.6 1486.50   4
  -1  -2 -23 12469.6 1547.62   9
  -1  -2 -24 33583.1 2390.97   4
   1  -2  24 29760.1 2104.12   8
  -1  -2 -25 5698.35 1090.46   4
   1  -2  25 6083.43 1109.18   8
  -1  -2 -26 1454.77 671.559   4
   1  -2  26 3068.88 827.524   8
  -1  -2 -27 11610.5 1588.81   4
   1  -2  27 11335.0 1477.55   8
   1  -2  28 30220.7 2361.41   8
  -1  -2 -28 31296.5 2575.96   4
  -1  -2 -29 16230.1 1933.93   4
  -1  -1  31 2227.19 823.671   8
  -1  -1  30 1461.02 680.093   8
  -1  -1  30 3.18508 429.207   6
  -1  -1  29 14063.7 1547.14   8
  -1  -1  29 13827.4 1446.68   6
   1  -1 -29 15629.1 1988.78   2
  -1  -1  28 10090.3 1214.19   6
  -1  -1  28 11479.1 1352.14   8
   1  -1 -28 13045.1 1753.18   2
   1  -1 -27 36111.1 2784.33   2
  -1  -1  27 32451.5 2049.41   6
  -1  -1  27 35518.5 2250.48   8
  -1  -1  26 2800.72 727.823   8
   1  -1 -26 3068.34 966.106   2
  -1  -1  26 2924.77 730.654   6
  -1  -1  25 9207.06 1096.46   6
   1  -1 -25 12185.8 1592.83   2
  -1  -1  25 10672.4 1214.26   8
   1  -1 -24 7904.43 1312.66   2
  -1  -1  24 7742.51 1037.75   8
  -1  -1  24 5795.89 907.984   6
  -1  -1  23 7574.82 1033.98   8
   1  -1 -23 9012.57 1390.81   2
  -1  -1  23 9166.25 1084.37   6
  -1  -1  22 50867.4 2240.45   6
  -1  -1  22 55111.5 2406.31   8
   1  -1 -21 74585.9 3361.67   2
  -1  -1  21 68344.0 2593.65   8
  -1  -1  20 49394.3 2165.99   8
  -1  -1  20 45913.9 2018.12   6
  -1  -1  19 68017.6 2418.30   8
   1  -1 -19 73075.8 2929.90   9
  -1  -1  19 64597.2 2297.84   6
   1  -1 -19 76822.3 3151.92   2
   1  -1 -18 18930.1 1546.90   2
   1  -1 -18 20566.6 1548.41   9
  -1  -1  18 18372.4 1251.90   8
  -1  -1  18 17986.2 1231.85   6
   1  -1 -17 10118.3 1130.98   9
  -1  -1  17 9106.53 875.928   8
  -1  -1  17 8531.54 448.044   5
   1  -1 -17 9762.70 1071.44   2
  -1  -1  17 8823.03 866.394   6
  -1  -1  16 46372.9 1845.27   8
   1  -1 -16 50175.2 2230.71   2
   1  -1 -16 48739.5 2152.32   9
  -1  -1  16 45836.3 1088.10   5
  -1  -1  16 44971.2 1779.13   6
  -1  -1  15 41992.1 1647.72   6
   1  -1 -15 45112.4 1978.69   9
  -1  -1  15 42676.2 1692.39   8
   1  -1 -15 46432.8 2067.95   2
  -1  -1  15 44363.1 1116.81   5
   1  -1 -14 16474.8 1225.14   2
   1  -1 -14 13202.3 617.177   5
  -1  -1  14 14584.2 971.792   6
   1  -1 -14 16124.8 1205.19   9
  -1  -1  14 14621.6 982.068   8
  -1  -1  14 15680.1 689.811   5
  -1  -1  13 29709.3 1301.27   6
  -1  -1  13 31402.0 1343.79   8
   1  -1 -13 33137.9 1608.03   9
   1  -1 -13 34304.1 1634.26   2
   1  -1 -13 29216.4 935.000   5
  -1  -1  13 31897.0 996.699   5
   1  -1 -12 21649.3 1258.85   2
  -1  -1  12 19155.3 1013.57   6
  -1  -1  12 22162.5 847.611   5
   1  -1 -12 20371.4 1206.58   9
   1  -1 -12 20366.9 812.740   5
  -1  -1  12 19794.5 1044.54   8
  -1  -1  11 2159.51 307.558   5
  -1  -1  11 2107.33 431.185   8
   1  -1 -11 1528.06 456.195   9
  -1  -1  11 1942.75 424.353   6
   1  -1 -11 2665.52 531.367   2
   1  -1 -10 31972.1 1374.75   2
  -1  -1  10 29757.6 1183.60   8
  -1  -1  10 26879.8 1142.25   6
   1  -1 -10 29250.5 1318.94   9
  -1  -1   9 177705. 2665.63   8
  -1  -1   9 172474. 2657.75   6
   1  -1  -9 179811. 3024.79   9
  -1  -1   8 96472.5 1986.22   6
  -1  -1   8 95127.6 1930.15   8
   1  -1  -8 90422.9 2061.70   9
   1  -1  -8 97391.8 2172.39   2
  -1  -1   7 379551. 3671.01   6
   1  -1  -7 400782. 4083.58   2
  -1  -1   7 357095. 3037.23   1
   1  -1  -7 391533. 4001.13   9
  -1  -1   7 374394. 3578.59   8
   1  -1  -7 349341. 2695.88   1
  -1  -1   6 446343. 3336.49   1
   1  -1  -6 448137. 3023.23   1
  -1  -1   6 453804. 3835.15   6
  -1  -1   5 44948.1 1221.22   6
   1  -1  -5 43349.9 946.944   1
  -1  -1   5 43157.7 1022.39   1
   1  -1  -5 44587.1 1229.27   9
  -1  -1   4 313970. 2771.66   1
  -1  -1   4 312688. 3005.92   6
   1  -1  -4 323622. 2562.69   1
   1  -1  -4 323209. 2923.25   2
  -1  -1   4 307599. 2834.97   9
   1  -1  -4 317573. 3031.43   9
   1  -1  -3 96552.8 1448.43   2
   1  -1  -3 95022.3 1406.73   1
  -1  -1   3 95710.7 1528.99   1
  -1  -1   3 90495.6 1607.39   6
   1  -1  -3 96949.2 1663.08  10
   1  -1  -3 93616.1 1567.15   9
  -1  -1   3 89148.8 1447.50   9
   1  -1  -2 233548. 1606.54   4
   1  -1  -2 252398. 2438.17   9
   1  -1  -2 259276. 2595.23  10
  -1  -1   2 254132. 2323.83   9
  -1  -1   2 261739. 2504.64   1
  -1  -1   2 264077. 2686.88   6
  -1  -1   2 256282. 2271.75  10
   1  -1  -2 277014. 2134.51   2
   1  -1  -1 501602. 4000.33   3
   1  -1  -1 544335. 2520.98   2
   1  -1  -1 499086. 3447.59  10
  -1  -1   1 472937. 3005.18  10
  -1  -1   1 517013. 3591.96   1
   1  -1  -1 481016. 2352.01   4
   1  -1  -1 487196. 3355.89   9
   1  -1  -1 514899. 3101.90   6
  -1  -1   1 461237. 3083.56   9
   1  -1   0 438752. 3178.94  10
  -1  -1   0 423359. 2943.40   9
  -1  -1   0 446697. 3450.45   1
   1  -1   0 460295. 2557.95   4
   1  -1   0 423330. 3096.73   9
  -1  -1   0 428384. 2880.19  10
   1  -1   0 445022. 3762.46   3
   1  -1   0 449071. 2698.43   6
   1  -1   1 554011. 3625.50  10
  -1  -1  -1 525030. 4159.98   4
  -1  -1  -1 539804. 3359.34   9
   1  -1   1 556571. 4300.19   3
  -1  -1  -1 525713. 3268.98  10
   1  -1   1 537591. 2798.99   6
   1  -1   1 524799. 3345.00   8
   1  -1   1 545061. 3542.03   9
   1  -1   2 49950.4 1115.05   8
   1  -1   2 46035.4 812.500   6
   1  -1   2 53271.4 1377.50   3
  -1  -1  -2 50311.6 1345.75   4
  -1  -1  -2 48835.5 1054.05  10
   1  -1   2 52131.9 1175.27  10
  -1  -1  -2 50243.8 1096.15   9
   1  -1   2 49961.7 1108.46   9
  -1  -1  -3 276153. 2614.82  10
   1  -1   3 296084. 3271.12   3
  -1  -1  -3 287556. 3284.70   4
   1  -1   3 286689. 2757.79   8
  -1  -1  -3 282416. 2705.54   9
   1  -1   3 288174. 2741.44   9
   1  -1   3 266010. 1417.53   2
   1  -1   3 274888. 2068.42   6
   1  -1   4 245972. 2732.76   8
  -1  -1  -4 236206. 2630.89   9
   1  -1   4 238414. 3041.67   3
  -1  -1  -4 239838. 3080.48   4
   1  -1   4 241726. 1710.44   2
   1  -1   5 285564. 2202.42   2
   1  -1   5 289100. 3178.31   8
  -1  -1  -5 284206. 3050.16   9
  -1  -1  -5 291266. 3493.30   4
   1  -1   5 288347. 3454.91   3
   1  -1   6 546739. 4944.03   3
   1  -1   6 533277. 3399.89   2
   1  -1   6 555387. 4597.10   8
  -1  -1  -6 556852. 5064.31   4
  -1  -1  -6 540441. 4446.21   9
   1  -1   7 735085. 5553.81   8
  -1  -1  -7 718194. 5428.71   9
   1  -1   7 703274. 4305.09   2
  -1  -1  -7 696790. 3160.35   3
   1  -1   7 731768. 5906.54   3
  -1  -1  -7 757745. 6199.76   4
  -1  -1  -8 79330.2 1229.47   3
  -1  -1  -8 82381.3 2182.42   4
   1  -1   8 82029.0 1994.72   8
  -1  -1  -8 79689.2 1957.85   9
  -1  -1  -9 25911.0 782.408   3
   1  -1   9 27005.3 1211.64   8
  -1  -1  -9 25575.6 1180.07   9
  -1  -1  -9 26281.3 928.172   5
  -1  -1  -9 27886.0 1345.85   4
  -1  -1 -10 44635.3 1180.99   5
  -1  -1 -10 49944.0 1808.62   4
   1  -1  10 48615.2 1670.62   8
  -1  -1 -10 45583.4 1135.20   3
  -1  -1 -10 46855.6 1677.42   9
  -1  -1 -11 1430.67 413.677   4
  -1  -1 -11 832.521 346.592   9
  -1  -1 -11 1351.79 245.036   5
   1  -1  11 1858.74 474.472   8
   1  -1  12 25509.0 1315.57   8
  -1  -1 -12 25393.0 1436.57   4
  -1  -1 -12 21859.6 797.367   5
  -1  -1 -12 25307.9 1367.63   9
  -1  -1 -13 4586.84 711.097   4
  -1  -1 -13 3209.04 319.771   5
  -1  -1 -13 3492.94 650.679   9
   1  -1  13 4103.79 636.533   8
   1  -1  14 6039.23 787.254   8
  -1  -1 -14 4747.43 360.407   5
  -1  -1 -14 5854.61 826.865   4
  -1  -1 -14 5209.67 753.213   9
  -1  -1 -15 30020.4 1674.93   9
   1  -1  15 26375.3 847.254   5
   1  -1  15 30657.5 1617.73   8
  -1  -1 -15 30385.5 1718.74   4
  -1  -1 -15 29987.7 1723.93   2
  -1  -1 -16 18320.8 1382.97   9
   1  -1  16 20680.1 1386.36   8
  -1  -1 -16 18841.9 1429.46   4
  -1  -1 -16 19057.4 1481.35   2
  -1  -1 -17 9120.22 1059.62   2
  -1  -1 -17 10452.6 1103.58   4
   1  -1  17 9675.92 999.006   8
  -1  -1 -17 9522.04 1104.83   9
  -1  -1 -18 4713.92 889.696   4
   1  -1  18 5252.90 876.810   8
  -1  -1 -18 3647.11 793.886   2
   1  -1  19 36696.8 1982.49   8
  -1  -1 -19 34249.9 2103.39   4
  -1  -1 -19 32980.4 2129.49   2
  -1  -1 -20 13974.2 1432.25   4
   1  -1  20 14931.3 1380.68   8
  -1  -1 -20 15690.3 1505.68   2
  -1  -1 -21 29067.0 2109.53   4
   1  -1  21 27163.2 1822.18   8
  -1  -1 -22 46483.0 2676.34   4
   1  -1  22 47911.0 2454.33   8
  -1  -1 -23 51767.0 2903.79   4
   1  -1  23 54397.9 2670.50   8
  -1  -1 -24 19743.4 1913.81   4
   1  -1  24 17827.6 1636.49   8
   1  -1  25 30015.4 2112.10   8
  -1  -1 -25 31551.0 2424.27   4
   1  -1  26 16480.5 1649.84   8
  -1  -1 -26 18399.1 1935.65   4
   1  -1  27 29658.5 2227.24   8
  -1  -1 -27 27728.5 2405.14   4
   1  -1  28 23950.9 2065.22   8
  -1  -1 -28 21441.6 2170.14   4
   1  -1  29 1774.83 796.537   8
  -1  -1 -29 2096.52 932.591   4
  -1   0  31 1608.22 698.984   6
  -1   0  31 1512.94 575.010   8
  -1   0  30 4395.41 925.404   6
  -1   0  30 3010.12 746.335   8
   1   0 -30 4725.36 1245.05   2
  -1   0  29 8721.24 1234.14   6
   1   0 -29 11478.9 1700.44   2
  -1   0  29 8767.67 1189.10   8
   1   0 -28 16129.7 1978.98   2
  -1   0  28 18156.8 1619.10   8
  -1   0  28 16418.9 1587.13   6
  -1   0  27 3467.42 792.935   6
  -1   0  27 2253.58 612.707   8
   1   0 -27 4633.07 1186.00   2
   1   0 -26 625.926 676.006   2
  -1   0  26 787.964 490.016   6
  -1   0  26 192.069 376.056   8
  -1   0  25 12049.4 1254.67   8
  -1   0  25 12708.1 1310.28   6
   1   0 -25 13853.0 1635.31   2
  -1   0  24 1878.27 589.995   8
   1   0 -24 1319.32 635.648   2
  -1   0  24 1326.71 570.849   6
  -1   0  23 19142.2 1484.95   6
  -1   0  23 21037.0 1544.68   8
   1   0 -23 21205.1 1851.11   2
   1   0 -22 35568.3 2290.14   2
  -1   0  22 33195.6 1880.89   6
  -1   0  22 36731.0 1953.15   8
  -1   0  21 31945.8 1767.03   8
   1   0 -21 30460.1 2040.08   2
   1   0 -20 2702.45 710.539   2
  -1   0  20 2909.26 646.120   8
   1   0 -19 3043.83 692.094   2
  -1   0  19 2874.13 596.652   8
   1   0 -18 19042.7 1492.68   2
  -1   0  18 20979.2 1303.62   8
   1   0 -17 12906.6 1219.63   2
  -1   0  17 12864.0 1035.21   8
  -1   0  16 91221.4 2536.18   8
   1   0 -16 94929.5 3006.44   2
  -1   0  15 66816.3 2040.72   8
   1   0 -15 67128.7 2471.11   2
  -1   0  14 56910.7 1803.77   8
   1   0 -14 56543.2 2197.84   2
  -1   0  13 5820.64 674.733   8
   1   0 -13 4256.97 723.953   2
  -1   0  12 154429. 2665.98   8
   1   0 -12 162549. 3356.67   2
  -1   0  11 2875.92 428.812   8
   1   0 -11 3041.33 499.400   2
  -1   0  10 42339.7 1325.04   8
   1   0 -10 42964.1 1686.52   2
  -1   0   9 259347. 3421.91   6
  -1   0   9 258496. 2851.76   8
   1   0  -9 264947. 3689.45   2
  -1   0   9 258514. 2268.31   7
  -1   0   9 259253. 2398.03   5
  -1   0   8 973457. 5103.04   8
  -1   0   8 960180. 4572.33   5
   1   0  -8 999999. 6806.43   2
  -1   0   8 997991. 4483.97   7
   1   0  -8 962076. 4785.17   5
  -1   0   8 958342. 6247.86   6
   1   0  -7 202756. 2167.22   8
  -1   0   7 201776. 2130.76   8
   1   0  -7 204488. 2880.18   2
  -1   0   7 205012. 2019.20   7
   1   0  -7 192948. 2134.99   5
  -1   0   7 204773. 2112.34   5
   1   0  -7 190272. 2041.72   7
  -1   0   7 202376. 2755.55   6
  -1   0   6 69221.4 1190.86   7
   1   0  -6 67402.9 1124.41   8
  -1   0   6 69323.0 1233.85   5
  -1   0   6 66442.6 1098.44   8
  -1   0   6 66808.7 1515.10   6
   1   0  -6 64154.8 1233.75   5
   1   0  -6 65060.1 1207.92   7
   1   0  -6 70381.8 1618.61   2
   1   0  -6 69114.3 1372.86   9
  -1   0   5 11731.1 628.350   6
   1   0  -5 11179.6 514.552   7
   1   0  -5 11996.3 654.342   2
  -1   0   5 11517.7 508.164   7
  -1   0   5 11010.5 401.714   8
  -1   0   5 11312.6 520.615   9
  -1   0   5 11448.3 525.433   5
   1   0  -5 11880.7 429.336   8
   1   0  -5 10732.3 508.705   5
   1   0  -5 11782.9 537.994   9
  -1   0   4 12861.4 640.561   6
  -1   0   4 14425.9 533.938   9
   1   0  -4 14516.2 611.326   7
  -1   0   4 13941.9 589.599   7
   1   0  -4 14132.3 537.439   9
   1   0  -4 15137.3 432.043   8
  -1   0   4 14797.0 600.470   5
  -1   0   4 13960.5 683.496   2
  -1   0   4 13302.1 378.786   8
   1   0  -4 13793.4 587.376   5
   1   0  -4 14832.4 697.327   2
  -1   0   3 26531.1 595.312   9
   1   0  -3 27695.1 601.663   9
   1   0  -3 26601.7 842.558   2
   1   0  -3 26943.8 853.437   6
  -1   0   3 26785.4 798.793   7
   1   0  -3 27314.7 779.054   7
  -1   0   3 27822.5 792.600   5
  -1   0   3 26164.8 895.632   2
  -1   0   3 24254.7 832.059   6
   1   0  -3 28264.1 813.707   5
   1   0  -2 114903. 1622.60   2
  -1   0   2 111761. 1582.47   5
   1   0  -2 106466. 903.776  10
   1   0  -2 114270. 1576.35   7
  -1   0   2 111152. 1563.16   7
  -1   0   2 106953. 910.519   9
  -1   0   2 107765. 1606.56   6
   1   0  -2 110140. 911.723   9
   1   0  -2 110972. 1606.00   6
   1   0  -2 111142. 1574.98   5
   1   0  -1 463571. 3165.39   4
  -1   0   1 466199. 3181.52   7
   1   0  -1 437154. 3001.71   7
   1   0  -1 439641. 3079.36   6
  -1   0   1 455097. 3157.14   6
  -1   0   1 464877. 3166.05   5
   1   0  -1 448629. 3071.21   5
  -1   0   0 74434.6 1305.99   4
  -1   0   0 84700.7 1355.07   7
  -1   0   0 82841.9 1330.78   5
  -1   0   0 73938.6 1296.26   6
   1   0   0 69656.0 1203.21   6
   1   0   0 76726.7 807.738   8
   1   0   0 73394.6 1263.38   7
   1   0   0 71211.0 1246.28   4
   1   0   0 74077.9 1255.21   5
   1   0   1 182199. 1853.12   3
  -1   0  -1 180847. 2106.12   4
   1   0   1 178599. 1485.17   8
   1   0   1 180135. 2049.37   4
   1   0   1 188784. 1993.63   5
   1   0   1 185247. 1985.12   7
  -1   0  -1 183658. 1970.90   5
   1   0   1 174946. 1993.20   6
  -1   0  -1 187268. 1994.50   7
   1   0   2 1334.99 252.406   5
   1   0   2 611.522 182.387   4
  -1   0  -2 1095.43 227.709   5
   1   0   2 1304.74 253.463   8
  -1   0  -2 818.311 224.099   4
  -1   0  -2 1441.29 292.479   7
   1   0   2 1235.93 252.815   7
  -1   0  -2 503.988 148.246   3
   1   0   2 708.059 199.781   3
   1   0   2 1559.30 185.882   9
  -1   0  -2 1093.90 202.771   8
  -1   0  -3 379725. 2887.82   7
   1   0   3 402749. 3440.34   4
  -1   0  -3 378393. 2842.85   8
   1   0   3 378715. 2815.52   8
   1   0   3 408088. 2918.86   7
   1   0   3 407743. 2933.03   5
  -1   0  -3 386864. 3344.15   4
  -1   0  -3 379624. 2718.96   3
  -1   0  -3 377052. 2866.65   5
   1   0   3 393749. 2861.01   3
   1   0   3 386742. 2384.51   9
   1   0   4 13700.2 603.096   8
   1   0   4 13469.2 563.948   3
  -1   0  -4 14565.6 712.908   4
  -1   0  -4 13522.1 585.804   7
   1   0   4 15802.9 590.883   5
   1   0   4 14355.0 560.506   7
   1   0   4 15307.4 552.495   9
  -1   0  -4 13413.8 569.547   5
  -1   0  -4 15283.2 587.554   3
   1   0   4 11863.5 564.213   2
   1   0   5 35398.6 900.360   7
   1   0   5 33812.7 1017.19   8
  -1   0  -5 33703.0 1139.45   4
   1   0   5 35492.0 874.073   5
  -1   0  -5 36643.4 958.680   3
  -1   0  -5 32187.5 884.453   5
   1   0   5 35919.3 917.336   9
  -1   0  -5 32141.0 890.280   7
   1   0   5 34905.5 957.245   3
   1   0   6 3157.41 369.359   3
  -1   0  -6 3109.83 339.845   3
   1   0   6 3944.20 539.021   8
  -1   0  -6 2871.13 325.260   7
   1   0   6 3060.50 302.023   5
   1   0   6 4318.46 374.933   7
  -1   0  -6 2513.70 317.251   5
  -1   0  -6 3003.95 440.224   4
  -1   0  -7 110339. 2303.36   4
   1   0   7 113726. 2148.34   8
  -1   0  -7 106485. 2068.39   2
   1   0   7 109512. 1518.49   5
  -1   0  -7 107288. 1622.81   5
  -1   0  -8 500094. 4760.36   2
   1   0   8 485080. 4590.88   8
  -1   0  -8 494377. 5098.41   4
   1   0   8 495777. 3169.07   5
  -1   0  -9 896912. 7250.80   4
  -1   0  -9 860569. 4496.62   7
   1   0   9 918023. 4325.63   5
  -1   0  -9 922884. 6769.43   2
   1   0   9 878559. 6462.66   8
   1   0  10 3230.78 676.558   8
  -1   0 -10 4135.74 642.820   2
  -1   0 -10 2568.83 304.760   7
   1   0  11 62499.1 1939.61   8
  -1   0 -11 62281.2 1191.95   7
  -1   0 -11 65237.7 2002.21   2
   1   0  12 93767.8 2432.54   8
  -1   0 -12 95732.9 2581.40   2
   1   0  13 195031. 3610.43   8
  -1   0 -13 191414. 3775.41   2
  -1   0 -14 11650.8 1078.09   2
   1   0  14 10862.2 1036.19   8
   1   0  15 27539.0 1546.18   8
  -1   0 -15 27327.6 1586.09   2
   1   0  16 1218.83 562.565   8
  -1   0 -16 777.140 526.539   2
   1   0  17 41527.9 1959.20   8
  -1   0 -17 43637.1 2166.72   2
   1   0  18 2547.38 647.559   8
  -1   0 -18 2411.72 658.336   2
   1   0  19 4240.04 753.377   8
  -1   0 -19 4085.42 788.128   2
   1   0  20 338.012 465.954   8
  -1   0 -20 670.973 551.969   2
   1   0  21 37697.2 2110.03   8
  -1   0 -21 38733.8 2372.61   2
  -1   0 -21 38628.1 2445.27   4
  -1   0 -22 2650.05 851.936   4
   1   0  22 1893.88 649.340   8
  -1   0 -22 2739.43 781.619   2
   1   0  23 5122.76 902.169   8
  -1   0 -23 5902.25 1040.22   2
  -1   0 -23 6961.19 1192.50   4
  -1   0 -24 10287.1 1513.35   4
  -1   0 -24 7444.55 1193.00   2
   1   0  24 7304.87 1068.04   8
  -1   0 -25 1133.72 824.967   4
  -1   0 -25 1241.53 603.334   2
   1   0  25 1159.69 605.938   8
  -1   0 -26 2394.56 876.231   4
  -1   0 -26 1334.46 579.170   2
   1   0  26 1583.41 573.007   8
  -1   0 -27 1437.88 701.675   2
   1   0  27 1779.57 788.948   8
  -1   0 -27 2569.43 959.879   4
  -1   0 -28 16654.9 2040.99   4
  -1   0 -28 16040.4 1924.81   2
   1   0  28 15165.3 1669.90   8
  -1   0 -29 27197.2 2612.82   4
   1   0  29 25562.2 2121.43   8
  -1   1  30 408.125 442.664   8
   1   1 -30 1257.29 847.978   2
  -1   1  30 2054.68 752.031   6
  -1   1  29 16757.9 1701.43   6
   1   1 -29 17844.7 2108.90   2
  -1   1  29 14925.4 1503.83   8
   1   1 -28 12820.9 1771.62   2
  -1   1  28 10528.1 1338.35   6
  -1   1  28 11245.3 1287.45   8
  -1   1  27 36151.1 2203.40   8
   1   1 -27 36047.6 2668.95   2
  -1   1  26 2973.65 682.882   8
   1   1 -26 3432.04 927.063   2
   1   1 -25 10062.7 1392.32   2
  -1   1  25 10289.9 1173.35   8
  -1   1  24 6106.01 904.905   8
   1   1 -24 7135.96 1162.03   2
  -1   1  23 9329.16 1084.51   8
   1   1 -23 9857.83 1321.39   2
   1   1 -22 55205.1 2821.50   2
  -1   1  22 59291.3 2468.94   8
  -1   1  21 71790.1 2654.37   8
   1   1 -21 68231.3 3030.12   2
  -1   1  20 46717.3 1586.34   1
   1   1 -20 50199.5 2525.36   2
  -1   1  20 52095.8 2207.72   8
  -1   1  19 74521.4 2497.44   8
   1   1 -19 69669.3 2882.97   2
   1   1 -18 18482.9 1481.57   2
  -1   1  18 21845.2 1360.50   8
  -1   1  18 18616.9 944.360   1
   1   1 -17 9656.28 1069.55   2
  -1   1  17 9148.33 877.525   8
  -1   1  17 8350.89 641.096   1
  -1   1  16 51711.3 1891.42   8
   1   1 -16 48915.0 2204.90   2
  -1   1  16 46109.4 1401.93   1
  -1   1  15 47850.4 1741.59   8
  -1   1  15 45671.3 1339.79   1
   1   1 -15 47950.5 2087.15   2
  -1   1  14 14305.6 563.996   7
   1   1 -14 15799.1 1214.89   2
  -1   1  14 16623.6 1020.21   8
  -1   1  14 15581.0 761.908   1
   1   1 -14 13348.9 627.386   7
   1   1 -13 31265.5 1617.94   2
  -1   1  13 31301.5 1036.64   1
  -1   1  13 31224.0 880.502   7
  -1   1  13 33338.0 1341.77   8
  -1   1  12 21617.9 1037.83   8
   1   1 -12 20080.1 1223.41   2
  -1   1  12 19865.6 751.465   7
  -1   1  12 20548.6 806.563   1
  -1   1  11 1640.82 349.489   8
  -1   1  11 1551.46 260.797   1
   1   1 -11 1143.19 405.882   2
  -1   1  10 29453.5 881.764   1
   1   1 -10 28681.7 1354.89   2
  -1   1  10 30108.4 1093.28   8
  -1   1   9 184090. 2522.94   8
  -1   1   9 182034. 2113.02   1
   1   1  -9 176316. 3143.27   2
   1   1  -8 94680.8 2298.92   2
  -1   1   8 93285.2 1681.04   8
  -1   1   7 391014. 3173.73   8
   1   1  -7 397373. 4461.90   2
  -1   1   7 385974. 2845.34   1
  -1   1   6 460345. 3083.20   1
   1   1  -6 453598. 4550.38   2
  -1   1   6 456142. 3912.79  10
   1   1  -5 42561.5 1404.30   2
  -1   1   5 41981.8 1154.28  10
  -1   1   5 42448.9 928.942   1
   1   1  -4 316023. 3553.24   2
   1   1  -4 310431. 2739.61   1
  -1   1   4 319382. 2857.58   2
  -1   1   4 305909. 2944.19  10
  -1   1   4 314839. 3157.93   6
   1   1  -4 317245. 2859.11  10
  -1   1   3 88282.5 1509.50  10
  -1   1   3 95065.0 1435.80   2
   1   1  -3 93963.5 1457.77  10
  -1   1   3 94318.2 1557.99   9
   1   1  -3 87137.5 1502.93   1
  -1   1   3 97124.2 1625.29   6
   1   1  -2 257615. 2342.50   9
  -1   1   2 261146. 2445.69   6
  -1   1   2 256557. 2539.25  10
  -1   1   2 268509. 2137.92   2
   1   1  -2 258180. 2524.99   1
   1   1  -2 261448. 2280.24  10
   1   1  -2 257656. 2697.21   6
  -1   1   2 260978. 2506.94   9
  -1   1   1 469891. 2343.91   4
  -1   1   1 507314. 3411.42   9
  -1   1   1 532538. 2619.72   2
   1   1  -1 483901. 3120.69   9
  -1   1   1 509272. 3181.29   6
  -1   1   1 499542. 3473.70  10
   1   1  -1 489297. 3760.18   6
   1   1  -1 491416. 2999.39  10
   1   1  -1 518261. 3613.38   1
   1   1   0 440565. 2827.68  10
   1   1   0 433768. 2951.96   9
  -1   1   0 432487. 3185.61   9
  -1   1   0 451538. 2872.47   6
  -1   1   0 415292. 2445.06   4
  -1   1   0 435537. 2818.71   8
   1   1   0 438688. 3383.20   1
  -1   1   0 422597. 3224.11  10
   1   1   1 543876. 3211.41  10
  -1   1  -1 532939. 3280.77   8
  -1   1  -1 533198. 2949.80   6
  -1   1  -1 531798. 3665.74  10
  -1   1  -1 532553. 3098.66   4
  -1   1  -1 538414. 3592.27   9
   1   1   1 545849. 3342.57   9
  -1   1  -2 52064.7 1210.54  10
   1   1   2 50538.2 1054.36   9
  -1   1  -2 54333.2 1110.51   4
  -1   1  -2 52288.9 1123.03   8
   1   1   2 53700.8 1054.17  10
  -1   1  -3 290548. 2799.62   4
   1   1   3 282223. 2537.54  10
  -1   1  -3 280474. 2890.45  10
   1   1   3 285446. 2622.81   9
   1   1   4 245153. 3006.12   1
   1   1   4 241670. 2496.31  10
   1   1   5 307458. 3467.63   1
  -1   1  -5 285175. 2322.34   2
  -1   1  -6 524694. 3541.71   2
  -1   1  -7 742312. 4673.55   2
   1   1   7 716663. 5540.41   8
   1   1   8 82975.6 1999.93   8
  -1   1  -8 85771.2 1747.70   2
  -1   1  -9 29150.6 1123.01   2
   1   1   9 26199.9 1218.00   8
  -1   1 -10 52724.2 1586.87   2
   1   1  10 50098.0 1676.72   8
   1   1  11 1682.71 465.332   8
  -1   1 -11 2444.75 451.340   2
   1   1  12 26190.4 1364.16   8
  -1   1 -12 29120.9 1354.56   2
   1   1  13 4196.66 653.128   8
   1   1  13 3612.53 327.711   7
  -1   1 -13 5251.33 663.006   2
  -1   1 -13 4302.84 408.826   7
  -1   1 -14 6968.07 802.123   2
   1   1  14 5524.94 770.025   8
  -1   1 -14 5652.13 442.466   7
   1   1  14 4830.40 367.177   7
  -1   1 -15 36672.0 1765.44   2
   1   1  15 33408.9 1687.24   8
  -1   1 -16 20396.6 1407.98   2
   1   1  16 18727.2 1322.60   8
  -1   1 -17 12181.5 1171.36   2
   1   1  17 10918.4 1092.64   8
   1   1  18 5858.07 908.694   8
  -1   1 -18 4206.86 740.519   2
   1   1  19 37664.6 2035.21   8
  -1   1 -19 38257.3 2152.35   2
   1   1  20 14927.2 1393.27   8
  -1   1 -20 15629.5 1490.75   2
   1   1  21 27678.8 1833.39   8
  -1   1 -21 29835.5 2067.74   2
   1   1  22 47371.5 2445.22   8
  -1   1 -22 48977.6 2716.94   2
   1   1  23 54727.3 2670.00   8
   1   1  23 48630.5 2309.55   1
  -1   1 -23 57930.5 3079.69   2
   1   1  24 13294.6 1274.47   1
   1   1  24 16411.4 1561.88   8
  -1   1 -24 15946.1 1708.48   2
  -1   1 -25 29603.2 2365.17   2
   1   1  25 25208.7 1750.43   1
   1   1  25 30617.3 2169.22   8
   1   1  26 17729.6 1714.72   8
  -1   1 -26 16764.0 1862.43   2
   1   1  26 14530.2 1379.78   1
   1   1  27 24762.4 1800.65   1
   1   1  27 31245.6 2258.75   8
  -1   1 -27 29139.5 2485.42   2
  -1   1 -27 33954.7 2874.60   4
   1   1  28 22394.1 1970.29   8
  -1   1 -28 24287.1 2551.09   4
  -1   1 -28 22444.0 2244.58   2
  -1   1 -29 636.979 627.467   2
   1   1  29 1635.93 660.376   8
  -1   1 -29 1120.24 772.675   4
  -1   1 -30 2196.51 816.655   2
   1   2 -29 1087.96 659.572   2
   1   2 -28 19709.1 2076.18   2
  -1   2  28 19540.3 1671.97   8
  -1   2  27 7142.91 1036.24   8
   1   2 -27 8730.90 1342.58   2
  -1   2  26 4286.60 803.000   8
   1   2 -26 6378.35 1195.20   2
  -1   2  25 19061.3 1549.54   8
   1   2 -25 20008.1 1900.69   2
   1   2 -24 40940.4 2624.66   2
  -1   2  24 44666.5 2296.22   8
  -1   2  23 27764.6 1795.43   8
   1   2 -23 27804.4 2138.67   2
  -1   2  22 2848.75 623.800   8
   1   2 -22 2603.60 728.134   2
  -1   2  21 2930.14 674.774   8
   1   2 -21 2664.22 703.319   2
  -1   2  20 34725.6 1842.18   8
   1   2 -20 32821.6 2116.11   2
   1   2 -19 53480.2 2580.70   2
  -1   2  19 57438.8 2246.62   8
  -1   2  19 54138.8 1858.29   1
  -1   2  18 37536.2 1522.80   1
  -1   2  18 38717.6 1831.72   8
   1   2 -18 37360.7 2113.06   2
   1   2 -17 17831.0 1438.10   2
  -1   2  17 15937.5 1001.29   1
  -1   2  17 17095.9 1222.96   8
  -1   2  16 3106.08 584.072   8
  -1   2  16 3681.42 526.729   1
   1   2 -16 3597.32 757.762   2
   1   2 -15 86606.8 2871.83   2
  -1   2  15 93616.6 2548.06   8
  -1   2  15 94165.8 2309.36   1
  -1   2  14 135446. 2725.19   1
  -1   2  14 131956. 2896.90   8
  -1   2  13 93593.8 2371.15   8
  -1   2  13 98383.9 2262.48   1
  -1   2  12 152685. 2897.30   8
   1   2 -12 146572. 3393.21   2
   1   2 -11 77740.7 2482.95   2
  -1   2  11 85412.5 2045.94   1
  -1   2  10 59875.6 1956.46  10
  -1   2  10 64325.7 1734.89   1
   1   2 -10 59436.1 2132.27   2
   1   2 -10 58987.7 2024.91  10
   1   2  -9 5122.33 786.297   2
  -1   2   9 4166.76 548.792   1
  -1   2   9 4171.60 659.697  10
   1   2  -9 5713.36 813.732  10
  -1   2   8 90774.7 2283.22  10
  -1   2   8 94303.4 2073.19   1
   1   2  -8 90582.8 2433.30   2
   1   2  -8 89872.5 2343.33  10
  -1   2   7 137213. 2681.03  10
   1   2  -7 134337. 2720.47  10
   1   2  -7 137925. 2989.95   2
  -1   2   7 141025. 2493.75   1
   1   2  -6 61693.4 1993.18   2
  -1   2   6 65157.8 1840.51  10
  -1   2   6 63964.4 1687.58   1
   1   2  -6 62347.3 1816.67  10
  -1   2   5 53623.0 1614.72  10
  -1   2   5 54487.8 1572.27   1
   1   2  -5 50639.2 1592.18  10
  -1   2   4 85565.7 2046.47  10
   1   2  -4 83936.3 1981.04  10
   1   2  -4 83199.9 2017.96   1
  -1   2   3 49806.6 1580.39  10
  -1   2   3 51947.3 1183.77   2
   1   2  -3 51416.4 1602.34   1
   1   2  -3 51999.6 1545.48  10
   1   2  -2 145888. 2659.11   1
   1   2  -2 144176. 2440.05  10
  -1   2   2 144799. 1801.12   2
  -1   2   2 147982. 2655.58  10
  -1   2   1 45240.3 892.537   2
   1   2  -1 40976.7 1299.72  10
  -1   2   1 44962.0 1015.46   6
   1   2  -1 43025.8 1427.69   1
  -1   2   1 40260.8 1434.93  10
  -1   2   0 37956.0 663.641   4
  -1   2   0 42565.0 746.181   2
   1   2   0 41526.5 1421.02   1
  -1   2   0 43742.3 897.073   6
  -1   2   0 39893.0 1411.59  10
   1   2   0 41346.0 1312.37  10
  -1   2  -1 865.295 317.992  10
  -1   2  -1 1445.77 174.725   6
   1   2   1 3098.44 500.657  10
  -1   2  -1 1889.28 150.752   2
   1   2   1 3845.25 598.670   1
  -1   2  -2 160939. 2856.89  10
   1   2   2 161839. 2612.60  10
   1   2   2 156032. 1710.86   3
  -1   2  -3 105439. 2329.59  10
   1   2   3 105719. 2132.10  10
   1   2   3 107501. 2324.78   1
   1   2   4 65606.4 1690.57  10
  -1   2  -4 63186.6 1836.86  10
   1   2   4 64000.8 1845.28   1
  -1   2  -5 105545. 1204.63   2
   1   2   5 118068. 2511.52   1
  -1   2  -5 109478. 2501.44  10
   1   2   5 117716. 2300.76  10
  -1   2  -6 81931.8 1237.54   2
  -1   2  -6 82371.9 2243.16  10
   1   2   6 90663.7 2294.40   1
   1   2   6 90039.6 2081.86  10
  -1   2  -7 78500.2 1362.85   2
   1   2   7 80450.5 2058.26  10
  -1   2  -7 79169.4 2226.47  10
   1   2   7 85248.3 2294.58   1
  -1   2  -8 219676. 2532.49   2
   1   2   8 230413. 3502.23  10
   1   2   8 233172. 3798.85   1
  -1   2  -8 223164. 3811.38  10
  -1   2  -9 32605.3 1083.82   2
   1   2   9 35801.5 1572.95   1
  -1   2  -9 34556.7 1613.99  10
  -1   2 -10 132882. 2333.89   2
   1   2  10 138686. 3073.09   1
  -1   2 -10 135426. 3167.27  10
  -1   2 -11 6215.08 617.138   2
   1   2  11 8210.05 939.608   1
   1   2  12 22957.8 1379.81   1
  -1   2 -12 21711.0 1107.89   2
   1   2  12 21805.4 1342.93   8
  -1   2 -13 139892. 2949.16   2
   1   2  13 133720. 3251.27   8
   1   2  13 136882. 3306.63   1
   1   2  14 77648.0 2587.12   8
   1   2  14 81393.1 2597.48   1
  -1   2 -14 83850.8 2455.16   2
   1   2  15 47453.1 2066.98   8
  -1   2 -15 49742.8 2010.11   2
   1   2  15 45347.7 1986.86   1
   1   2  16 78861.0 2697.24   1
   1   2  16 82132.4 2741.01   8
   1   2  17 17747.4 1387.83   8
   1   2  17 15924.4 1287.79   1
  -1   2 -17 20568.9 1493.56   2
   1   2  18 3920.16 807.181   8
  -1   2 -18 4428.95 828.763   2
   1   2  18 2703.47 687.866   1
  -1   2 -19 81907.9 3125.07   2
   1   2  19 73619.8 2739.94   1
   1   2  19 76991.4 2891.58   8
   1   2  20 16925.9 1436.55   8
  -1   2 -20 19839.1 1644.87   2
   1   2  20 15503.7 1315.06   1
   1   2  21 19396.7 1516.12   1
   1   2  21 21139.6 1616.58   8
  -1   2 -21 23518.5 1830.23   2
   1   2  22 52797.9 2614.68   8
  -1   2 -22 54824.3 2881.67   2
   1   2  22 48204.0 2334.23   1
   1   2  23 13264.2 1443.07   8
  -1   2 -23 12470.7 1493.28   2
   1   2  23 11621.2 1260.73   1
   1   2  24 29843.7 2101.03   8
  -1   2 -24 32114.9 2359.37   2
   1   2  24 27442.1 1840.65   1
   1   2  25 5729.49 905.441   1
   1   2  25 6114.30 997.265   8
  -1   2 -25 7587.05 1237.51   2
   1   2  26 1906.11 577.012   1
   1   2  26 1437.43 647.940   8
   1   2  27 11337.5 1408.15   8
   1   2  28 28859.2 2231.85   8
   1   3 -28 5312.38 1132.63   2
   1   3 -27 27907.6 2371.28   2
   1   3 -27 30373.2 2522.19  10
   1   3 -26 27195.7 2269.72   2
  -1   3  26 29848.6 2033.17   8
   1   3 -26 28543.3 2388.79  10
   1   3 -25 3590.16 1004.29  10
  -1   3  25 3933.88 809.341   8
   1   3 -25 4407.01 1008.53   2
  -1   3  24 1905.27 622.683   8
   1   3 -24 1595.30 701.871   2
   1   3 -24 562.069 590.536  10
  -1   3  23 4355.60 765.213   8
   1   3 -23 5047.83 1110.79  10
   1   3 -23 3840.43 889.445   2
   1   3 -22 25273.2 1988.87   2
  -1   3  22 24826.9 1715.62   8
   1   3 -22 21944.1 1912.82  10
  -1   3  21 28993.6 1783.56   8
   1   3 -21 25499.8 1939.90   2
   1   3 -21 25648.8 1991.07  10
  -1   3  20 21962.2 1522.10   8
   1   3 -20 19386.9 1761.19  10
   1   3 -20 20168.5 1707.86   2
   1   3 -19 7859.00 1094.63   2
  -1   3  19 6760.88 775.230   1
   1   3 -19 6054.58 1010.65  10
  -1   3  19 6579.45 862.762   8
  -1   3  18 9039.55 880.553   1
   1   3 -18 8176.52 1061.59   2
   1   3 -18 8955.84 1141.85  10
  -1   3  18 8868.53 957.272   8
   1   3 -17 5387.63 940.692  10
  -1   3  17 5079.85 675.926   1
   1   3 -17 5643.20 879.909   2
  -1   3  17 5237.96 729.782   8
   1   3 -16 9042.30 1039.59   2
  -1   3  16 9736.51 897.987   1
   1   3 -16 8756.42 1098.81  10
  -1   3  16 9701.51 930.438   8
  -1   3  15 9796.55 908.663   8
   1   3 -15 8926.80 1005.51   2
  -1   3  15 10044.0 920.534   1
   1   3 -15 10321.2 1193.15  10
   1   3 -14 29829.5 1754.38   2
  -1   3  14 35655.7 1663.21   1
   1   3 -14 32104.1 1865.46  10
   1   3 -13 24206.3 1582.80   2
  -1   3  13 24477.8 1400.51   1
   1   3 -13 25400.6 1733.40  10
   1   3 -12 60409.4 2397.92   2
  -1   3  12 63817.5 2189.28   1
   1   3 -12 58762.1 2377.26  10
  -1   3  12 63905.9 2335.77  10
  -1   3  11 83063.8 2480.44   1
   1   3 -11 78582.6 2671.07   2
   1   3 -11 74034.3 2586.18  10
  -1   3  11 80741.6 2573.17  10
  -1   3  10 20543.6 1251.67   1
   1   3 -10 18253.7 1282.61   2
   1   3 -10 18981.6 1360.96  10
  -1   3  10 18193.0 1252.67  10
  -1   3   9 60563.9 2073.62   1
   1   3  -9 57310.4 2191.24   2
   1   3  -9 58098.2 2217.23  10
  -1   3   9 59144.2 2130.36  10
   1   3  -8 21957.7 1375.28  10
  -1   3   8 24816.0 1377.74   1
  -1   3   8 23766.0 1384.03  10
   1   3  -8 21422.0 1361.33   2
   1   3  -7 143516. 3297.18  10
  -1   3   7 145809. 3177.58   1
  -1   3   7 144288. 3228.91  10
   1   3  -7 141830. 3374.90   2
   1   3  -6 85599.3 2576.20   2
   1   3  -6 88821.6 2584.50  10
   1   3  -5 199414. 3796.20  10
  -1   3   5 198367. 3752.62  10
   1   3  -4 33339.1 1573.48  10
  -1   3   4 34320.5 1591.67  10
   1   3  -3 16276.2 1153.10   1
   1   3  -3 16570.6 1111.59  10
  -1   3   3 17388.2 1201.02  10
   1   3  -2 94891.7 2531.89  10
   1   3  -2 89468.1 2573.24   1
   1   3  -1 101773. 2589.01  10
  -1   3   1 105435. 2778.06  10
   1   3  -1 100098. 2661.29   1
  -1   3   0 58390.5 1295.93   2
   1   3   0 59115.2 1970.34  10
   1   3   0 55724.6 2053.62   1
  -1   3   0 59253.3 2140.56  10
  -1   3   0 55708.2 1134.85   6
  -1   3  -1 11447.0 554.154   2
   1   3   1 14018.2 1128.92   1
   1   3   1 13727.8 1044.86  10
  -1   3  -1 12313.7 1074.94  10
   1   3   2 47139.8 1848.15   1
  -1   3  -2 42311.4 957.245   2
  -1   3  -2 47034.4 1906.53  10
   1   3   2 46877.6 1765.94  10
   1   3   3 8682.92 524.085   3
   1   3   3 9021.70 836.360  10
   1   3   3 11103.5 950.570   1
  -1   3  -3 8760.43 929.873  10
  -1   3  -4 40312.9 893.289   2
   1   3   4 54886.6 1919.55  10
  -1   3  -4 51639.6 2054.35  10
   1   3   4 56569.0 2057.70   1
   1   3   4 43535.8 986.190   3
   1   3   5 21656.3 1333.20   1
   1   3   5 21398.2 1211.88  10
  -1   3  -5 21518.2 1499.16  10
   1   3   6 33337.6 1567.93  10
  -1   3  -6 30411.6 1677.35  10
   1   3   6 33625.2 1639.41   1
  -1   3  -7 17018.5 695.603   2
   1   3   7 16324.6 1141.93  10
  -1   3  -7 17310.3 1353.07  10
   1   3   7 19561.4 1284.78   1
  -1   3  -8 61847.3 1391.58   2
   1   3   8 65075.1 2159.39  10
  -1   3  -8 59042.9 2327.64  10
   1   3   8 66055.5 2357.78   1
  -1   3  -9 10319.3 640.804   2
   1   3   9 9598.15 909.600  10
  -1   3  -9 9656.42 1086.80  10
   1   3   9 9986.04 960.266   1
  -1   3 -10 4423.74 912.238  10
   1   3  10 4733.21 759.911   1
  -1   3 -10 4109.86 472.990   2
   1   3  10 5709.33 794.356  10
  -1   3 -11 19445.9 987.691   2
   1   3  11 20353.6 1354.03  10
  -1   3 -11 17208.1 1375.97  10
   1   3  11 18726.4 1347.77   1
   1   3  12 87105.7 2863.57   1
  -1   3 -12 85189.1 2979.49  10
  -1   3 -12 88828.2 2165.58   2
  -1   3 -13 28096.2 1303.15   2
  -1   3 -13 27529.5 1828.76  10
   1   3  13 29690.0 1715.10   1
  -1   3 -14 35744.9 1549.06   2
   1   3  14 34875.1 1843.51   1
  -1   3 -14 32358.7 1960.72  10
   1   3  14 33916.8 1810.95   8
   1   3  15 8643.91 1032.80   8
  -1   3 -15 8184.49 1076.01  10
  -1   3 -15 8281.41 836.016   2
   1   3  15 8693.51 992.821   1
   1   3  16 19724.6 1439.65   8
   1   3  16 20322.6 1473.08   1
  -1   3 -16 18503.7 1602.62  10
  -1   3 -16 20934.2 1338.09   2
   1   3  17 33199.8 1939.94   8
   1   3  17 34221.9 1951.46   1
  -1   3 -17 32371.9 2111.87  10
  -1   3 -17 37170.8 1877.41   2
   1   3  18 17312.5 1421.79   1
   1   3  18 17774.3 1461.54   8
  -1   3 -18 18994.1 1704.37  10
  -1   3 -19 3119.49 895.366  10
   1   3  19 3078.67 745.275   8
   1   3  19 2620.97 653.362   1
   1   3  20 34403.1 2031.27   1
  -1   3 -20 34727.7 2378.72  10
   1   3  20 37116.1 2194.81   8
   1   3  21 47586.0 2512.55   8
  -1   3 -21 47755.4 2849.67  10
   1   3  21 43998.6 2319.72   1
   1   3  22 10701.4 1210.96   1
   1   3  22 10739.6 1326.29   8
  -1   3 -22 10087.1 1418.56  10
   1   3  23 22509.8 1718.29   1
   1   3  23 24017.6 1892.72   8
  -1   3 -23 25043.1 2183.69  10
   1   3  24 1830.36 692.264   8
   1   3  24 1160.87 526.675   1
  -1   3 -24 1073.47 835.567  10
   1   3  25 8831.50 1264.83   8
  -1   3 -25 8788.05 1404.25  10
   1   3  25 7721.16 1070.86   1
   1   3  26 8671.41 1320.52   8
  -1   3 -26 9178.36 1501.66  10
   1   3  27 12813.5 1533.05   8
   1   4 -25 3087.00 876.787  10
  -1   4  24 1364.83 553.815   8
   1   4 -24 1875.97 753.304  10
  -1   4  23 10051.9 1218.55   8
   1   4 -23 8527.57 1296.31  10
   1   4 -22 3702.10 823.859   2
   1   4 -22 6292.93 1231.57  10
  -1   4  22 5804.50 961.399   8
   1   4 -21 10239.9 1271.81   2
  -1   4  21 10416.9 1182.71   8
   1   4 -21 9502.41 1353.39  10
   1   4 -20 5154.75 910.340   2
  -1   4  20 4969.44 834.367   8
   1   4 -20 5765.68 1061.92  10
   1   4 -19 1416.74 668.620  10
  -1   4  19 961.861 507.562   8
   1   4 -19 865.876 512.357   2
  -1   4  18 7515.30 985.786   8
  -1   4  18 7283.00 926.880   1
   1   4 -18 7320.62 1025.41   2
   1   4 -18 8054.34 1137.60  10
   1   4 -17 19194.6 1591.14   2
  -1   4  17 20691.9 1488.20   1
   1   4 -17 20146.6 1774.30  10
  -1   4  17 19749.7 1453.08   8
   1   4 -16 15230.2 1404.24   2
  -1   4  16 17047.9 1350.95   1
   1   4 -16 14828.9 1477.45  10
  -1   4  15 19011.1 1426.52   1
   1   4 -15 17951.0 1493.04   2
   1   4 -15 16496.1 1579.03  10
  -1   4  14 22963.1 1582.73   1
   1   4 -14 20506.4 1551.74   2
  -1   4  14 22470.2 1667.77  10
   1   4 -14 22862.5 1848.45  10
  -1   4  13 132262. 3647.84   1
   1   4 -13 125099. 3739.07   2
   1   4 -13 123170. 3929.24  10
  -1   4  13 131194. 3779.63  10
   1   4 -12 35811.5 1999.25   2
   1   4 -12 34736.4 2096.37  10
  -1   4  12 35882.4 1980.50  10
  -1   4  12 38913.2 2009.85   1
  -1   4  11 6851.72 964.242  10
  -1   4  11 6735.48 935.596   1
   1   4 -11 6331.97 1044.60  10
   1   4 -11 6410.11 902.831   2
  -1   4  10 38737.1 1963.99   1
   1   4 -10 38203.2 2155.93  10
  -1   4  10 40274.8 2057.11  10
   1   4 -10 38080.6 1991.18   2
  -1   4   9 69530.0 2623.94   1
   1   4  -9 70727.0 2807.56  10
   1   4  -9 66708.1 2624.66   2
  -1   4   9 67574.1 2635.52  10
   1   4  -8 25126.6 1771.25  10
  -1   4   8 25613.3 1677.15  10
   1   4  -8 22596.2 1561.56   2
  -1   4   7 110009. 3235.20  10
   1   4  -7 101699. 3166.51   2
   1   4  -7 108639. 3339.70  10
   1   4  -6 23188.4 1704.82  10
   1   4  -6 19302.6 1406.81   2
  -1   4   6 22090.3 1552.03  10
  -1   4   5 100036. 3163.30  10
   1   4  -5 99637.6 3178.58  10
   1   4  -4 19302.1 1547.60  10
  -1   4   4 18602.5 1462.58  10
  -1   4   3 40393.7 2059.26  10
   1   4  -3 35476.6 1875.47  10
  -1   4   2 81457.4 2866.12  10
   1   4  -2 73455.2 2697.39  10
   1   4  -1 47698.8 2203.08   1
  -1   4   1 46256.2 2158.86  10
   1   4  -1 45786.8 2105.32  10
  -1   4   1 47955.0 1295.95   6
   1   4   0 21100.6 1442.05   1
  -1   4   0 20387.6 1535.41  10
  -1   4   0 19494.7 726.032   6
   1   4   0 18026.4 1373.30  10
   1   4   1 11666.8 1109.44  10
   1   4   1 13947.0 1234.22   1
  -1   4  -1 13187.3 1298.52  10
  -1   4  -2 16556.8 1430.36  10
   1   4   2 16751.0 1374.85   1
   1   4   2 12929.6 1166.20  10
  -1   4  -3 42251.5 2163.47  10
   1   4   3 43504.2 1969.95  10
  -1   4  -3 38547.0 1168.59   2
   1   4   3 44668.9 2120.24   1
   1   4   4 111727. 3270.28   1
   1   4   4 114594. 3218.81  10
  -1   4  -4 111667. 3434.85  10
   1   4   5 73739.2 2534.28  10
   1   4   5 74022.2 2687.78   1
  -1   4  -5 81451.7 3011.04  10
   1   4   6 17120.9 1413.87   1
  -1   4  -6 16294.5 1534.87  10
   1   4   6 18137.2 1381.98  10
  -1   4  -7 35011.3 2043.41  10
   1   4   7 37840.4 1914.00  10
   1   4   7 34054.4 1864.89   1
   1   4   8 105901. 3294.05   1
  -1   4  -8 108642. 3526.70  10
   1   4   8 112530. 3220.38  10
  -1   4  -9 7860.60 1180.45  10
   1   4   9 7814.35 984.657   1
   1   4   9 8004.67 986.095  10
   1   4  10 1228.08 561.372   1
  -1   4 -10 1353.22 686.705  10
   1   4  10 1072.50 481.940  10
  -1   4 -11 15358.7 1481.56  10
   1   4  11 18117.3 1455.69   1
   1   4  11 19383.7 1471.88  10
  -1   4 -12 16636.6 1610.02  10
   1   4  12 17937.8 1526.64   1
   1   4  12 20533.4 1560.49  10
   1   4  13 69393.3 2750.06  10
   1   4  13 65452.4 2754.94   1
  -1   4 -13 67911.5 3044.28  10
   1   4  14 65496.6 2805.84   1
  -1   4 -14 61824.5 2928.71  10
   1   4  15 12394.8 1314.93   1
  -1   4 -15 11165.7 1335.78  10
   1   4  16 3724.75 778.511   1
   1   4  16 2214.80 663.202   8
  -1   4 -16 2371.61 764.311  10
   1   4  17 552.725 488.943   1
  -1   4 -17-306.922 539.044  10
   1   4  17 304.628 495.917   8
   1   4  18 22709.2 1747.50   8
  -1   4 -18 21028.1 1911.25  10
   1   4  18 22196.7 1761.78   1
   1   4  19 18888.5 1629.50   1
   1   4  19 17469.4 1575.67   8
  -1   4 -19 19494.1 1872.45  10
   1   4  20 13847.1 1405.46   1
  -1   4 -20 12006.2 1528.78  10
   1   4  20 13745.3 1426.26   8
   1   4  21 11479.2 1336.74   8
   1   4  21 9763.49 1200.29   1
  -1   4 -21 11991.5 1575.42  10
   1   4  22 7821.84 1170.17   8
  -1   4 -22 5649.66 1172.30  10
   1   4  22 8083.07 1179.27   1
   1   4  23 10960.0 1394.45   8
  -1   4 -23 13076.0 1675.53  10
   1   4  23 11153.2 1363.08   1
   1   4  24 9366.31 1309.68   8
  -1   4 -24 11155.0 1624.61  10
   1   4  24 10096.9 1277.06   1
   1   5 -22 22625.8 2231.55  10
   1   5 -21 3359.37 945.359  10
  -1   5  21 3021.70 776.024   8
   1   5 -20 5444.86 1193.82  10
  -1   5  20 6827.08 1041.73   8
   1   5 -19 4169.60 1032.68  10
  -1   5  19 4108.12 828.306   8
  -1   5  18 2106.76 626.334   8
   1   5 -18 3087.46 994.115  10
   1   5 -17 5773.32 1137.82  10
  -1   5  17 6135.87 953.892   1
  -1   5  16 7330.83 1037.14   1
   1   5 -16 5960.55 1118.35  10
   1   5 -15 2727.92 784.823  10
  -1   5  15 1600.16 566.402   1
  -1   5  15 2006.18 653.720  10
  -1   5  14 3024.36 808.658  10
   1   5 -14 3486.14 923.397  10
   1   5 -13 5819.12 916.152   2
  -1   5  13 6714.80 1056.34  10
   1   5 -13 7502.18 1195.39  10
   1   5 -12 3323.44 758.856   2
  -1   5  12 4085.08 815.680  10
   1   5 -12 3547.64 871.486  10
   1   5 -11 20642.0 1833.30  10
  -1   5  11 20056.4 1696.16  10
   1   5 -11 18651.0 1575.86   2
   1   5 -10 76606.7 2984.07   2
   1   5 -10 78756.6 3379.19  10
  -1   5  10 80890.3 3236.05  10
   1   5  -9 22130.5 1873.45  10
   1   5  -9 21713.3 1620.87   2
  -1   5   9 22574.6 1771.91  10
  -1   5   8 10638.3 1222.10  10
   1   5  -8 8514.81 1069.90   2
   1   5  -8 9724.27 1310.97  10
  -1   5   7 34951.9 2099.64  10
   1   5  -7 32649.3 1990.31   2
   1   5  -7 36341.2 2269.76  10
   1   5  -6 47898.1 2337.18   2
   1   5  -6 52395.3 2693.37  10
  -1   5   6 54659.5 2612.44  10
   1   5  -5 22250.9 1794.49  10
  -1   5   5 19044.7 1595.63  10
   1   5  -4 13294.8 1467.00  10
  -1   5   4 7330.84 1012.41  10
   1   5  -3 33011.6 2082.69  10
  -1   5   3 31803.3 2061.69  10
   1   5  -2 38384.1 2259.67  10
  -1   5   2 44337.6 2461.68  10
  -1   5   1 36898.4 2282.45  10
   1   5  -1 33512.5 2134.13  10
  -1   5   0 41688.9 2385.26  10
   1   5   0 42289.3 2280.78  10
   1   5   1 83949.2 3161.24  10
  -1   5  -1 90835.7 3522.63  10
   1   5   1 79442.3 3173.06   1
   1   5   2 135760. 4106.38   1
   1   5   2 143833. 4074.85  10
  -1   5  -2 141038. 4353.34  10
   1   5   3 27749.1 1870.61  10
   1   5   3 28014.3 1953.53   1
   1   5   4 2651.01 659.443  10
   1   5   4 5175.66 928.401   1
  -1   5  -4 4779.05 1010.88  10
   1   5   5 16651.3 1539.16   1
   1   5   5 18767.3 1567.72  10
  -1   5  -5 17181.7 1724.87  10
   1   5   6 42926.2 2263.35  10
   1   5   6 42963.4 2333.59   1
  -1   5  -6 43114.1 2497.72  10
  -1   5  -7 7366.90 1245.58  10
   1   5   7 5889.36 1008.29   1
   1   5   7 4886.12 903.633  10
   1   5   8 20612.6 1672.05   1
  -1   5  -8 20513.8 1776.90  10
   1   5   8 19658.3 1541.25  10
  -1   5  -9 5908.76 1247.32  10
   1   5   9 7885.96 1220.91   1
   1   5   9 8684.97 1222.53  10
   1   5  10 69184.0 3031.11   1
   1   5  10 72613.7 2985.87  10
  -1   5 -10 71185.7 3313.97  10
   1   5  11 21066.8 1654.16  10
   1   5  11 21140.2 1727.43   1
  -1   5 -11 21646.7 1956.76  10
   1   5  12 9212.76 1182.25   1
  -1   5 -12 9013.87 1310.79  10
   1   5  12 8791.17 1110.78  10
   1   5  13 3601.42 777.043   1
  -1   5 -13 4026.76 1014.60  10
   1   5  13 4122.95 840.110  10
  -1   5 -14 13404.8 1576.71  10
   1   5  14 14704.9 1472.05   1
   1   5  14 14505.4 1418.59  10
   1   5  15 8763.35 1184.93   1
  -1   5 -15 9408.98 1344.15  10
  -1   5 -16 22656.1 2060.61  10
   1   5  16 22198.3 1833.26   1
   1   5  17 12500.9 1424.54   1
  -1   5 -17 13080.3 1661.52  10
   1   5  18 8914.77 1195.27   8
   1   5  18 8207.10 1178.39   1
  -1   5 -18 8486.23 1372.16  10
   1   5  19 5543.77 992.593   1
   1   5  19 6088.11 1087.30   8
  -1   5 -19 4939.83 1168.08  10
   1   5  20 38012.5 2508.82   8
   1   5  20 34230.2 2361.85   1
  -1   5 -20 37751.2 2822.20  10
   1   5  21 11727.8 1471.41   8
   1   5  21 8557.85 1235.71   1
   1   5  22 14590.1 1595.06   1
   1   6 -17 8469.92 1454.62  10
   1   6 -16 571.523 736.661  10
  -1   6  16 1262.14 664.986  10
   1   6 -15 1828.90 895.826  10
  -1   6  15 473.228 606.029  10
  -1   6  14 6278.48 1157.02  10
   1   6 -14 7089.68 1401.65  10
   1   6 -13 14548.4 1749.88  10
  -1   6  13 14480.6 1619.20  10
  -1   6  12 8689.62 1269.15  10
   1   6 -12 8167.30 1364.35  10
   1   6 -11 18107.6 1877.41  10
  -1   6  11 18629.4 1750.13  10
   1   6 -10 6620.66 1256.91  10
  -1   6  10 4783.16 1030.47  10
  -1   6   9 12348.6 1504.52  10
   1   6  -9 14540.2 1761.93  10
   1   6  -8 31900.0 2406.05  10
  -1   6   8 30271.7 2238.74  10
  -1   6   7 35743.7 2447.16  10
   1   6  -7 39050.8 2670.53  10
  -1   6   6 30571.6 2263.41  10
   1   6  -6 28873.9 2317.21  10
   1   6  -5 2464.51 1027.85  10
  -1   6   5 2184.71 772.517  10
  -1   6   4 2212.43 677.110  10
   1   6  -4 2399.13 719.643  10
  -1   6   3 12685.7 1475.30  10
   1   6  -3 12513.4 1498.32  10
   1   6  -2 19576.3 1816.04  10
  -1   6   2 19532.4 1769.21  10
  -1   6   1 4576.58 1017.11  10
   1   6  -1 4634.58 931.919  10
  -1   6   0-600.400 562.611  10
   1   6   0 147.004 468.663  10
  -1   6  -1 4673.16 893.162  10
   1   6   1 5682.09 976.016  10
   1   6   2 4939.85 937.115  10
  -1   6  -2 4623.12 997.511  10
  -1   6  -3 12992.2 1539.08  10
   1   6   3 11416.1 1332.59  10
  -1   6  -4 6335.95 1209.74  10
   1   6   4 4349.69 899.997  10
   1   6   5 14096.3 1525.29   1
   1   6   5 14528.1 1502.48  10
  -1   6  -5 12485.6 1570.52  10
   1   6   6 5720.68 1203.87   1
   1   6   6 4877.52 1201.38  10
  -1   6  -6 7600.48 1605.59  10
   1   6   7 37014.3 2475.22   1
   1   6   7 38372.9 2402.76  10
  -1   6  -7 38603.4 2701.51  10
   1   6   8 31054.5 2246.55   1
   1   6   8 32981.1 2248.15  10
  -1   6  -8 32282.4 2517.52  10
   1   6   9 14612.3 1570.53   1
   1   6   9 14540.4 1510.09  10
  -1   6  -9 17988.4 1937.18  10
   1   6  10 662.704 570.121   1
  -1   6 -10 2053.59 809.459  10
   1   6  10 1660.72 705.987  10
   1   6  11 1272.96 632.689   1
  -1   6 -11 2222.90 932.006  10
   1   6  11 1225.02 644.371  10
  -1   6 -12 9253.77 1493.63  10
   1   6  12 8824.24 1296.52   1
   1   6  12 10049.5 1303.50  10
   1   6  13 23769.8 2045.01   1
  -1   6 -13 22449.4 2205.09  10
   1   6  13 25055.6 2035.22  10
   1   6  14 33025.5 2407.08   1
   1   6  14 32922.9 2354.86  10
  -1   6 -14 32715.1 2618.58  10
   1   6  15 8224.68 1290.66   1
  -1   6 -15 9938.93 1596.38  10
   1   6  16 373.807 551.380   1
   1   7  -7 3512.54 1074.11  10
   1   7  -6 4324.68 1062.66  10
   1   7  -5 5326.00 1221.82  10
  -1   7   5 6449.19 1210.97  10
   1   7  -4 4010.57 1051.75  10
  -1   7   4 6444.29 1181.79  10
   1   7  -3 4831.84 1134.30  10
  -1   7   3 3704.03 957.828  10
   1   7  -2 5015.71 1219.03  10
  -1   7   2 7585.69 1328.18  10
   1   7  -1 12584.2 1679.10  10
  -1   7   1 15421.1 1785.03  10
  -1   7   0 12797.4 1640.48  10
   1   7   0 10538.8 1502.26  10
   1   7   1 3996.66 945.930  10
  -1   7  -1 2981.77 913.684  10
  -1   7  -2-577.816 621.171  10
   1   7   2 736.122 683.493  10
  -1   7  -3 4195.53 1044.20  10
   1   7   3 4835.87 1117.30  10
  -1   7  -4 12242.4 1713.00  10
   1   7   4 13089.3 1639.04  10
   1   7   5 14279.2 1670.69  10
   1   7   6 6430.44 1241.72  10
   1   7   7 17235.4 1809.55  10
  -2  -7   5 2349.97 923.460   9
  -2  -7   4 23663.3 2173.11   9
  -2  -7   3 14021.8 1707.59   9
  -2  -7   2 10255.6 1476.90   9
  -2  -7   1 12050.6 1570.86   9
  -2  -7   0 8463.85 1466.06   9
  -2  -7  -1 25517.6 2315.80   9
  -2  -7  -2 12897.4 1762.01   9
  -2  -7  -3 19645.6 2029.17   9
  -2  -7  -4 741.441 617.483   9
  -2  -6  16 22498.7 2083.74   9
   2  -6 -15 28603.9 2530.45   9
  -2  -6  15 27795.8 2252.03   9
  -2  -6  14 5557.10 1134.69   9
   2  -6 -14 5745.38 1283.81   9
  -2  -6  13-86.7407 437.379   9
   2  -6 -13 662.491 551.790   9
  -2  -6  12 4132.04 962.597   9
   2  -6 -12 2813.28 999.224   9
   2  -6 -11 8361.55 1413.82   9
  -2  -6  11 8610.69 1299.66   9
   2  -6 -10 17000.7 1907.56   9
  -2  -6  10 17232.1 1714.42   9
  -2  -6   9 3687.60 966.770   9
   2  -6  -9 2386.26 938.458   9
  -2  -6   8 10002.8 1420.02   9
   2  -6  -8 13498.7 1733.47   9
  -2  -6   7 21346.7 1908.72   9
   2  -6  -7 22210.6 2109.33   9
  -2  -6   6 2192.31 935.710   9
   2  -6  -6 452.390 703.321   9
   2  -6  -5 15547.2 1674.31   9
   2  -6  -5 17437.4 1632.06   3
  -2  -6   5 15023.9 1578.36   9
  -2  -6   4 707.845 672.703   9
   2  -6  -4 1032.06 641.347   3
   2  -6  -4 1131.72 715.598   9
  -2  -6   3 1270.62 588.612   9
   2  -6  -3 1344.48 658.093   9
  -2  -6   2 2768.33 783.265   9
   2  -6  -2 3556.17 992.476   9
  -2  -6   1 7023.82 1178.05   9
   2  -6  -1 9374.19 1306.95   3
   2  -6  -1 7938.76 1462.92   9
   2  -6   0 32380.0 2379.25   9
   2  -6   0 33911.6 2295.83   3
  -2  -6   0 32825.2 2346.50   9
   2  -6   1 40059.2 2485.23   3
   2  -6   1 40906.7 2611.40   9
  -2  -6  -1 41787.5 2589.92   9
  -2  -6  -2 3204.06 1032.74   9
   2  -6   2 3274.81 917.034   3
   2  -6   2 4167.87 1198.98   9
   2  -6   3 5806.38 1057.45   9
  -2  -6  -3 4853.76 960.335   9
   2  -6   3 6257.98 1102.94   3
  -2  -6  -4 2501.63 715.540   9
   2  -6   4 4887.41 1061.37   9
  -2  -6  -5 7059.53 1444.97   9
   2  -6   5 5909.99 1248.44   9
   2  -6   6 76926.9 3557.08   9
  -2  -6  -6 77935.7 3742.18   9
  -2  -6  -7 34074.8 2610.53   9
   2  -6   7 32875.5 2465.11   9
   2  -6   8 1937.75 876.367   9
  -2  -6  -8 2848.22 961.431   9
  -2  -6  -9 3100.32 984.279   9
   2  -6   9 3213.77 838.825   9
  -2  -6 -10 18287.3 1944.16   9
   2  -6  10 17898.2 1810.48   9
  -2  -6 -11 16645.4 1871.33   9
   2  -6  11 15581.4 1634.74   9
   2  -6  12 8447.89 1339.59   9
  -2  -6 -12 10375.7 1600.32   9
   2  -6  13 6135.74 1193.77   9
  -2  -6 -13 3496.88 1001.72   9
   2  -6  14 4012.51 1031.98   9
  -2  -6 -14 5710.73 1247.00   9
  -2  -6 -15 4406.44 1208.39   9
   2  -5 -21 703.928 765.699   9
  -2  -5  21 866.795 674.857   9
   2  -5 -20 2587.51 935.499   9
  -2  -5  20 2819.80 809.747   9
  -2  -5  19 14076.1 1577.34   9
   2  -5 -19 14173.9 1839.49   9
  -2  -5  18 13685.1 1509.94   9
   2  -5 -18 12132.7 1638.71   9
  -2  -5  17 11120.4 1352.56   9
   2  -5 -17 11099.3 1571.65   9
   2  -5 -16 16254.2 1802.27   9
  -2  -5  16 16740.1 1630.38   9
   2  -5 -15 11614.6 1545.96   9
  -2  -5  15 12025.0 1413.01   9
   2  -5 -14 60532.3 3265.57   9
  -2  -5  14 61552.7 2972.26   9
   2  -5 -13 25506.4 2175.04   9
  -2  -5  13 25915.9 1931.17   9
   2  -5 -12 3853.57 993.522   9
  -2  -5  12 4203.94 887.028   9
  -2  -5  11 3699.73 794.993   9
   2  -5 -11 4771.23 998.727   9
   2  -5 -11 3530.93 787.454   3
  -2  -5  10 143.886 417.084   9
   2  -5 -10 533.677 565.101   9
   2  -5 -10 982.422 592.961   3
   2  -5  -9 22013.5 1906.13   9
   2  -5  -9 22873.8 1740.86   3
  -2  -5   9 21169.5 1671.68   9
  -2  -5   8 24178.2 1780.39   9
   2  -5  -8 25911.2 1835.07   3
   2  -5  -8 23686.0 1948.20   9
   2  -5  -7 26274.2 1857.63   3
  -2  -5   7 23706.6 1764.30   9
   2  -5  -7 22550.1 1881.15   9
   2  -5  -6 21227.0 1714.15   3
  -2  -5   6 20751.5 1681.66   9
   2  -5  -6 19496.4 1750.73   9
   2  -5  -5 11566.3 1367.50   9
   2  -5  -5 14310.1 1428.82   3
  -2  -5   5 12634.3 1361.52   9
   2  -5  -4 32977.9 2104.37   3
   2  -5  -4 30198.3 2076.89   9
  -2  -5   4 32842.7 2042.54   9
   2  -5  -3 8809.61 1211.35   3
  -2  -5   3 9692.69 1242.37   9
   2  -5  -3 9158.67 1235.34   9
   2  -5  -2 17600.4 1620.57   9
   2  -5  -2 18504.6 1627.55   3
  -2  -5   2 18746.8 1583.98   9
   2  -5  -1 33052.6 2117.12   3
   2  -5  -1 31611.8 2124.62   9
  -2  -5   1 29988.5 1967.12   9
   2  -5   0 37889.3 2289.26   9
   2  -5   0 37015.0 2228.71   3
  -2  -5   0 35532.1 2130.95   9
   2  -5   1 12682.4 1457.75   9
   2  -5   1 13104.3 1425.53   3
  -2  -5  -1 12048.6 1375.23   9
   2  -5   2 29907.4 2013.02   9
   2  -5   2 30285.6 2018.12   3
  -2  -5  -2 29144.9 1963.08   9
   2  -5   3 15109.9 1492.48   3
  -2  -5  -3 14007.3 1462.12   9
   2  -5   3 15885.5 1546.00   9
  -2  -5  -4 16668.4 1575.26   9
   2  -5   4 15315.1 1501.13   3
   2  -5   4 16181.5 1558.42   9
   2  -5   5 34744.3 2211.95   3
  -2  -5  -5 36139.7 2265.65   9
   2  -5   5 34827.0 2154.25   9
   2  -5   6 10125.1 1275.32   3
  -2  -5  -6 11283.8 1356.75   9
   2  -5   6 10414.6 1245.77   9
  -2  -5  -7 2168.39 746.347   9
   2  -5   7 2833.60 803.748   3
   2  -5   7 2348.80 707.941   9
   2  -5   8 9066.26 1147.06   9
  -2  -5  -8 7025.36 1071.78   9
   2  -5   9 3277.80 862.747   9
  -2  -5  -9 4277.97 929.346   9
  -2  -5 -10 18103.4 1779.09   9
   2  -5  10 16583.2 1541.05   9
   2  -5  11 2871.55 839.675   9
  -2  -5 -11 4749.56 1073.27   9
  -2  -5 -12 14144.3 1607.73   9
   2  -5  12 13785.7 1470.80   9
  -2  -5 -13 12364.5 1538.49   9
   2  -5  13 15885.7 1572.54   9
  -2  -5 -14 48146.2 2938.46   9
   2  -5  14 43189.6 2559.88   9
   2  -5  15 22879.0 1913.47   9
  -2  -5 -15 24113.2 2129.79   9
   2  -5  16 4131.29 940.098   9
  -2  -5 -16 3313.06 909.620   9
  -2  -5 -17 1947.39 790.782   9
   2  -5  17 3139.49 832.762   9
  -2  -5 -18 23850.5 2220.68   9
   2  -5  18 24988.7 2082.22   9
   2  -5  19 29363.6 2314.46   9
  -2  -5 -19 28502.7 2491.00   9
  -2  -5 -20 1511.34 845.729   9
  -2  -4  25 8542.31 1341.57   9
   2  -4 -24 1229.18 810.296   9
  -2  -4  24 2127.73 810.779   9
  -2  -4  23 4371.05 932.476   9
   2  -4 -23 6256.12 1253.67   9
  -2  -4  22 4936.16 952.951   9
   2  -4 -22 5865.00 1178.72   9
   2  -4 -21 26508.5 2227.06   9
  -2  -4  21 29518.7 2153.82   9
   2  -4 -20 29221.6 2288.48   9
  -2  -4  20 30666.1 2146.09   9
  -2  -4  19 17451.8 1618.42   9
   2  -4 -19 15969.1 1708.93   9
   2  -4 -18 8186.37 1275.96   9
  -2  -4  18 8551.55 1169.57   9
  -2  -4  17 5410.76 962.749   9
   2  -4 -17 4967.20 979.177   9
  -2  -4  16 5060.07 899.585   9
   2  -4 -16 3663.34 915.060   9
   2  -4 -16 3689.60 748.247   3
  -2  -4  15 5995.78 919.423   9
   2  -4 -15 6412.55 1059.28   9
   2  -4 -15 5317.01 864.938   3
  -2  -4  14 6558.94 943.133   9
   2  -4 -14 6493.74 1056.95   9
   2  -4 -14 4395.31 816.215   3
  -2  -4  13 1808.17 568.894   9
   2  -4 -13 1366.81 639.924   9
   2  -4 -13 824.908 527.593   3
   2  -4 -12 15960.8 1480.35   9
   2  -4 -12 16949.4 1407.73   3
  -2  -4  12 16829.4 1396.17   9
   2  -4 -11 20703.4 1684.37   9
   2  -4 -11 18100.8 1487.80   3
  -2  -4  11 19531.3 1473.66   9
   2  -4 -10 16767.1 1489.61   9
  -2  -4  10 16629.4 1338.42   9
   2  -4 -10 18955.2 1501.51   3
   2  -4  -9 69957.3 2904.32   9
  -2  -4   9 67770.1 2603.82   9
   2  -4  -9 65858.0 2690.95   3
   2  -4  -8 34189.4 2031.91   9
   2  -4  -8 37255.5 2073.61   3
  -2  -4   8 31465.9 1785.72   9
   2  -4  -7 30555.5 1864.90   3
   2  -4  -7 28844.5 1852.22   9
  -2  -4   7 27734.0 1652.83   9
   2  -4  -6 18240.7 1492.64   9
   2  -4  -6 18132.9 1455.09   3
  -2  -4   6 19366.4 1384.57   9
   2  -4  -5 40812.5 2120.01   3
  -2  -4   5 41109.6 1990.81   9
   2  -4  -5 39168.0 2101.22   9
  -2  -4   4 138490. 3581.02   9
   2  -4  -4 139118. 3864.82   3
   2  -4  -4 135080. 3761.50   9
   2  -4  -3 48020.1 2319.23   9
   2  -4  -3 50671.9 2401.71   3
  -2  -4   3 51265.5 2269.24   9
  -2  -4   2 11858.5 1181.58   9
   2  -4  -2 12367.1 1295.71   9
   2  -4  -2 13340.4 1332.91   3
  -2  -4   1 46511.2 2182.12   9
   2  -4  -1 48039.3 2321.97   3
   2  -4  -1 48020.6 2247.99   9
   2  -4   0 116009. 3537.96   3
  -2  -4   0 120172. 3354.67   9
   2  -4   0 119131. 3461.30   9
   2  -4   1 49899.6 2396.58   3
   2  -4   1 54674.4 2458.90   9
  -2  -4  -1 54501.5 2351.77   9
  -2  -4  -2 76436.4 2725.18   9
   2  -4   2 78074.1 2815.79   9
   2  -4   2 71925.0 2813.36   3
   2  -4   3 48765.2 2389.38   3
   2  -4   3 49430.8 2264.33   9
  -2  -4  -3 46444.9 2207.37   9
   2  -4   4 11714.8 1233.21   3
   2  -4   4 8862.78 1021.58   9
  -2  -4  -4 8812.74 1032.33   9
   2  -4   5 7770.71 959.089   9
   2  -4   5 7859.63 1036.38   3
  -2  -4  -5 8260.83 1015.56   9
  -2  -4  -6 14104.5 1300.82   9
   2  -4   6 12858.8 1310.64   3
   2  -4   6 13325.5 1213.00   9
  -2  -4  -7 25490.6 1722.05   9
   2  -4   7 24991.5 1603.06   9
   2  -4   7 24528.6 1771.89   3
  -2  -4  -8 14043.7 1349.94   9
   2  -4   8 15143.1 1433.28   3
   2  -4   8 13448.5 1252.82   9
  -2  -4  -9 10910.5 1195.85   9
   2  -4   9 10269.4 1226.23   3
   2  -4   9 9920.64 1056.96   9
  -2  -4  -9 8793.09 1044.09   4
  -2  -4 -10 9517.42 1156.54   9
  -2  -4 -10 8537.64 1071.04   4
   2  -4  10 9775.23 1083.67   9
  -2  -4 -11 733.678 515.168   9
  -2  -4 -11 635.254 407.116   4
   2  -4  11 1121.92 524.559   9
   2  -4  12 1701.29 614.622   9
  -2  -4 -12 1240.94 472.337   4
  -2  -4 -12 1174.90 576.146   9
  -2  -4 -13 26125.8 1913.94   9
  -2  -4 -13 29754.6 2026.61   4
   2  -4  13 28573.4 1876.14   9
  -2  -4 -14 14359.5 1476.00   9
  -2  -4 -14 14769.5 1490.74   4
   2  -4  14 15065.1 1416.06   9
  -2  -4 -15 18595.2 1714.43   4
  -2  -4 -15 17043.1 1633.07   9
   2  -4  15 17865.7 1593.37   9
  -2  -4 -16 66860.2 3231.44   4
   2  -4  16 65985.3 3000.77   9
  -2  -4 -16 63467.8 3133.60   9
  -2  -4 -17 38758.0 2548.63   9
   2  -4  17 42688.5 2485.46   9
  -2  -4 -17 44361.3 2703.43   4
  -2  -4 -18 11563.7 1454.66   9
  -2  -4 -18 13141.5 1574.60   4
   2  -4  18 12941.7 1443.80   9
  -2  -4 -19 5246.04 1118.86   4
  -2  -4 -19 3390.55 952.128   9
   2  -4  19 5234.35 1029.97   9
  -2  -4 -20 57854.9 3257.48   4
   2  -4  20 55308.4 2975.38   9
  -2  -4 -20 51332.9 3089.21   9
   2  -4  21 42589.9 2685.47   9
  -2  -4 -21 44621.2 2924.26   4
  -2  -4 -21 40560.8 2812.90   9
   2  -4  22 6970.16 1232.38   9
  -2  -4 -22 6723.19 1292.69   9
  -2  -4 -23 13246.5 1742.72   9
   2  -4  23 15779.2 1702.79   9
   2  -3 -27 2961.86 1020.65   2
   2  -3 -27 2568.32 1008.69   9
  -2  -3  27 2717.68 908.012   9
  -2  -3  26 2287.37 786.345   9
   2  -3 -26 2912.98 904.098   9
   2  -3 -26 2828.12 1038.22   2
  -2  -3  25 4786.92 1000.89   9
   2  -3 -25 3867.65 978.563   9
   2  -3 -25 4462.87 1123.17   2
   2  -3 -24 4001.45 987.525   9
  -2  -3  24 3269.77 808.025   9
   2  -3 -24 4904.64 1118.64   2
  -2  -3  23 7040.14 1095.81   9
   2  -3 -23 6814.78 1189.99   9
   2  -3 -23 6977.16 1281.14   2
  -2  -3  22 5065.15 921.003   9
   2  -3 -22 4774.51 926.633   9
   2  -3 -22 5989.52 1176.93   2
   2  -3 -21 5174.55 1034.82   9
  -2  -3  21 4008.16 838.125   9
   2  -3 -21 4478.07 1033.84   2
  -2  -3  20 3533.30 768.508   9
   2  -3 -20 2713.69 724.211   9
  -2  -3  20 3079.93 594.046   6
   2  -3 -20 3132.02 825.510   2
  -2  -3  19 5556.77 920.797   9
   2  -3 -19 4698.20 916.643   9
  -2  -3  19 4624.07 710.720   6
   2  -3 -19 5086.79 958.979   2
  -2  -3  18 1700.62 472.940   5
  -2  -3  18 999.323 541.106   9
   2  -3 -18 1933.38 694.348   2
  -2  -3  18 1305.85 468.579   6
   2  -3 -18 1316.57 652.740   9
   2  -3 -17 23847.2 1767.59   9
  -2  -3  17 28032.7 1803.12   9
  -2  -3  17 27253.6 1543.48   6
   2  -3 -17 27238.2 2001.54   2
   2  -3 -16 16794.0 1567.54   2
  -2  -3  16 17082.4 1225.09   6
  -2  -3  16 17241.7 1389.32   9
   2  -3 -16 15247.3 1444.51   9
  -2  -3  15 2607.06 571.323   9
   2  -3 -15 2928.12 696.054   9
   2  -3 -15 4500.85 809.795   2
  -2  -3  15 5684.93 758.610   6
   2  -3 -14 71921.7 2812.81   9
  -2  -3  14 79245.2 2781.16   9
  -2  -3  14 80962.5 2491.63   6
   2  -3 -14 76014.7 2946.68   2
   2  -3 -13 151102. 3950.68   9
  -2  -3  13 158332. 3382.20   6
   2  -3 -13 158813. 4105.29   2
  -2  -3  13 161351. 3831.57   9
   2  -3 -12 18945.1 1423.68   9
  -2  -3  12 19164.4 1202.15   6
  -2  -3  12 19189.5 1335.23   9
   2  -3 -12 20202.2 1480.94   2
   2  -3 -11 13433.1 1204.83   9
   2  -3 -11 15140.2 1249.48   3
   2  -3 -11 17011.0 1293.21   2
  -2  -3  11 16091.3 1113.13   6
  -2  -3  11 16581.0 1229.20   9
   2  -3 -10 14286.5 1234.77   9
  -2  -3  10 15041.6 1076.22   6
  -2  -3  10 14573.1 1149.19   9
   2  -3 -10 13739.4 1188.50   3
   2  -3 -10 16512.2 1264.86   2
   2  -3  -9 29931.8 1702.26   9
   2  -3  -9 28891.0 1631.15   3
  -2  -3   9 30952.1 1570.56   9
   2  -3  -9 33056.3 1638.91   2
   2  -3  -8 75918.7 2600.65   3
   2  -3  -8 76922.0 2388.07   2
   2  -3  -8 75183.9 2605.07   9
  -2  -3   8 75274.6 2373.07   9
   2  -3  -7 12177.4 1135.39   9
   2  -3  -7 12872.6 1004.29   2
   2  -3  -7 12004.3 1144.49   3
  -2  -3   7 14431.3 1088.40   9
   2  -3  -6 61218.2 2304.03   3
   2  -3  -6 60507.1 2236.91   9
  -2  -3   6 58773.5 2047.48   9
   2  -3  -6 59769.5 1879.25   2
   2  -3  -5 13850.2 1233.10   3
   2  -3  -5 13991.6 1172.08   9
   2  -3  -5 14019.1 920.973   2
  -2  -3   5 16182.2 1155.72   9
   2  -3  -4 52277.0 2126.93   3
  -2  -3   4 50199.6 1860.99   9
   2  -3  -4 51457.9 2016.44   9
   2  -3  -3 10240.7 992.834   9
   2  -3  -3 13159.6 1245.36   3
  -2  -3   3 11313.0 927.734   9
   2  -3  -2 94708.6 2642.97   9
  -2  -3   2 97874.9 2578.33   9
   2  -3  -2 98632.5 2919.10   3
  -2  -3   1 8862.80 953.434   9
   2  -3  -1 12034.0 1192.94   3
   2  -3  -1 10361.1 1051.82   9
   2  -3   0 120768. 3204.83   3
   2  -3   0 118550. 2962.48   9
  -2  -3   0 116201. 2782.44   9
  -2  -3  -1 32430.1 1557.84   9
   2  -3   1 34976.6 1789.68   3
   2  -3   1 31549.8 1546.75   9
   2  -3   2 48156.0 2083.68   3
   2  -3   2 43320.4 1793.37   9
  -2  -3  -2 45776.7 1779.83   9
  -2  -3  -3 67249.6 2202.68   9
   2  -3   3 66850.7 2495.50   3
   2  -3   3 65749.7 2188.54   9
  -2  -3  -4 66436.0 2254.54   9
   2  -3   4 65623.6 2474.86   3
   2  -3   4 64314.2 2167.11   9
  -2  -3  -5 35025.9 1819.01   4
   2  -3   5 37530.1 1943.24   3
  -2  -3  -5 36543.5 1703.76   9
   2  -3   5 36450.1 1709.27   9
  -2  -3  -6 80160.9 2528.43   9
   2  -3   6 76703.5 2727.68   3
   2  -3   6 77599.1 2467.54   9
  -2  -3  -6 79554.9 2697.93   4
  -2  -3  -7 79415.8 2569.43   9
  -2  -3  -7 82366.0 2811.57   4
   2  -3   7 74929.4 2723.87   3
   2  -3   7 78399.3 2498.78   9
   2  -3   8 26771.5 1728.96   3
   2  -3   8 27641.0 1511.18   9
  -2  -3  -8 28174.1 1726.81   4
  -2  -3  -8 26580.7 1541.25   9
  -2  -3  -9 33341.4 1923.62   4
   2  -3   9 31087.0 1870.20   3
  -2  -3  -9 33485.0 1746.41   9
   2  -3   9 33406.8 1683.56   9
  -2  -3 -10 18762.5 1473.90   4
  -2  -3 -10 15993.7 1249.49   9
   2  -3  10 16067.1 1348.33   3
   2  -3  10 16418.4 1289.09   8
   2  -3  10 16947.6 1270.32   9
  -2  -3 -11 10909.2 1187.43   4
   2  -3  11 11931.1 1166.35   8
   2  -3  11 11357.3 1102.77   9
  -2  -3 -11 10533.1 1132.45   9
  -2  -3 -12 95387.6 3134.02   9
  -2  -3 -12 107141. 3603.20   4
   2  -3  12 96902.6 3125.25   8
   2  -3  12 102429. 3109.01   9
   2  -3  13 53147.0 2308.01   9
   2  -3  13 50653.3 2319.00   8
  -2  -3 -13 56897.4 2700.38   4
  -2  -3 -13 48722.5 2316.55   9
   2  -3  14 2751.49 672.624   9
  -2  -3 -14 1385.60 568.584   4
   2  -3  14 1470.27 599.089   8
  -2  -3 -14 1915.27 593.622   9
  -2  -3 -14 1284.12 436.145   5
  -2  -3 -15 40170.7 2201.37   9
   2  -3  15 40180.5 2176.53   8
   2  -3  15 44330.7 2215.38   9
  -2  -3 -15 38854.6 1899.19   5
  -2  -3 -16 13746.2 1364.87   9
   2  -3  16 14145.0 1366.09   8
  -2  -3 -16 15098.7 1542.12   4
   2  -3  16 14260.9 1331.63   9
   2  -3  17 6825.11 989.273   9
  -2  -3 -17 6584.68 995.619   9
  -2  -3 -17 7062.15 1088.93   4
   2  -3  17 7021.08 1057.51   8
  -2  -3 -18 12353.9 1351.86   9
  -2  -3 -18 15228.1 1604.32   4
   2  -3  18 13242.4 1334.95   8
   2  -3  18 12761.7 1299.44   9
   2  -3  19 3750.54 840.683   8
   2  -3  19 3398.79 758.544   9
  -2  -3 -19 2555.09 765.703   9
  -2  -3 -19 4786.92 928.141   4
  -2  -3 -20 28237.4 2128.33   9
  -2  -3 -20 31405.0 2330.70   4
   2  -3  20 30988.0 2106.10   8
   2  -3  20 32329.0 2136.99   9
  -2  -3 -21 15460.0 1657.02   9
  -2  -3 -21 19123.3 1878.39   4
   2  -3  21 15158.1 1564.38   8
   2  -3  21 18057.0 1668.64   9
   2  -3  22 2299.56 809.642   8
  -2  -3 -22 1250.55 655.778   4
  -2  -3 -22 2101.77 849.172   9
   2  -3  22 2142.71 756.080   9
  -2  -3 -23 190.899 506.867   9
  -2  -3 -23 386.868 355.113   4
   2  -3  23 1763.20 833.328   8
   2  -3  23 1166.55 676.685   9
   2  -3  24 4118.90 957.045   9
  -2  -3 -24 1268.49 585.454   4
  -2  -3 -24 3128.19 974.919   9
   2  -3  24 2760.12 824.186   8
  -2  -3 -25 11204.3 1580.61   4
   2  -3  25 12276.4 1527.48   8
   2  -3  25 12507.3 1524.13   9
  -2  -3 -26 13854.7 1758.56   4
  -2  -3 -27 882.674 635.161   4
   2  -2 -28 12237.4 1821.77   2
   2  -2 -27 25584.2 2452.43   2
  -2  -2  26 18916.0 1584.76   6
   2  -2 -26 21912.8 2200.96   2
  -2  -2  25 2706.94 659.899   6
   2  -2 -25 6210.78 1314.40   2
   2  -2 -24 18007.6 1981.42   2
  -2  -2  24 13342.2 1287.55   6
   2  -2 -23 3404.00 962.576   9
   2  -2 -23 4127.05 1057.94   2
  -2  -2  23 3571.88 783.174   6
   2  -2 -22 23357.8 2073.17   2
  -2  -2  22 18165.2 1422.50   6
   2  -2 -22 20735.0 1806.59   9
   2  -2 -21 35469.4 2442.47   2
  -2  -2  21 29074.9 1764.98   6
   2  -2 -21 34114.4 2231.22   9
  -2  -2  20 75499.5 2713.28   6
   2  -2 -20 81437.7 3294.64   9
   2  -2 -19 19330.8 1583.16   9
   2  -2 -19 21955.0 1814.11   2
  -2  -2  19 19992.9 1396.62   6
  -2  -2  18 2940.91 488.075   5
   2  -2 -18 3106.63 703.409   9
  -2  -2  18 2741.56 572.442   6
   2  -2 -18 4235.46 859.282   2
   2  -2 -17 6037.86 916.734   9
   2  -2 -17 5758.96 972.233   2
  -2  -2  17 5536.55 759.727   6
  -2  -2  17 6327.49 706.444   5
   2  -2 -16 7567.46 1021.67   2
  -2  -2  16 7969.35 898.959   6
   2  -2 -16 7560.67 983.537   9
  -2  -2  16 8515.77 798.583   5
  -2  -2  15 115712. 3027.00   6
  -2  -2  15 123147. 2940.02   5
   2  -2 -15 119109. 3376.60   9
   2  -2 -15 124715. 3601.31   2
   2  -2 -14 9301.78 1031.18   2
  -2  -2  14 8872.22 870.128   6
   2  -2 -14 8067.14 970.312   9
  -2  -2  14 8865.56 834.818   5
   2  -2 -13 13625.4 1167.83   2
   2  -2 -13 11267.1 1050.83   9
  -2  -2  13 12379.2 1025.46   6
  -2  -2  13 11891.9 944.313   5
  -2  -2  12 100799. 2669.51   6
   2  -2 -12 97444.8 2787.67   9
   2  -2 -12 100745. 2921.97   2
  -2  -2  12 100775. 2650.15   5
   2  -2 -11 23575.2 1363.99   9
  -2  -2  11 22240.8 1263.68   6
   2  -2 -11 23542.3 1362.13   2
  -2  -2  11 23781.2 1283.89   9
   2  -2 -10 34060.6 1571.59   9
   2  -2 -10 37955.1 1631.91   2
  -2  -2  10 36519.6 1543.22   6
  -2  -2  10 38590.6 1574.54   9
   2  -2  -9 12726.9 938.907   9
   2  -2  -9 14105.6 985.347   2
  -2  -2   9 13682.7 973.247   6
  -2  -2   9 12631.0 888.394   9
   2  -2  -8 5680.67 674.492   9
   2  -2  -8 6546.93 669.992   2
  -2  -2   8 5457.96 654.983   6
  -2  -2   8 5438.36 587.383   9
   2  -2  -7 19798.2 1083.11   2
   2  -2  -7 17629.2 727.541   4
  -2  -2   7 20439.9 1096.74   9
   2  -2  -7 19809.9 1173.27   9
  -2  -2   7 21392.9 1218.91   6
   2  -2  -6 199734. 3345.31   9
  -2  -2   6 208274. 3479.34   6
  -2  -2   6 197665. 3101.96   9
   2  -2  -6 203367. 3052.84   2
   2  -2  -5 74478.0 2305.34   3
   2  -2  -5 75830.4 1732.85   2
  -2  -2   5 73678.9 1860.47   9
   2  -2  -5 71884.0 1982.00   9
   2  -2  -4 188347. 3582.72   3
   2  -2  -4 183646. 2505.50   2
  -2  -2   4 180028. 2834.31   9
   2  -2  -4 178836. 2999.14   9
   2  -2  -3 197181. 2379.35   2
   2  -2  -3 197667. 3105.90   9
   2  -2  -3 197910. 3654.41   3
  -2  -2   3 189109. 2840.94   9
   2  -2  -2 353523. 2865.02   2
   2  -2  -2 353049. 4870.71   3
   2  -2  -2 344703. 2740.43   4
  -2  -2   2 336655. 3795.72   9
   2  -2  -2 362818. 4143.75   9
  -2  -2   1 78941.0 1864.91   9
   2  -2  -1 79020.5 1957.45   9
  -2  -2   0 316821. 3618.32   9
   2  -2   0 313203. 3868.84   9
   2  -2   1 398373. 4352.01   9
  -2  -2  -1 396168. 4089.67   9
  -2  -2  -2 206602. 3844.15   4
  -2  -2  -2 215194. 3107.92   9
   2  -2   2 214542. 3192.61   9
  -2  -2  -3 133513. 3105.79   4
   2  -2   3 136358. 3164.42   3
   2  -2   3 136807. 2638.84   9
  -2  -2  -3 137319. 2523.95   9
  -2  -2  -4 40916.8 1773.70   4
   2  -2   4 45349.9 1527.64   8
   2  -2   4 43602.3 1866.02   3
  -2  -2  -4 42142.1 1465.98   9
   2  -2   4 45273.7 1564.66   9
  -2  -2  -5 262119. 3676.37   9
  -2  -2  -5 269988. 4543.44   4
   2  -2   5 259314. 3715.15   9
   2  -2   5 259931. 3689.18   8
   2  -2   5 264280. 4458.65   3
  -2  -2  -6 92711.8 2255.33   9
  -2  -2  -6 98612.6 2833.37   4
   2  -2   6 95227.8 2321.66   8
   2  -2   6 96867.0 2313.70   9
   2  -2   6 94689.4 2704.99   3
  -2  -2  -7 10364.7 780.488   9
   2  -2   7 11085.0 874.030   8
   2  -2   7 9207.73 373.845   2
  -2  -2  -7 11727.4 1037.81   4
   2  -2   7 12467.2 1112.77   3
   2  -2   7 11648.7 839.791   9
  -2  -2  -8 9718.28 973.321   4
   2  -2   8 9702.26 849.815   8
  -2  -2  -8 8447.84 781.743   9
   2  -2   8 7924.55 407.396   2
   2  -2   8 9818.25 1037.69   3
   2  -2   8 9399.85 782.237   9
   2  -2   9 13185.4 585.499   2
   2  -2   9 16621.5 1124.33   8
   2  -2   9 16848.3 1282.65   3
  -2  -2  -9 15856.4 1070.48   9
   2  -2   9 17408.5 1106.61   9
  -2  -2  -9 16857.4 1328.33   4
  -2  -2  -9 15175.0 1079.77   5
   2  -2  10 8288.03 816.611   9
  -2  -2 -10 7579.16 810.552   9
  -2  -2 -10 7850.00 996.682   4
   2  -2  10 8133.58 882.728   8
   2  -2  10 8702.99 1009.56   3
  -2  -2 -10 6906.69 764.795   5
  -2  -2 -11 141298. 3274.05   9
  -2  -2 -11 153185. 3976.59   4
   2  -2  11 142601. 3334.67   8
   2  -2  11 139516. 3545.80   3
   2  -2  11 152250. 3344.75   9
  -2  -2 -11 133157. 3039.69   5
  -2  -2 -12 21969.3 1364.66   9
  -2  -2 -12 23222.9 1606.64   4
   2  -2  12 22281.8 1419.87   8
  -2  -2 -12 20473.7 1203.88   5
  -2  -2 -13 28874.6 1628.50   9
  -2  -2 -13 31289.0 1910.25   4
   2  -2  13 30445.0 1669.00   8
  -2  -2 -13 27168.6 1363.71   5
  -2  -2 -14 9571.10 1054.30   9
  -2  -2 -14 9643.39 1276.94   4
   2  -2  14 11723.4 1153.62   8
  -2  -2 -14 8404.23 806.548   5
  -2  -2 -15 6674.56 932.074   9
  -2  -2 -15 7000.17 1020.42   4
   2  -2  15 6346.17 899.541   8
  -2  -2 -15 5505.09 670.892   5
  -2  -2 -16 27311.0 1744.29   9
  -2  -2 -16 23813.5 1253.25   5
   2  -2  16 26956.1 1693.33   8
  -2  -2 -16 29145.1 1951.95   4
  -2  -2 -17 10951.9 1168.60   9
   2  -2  17 11557.2 1157.47   8
  -2  -2 -18 6397.76 976.424   9
  -2  -2 -18 6695.49 1077.31   4
   2  -2  18 5963.50 893.575   8
  -2  -2 -19 14876.9 1483.22   9
   2  -2  19 15398.1 1440.33   8
  -2  -2 -19 16349.6 1664.79   4
  -2  -2 -20 5527.26 990.066   9
  -2  -2 -20 5357.91 989.974   4
   2  -2  20 4839.83 862.697   8
   2  -2  21 19437.7 1638.61   8
  -2  -2 -21 18050.4 1770.95   4
  -2  -2 -22 45233.2 2780.02   4
   2  -2  22 42447.0 2438.61   8
  -2  -2 -23 23732.3 2090.94   4
   2  -2  23 20302.1 1725.12   8
  -2  -2 -24 3034.95 887.151   4
   2  -2  24 2614.32 777.421   8
  -2  -2 -25 3523.28 946.448   4
   2  -2  25 2713.26 837.435   8
  -2  -2 -26 4570.08 1126.24   4
   2  -2  26 3228.20 944.992   8
  -2  -2 -27 26403.9 2433.09   4
   2  -2  27 26339.0 2200.81   8
  -2  -2 -28 16081.8 1958.96   4
  -2  -1  30 4467.06 939.957   6
  -2  -1  29 9233.22 1243.51   6
   2  -1 -29 12581.9 1855.40   2
   2  -1 -28 19200.7 2257.93   2
  -2  -1  28 15170.7 1528.44   6
  -2  -1  27 17016.3 1570.97   6
  -2  -1  27 16593.2 1439.14   8
   2  -1 -26 12397.7 1707.67   2
  -2  -1  26 10604.3 1144.57   8
  -2  -1  26 9455.51 1190.11   6
  -2  -1  25 2069.27 610.044   8
   2  -1 -25 3043.44 1015.75   2
  -2  -1  25 2028.92 687.855   6
   2  -1 -24 4319.68 1016.31   2
  -2  -1  24 5868.50 824.391   8
  -2  -1  24 5461.16 895.258   6
   2  -1 -23 12521.1 1498.99   2
  -2  -1  23 11373.9 1182.05   6
  -2  -1  23 12799.6 1144.34   8
  -2  -1  22 1238.06 463.812   6
  -2  -1  22 1630.04 507.360   8
   2  -1 -22 893.558 591.961   2
   2  -1 -21 6811.97 1156.99   2
  -2  -1  21 6441.94 840.554   8
  -2  -1  21 6082.63 888.822   6
   2  -1 -20 25174.1 1919.08   2
  -2  -1  20 23783.2 1423.89   8
  -2  -1  20 23130.1 1560.55   6
  -2  -1  19 109659. 2888.76   8
  -2  -1  19 108665. 3215.79   6
   2  -1 -18 51037.0 2390.90   9
   2  -1 -18 46835.9 2400.78   2
  -2  -1  18 45777.0 1845.77   8
  -2  -1  18 45258.2 1454.99   5
  -2  -1  18 45625.3 2048.15   6
  -2  -1  17 38638.2 1656.73   8
  -2  -1  17 36853.4 1865.08   6
   2  -1 -17 39991.7 2196.11   2
  -2  -1  17 38160.6 1383.57   5
   2  -1 -16 11667.4 1229.29   9
  -2  -1  16 11987.2 984.281   8
   2  -1 -16 10590.1 1248.05   2
  -2  -1  16 12642.4 1164.76   6
  -2  -1  16 10930.9 819.156   5
   2  -1 -15 71441.4 2542.57   9
  -2  -1  15 65876.7 1999.27   8
  -2  -1  15 67416.6 2332.58   6
   2  -1 -15 67611.5 2642.20   2
  -2  -1  15 67523.6 1872.13   5
   2  -1 -14 108952. 2973.24   9
   2  -1 -14 112577. 3243.08   2
  -2  -1  14 104270. 2409.17   8
  -2  -1  14 107136. 2357.41   5
  -2  -1  14 106781. 2835.59   6
  -2  -1  13 36665.6 1019.94   1
   2  -1 -13 44677.8 1843.84   9
   2  -1 -13 42387.7 1939.91   2
  -2  -1  13 40060.2 1469.32   8
  -2  -1  13 41499.4 1761.99   6
  -2  -1  13 45537.2 1545.57   5
   2  -1 -12 71532.4 2232.01   9
   2  -1 -12 69803.1 2408.96   2
  -2  -1  12 66758.5 2156.08   6
  -2  -1  12 70135.2 1913.30   5
   2  -1 -11 155800. 3130.07   9
   2  -1 -11 153176. 3353.03   2
  -2  -1  11 147961. 3084.51   6
  -2  -1  11 153452. 2830.74   5
   2  -1 -10 27822.7 1353.12   9
  -2  -1  10 25473.6 814.938   1
   2  -1 -10 29133.7 1468.38   2
  -2  -1  10 27126.0 1389.01   6
  -2  -1  10 28819.6 1259.54   5
  -2  -1   9 29958.6 872.362   1
  -2  -1   9 33556.4 1483.97   6
   2  -1  -9 33653.0 1483.69   2
   2  -1  -9 32578.6 1368.38   9
  -2  -1   9 30543.4 1383.69   5
   2  -1  -8 238634. 3289.11   9
   2  -1  -8 239783. 3662.61   2
  -2  -1   8 228374. 2375.27   1
  -2  -1   8 238914. 3751.12   6
  -2  -1   8 237567. 3499.13   5
   2  -1  -7 242745. 3123.24   9
   2  -1  -7 228789. 2015.46   1
   2  -1  -7 246168. 3501.48   2
  -2  -1   7 235446. 3664.82   6
  -2  -1   7 233222. 2407.06   1
  -2  -1   7 246973. 3568.71   5
   2  -1  -6 21303.1 913.642   9
   2  -1  -6 23791.9 1054.29   2
   2  -1  -6 21443.3 670.590   1
  -2  -1   6 23410.7 1199.90   6
  -2  -1   6 20979.1 755.321   1
  -2  -1   6 24042.0 1186.25   5
   2  -1  -5 249490. 2842.64   9
  -2  -1   5 244411. 2578.53   1
   2  -1  -5 256950. 3196.81   2
  -2  -1   5 243739. 3621.35   6
  -2  -1   5 259339. 3607.21   5
  -2  -1   5 236734. 2561.10   9
   2  -1  -4 25237.1 891.720   9
   2  -1  -4 26950.8 1005.02   2
  -2  -1   4 22964.2 769.591   9
  -2  -1   4 25670.1 1210.85   6
  -2  -1   4 26297.0 1245.47   5
   2  -1  -3 37873.0 992.481   9
   2  -1  -3 41882.8 1170.87   2
  -2  -1   3 37729.7 1450.73   6
  -2  -1   3 36350.8 909.380   9
  -2  -1   3 41887.2 1471.67   5
  -2  -1   2 9437.84 950.995   5
   2  -1  -2 9893.77 673.096   2
   2  -1  -2 6914.90 574.215  10
  -2  -1   2 5135.18 391.261   9
   2  -1  -2 7206.95 546.018   9
   2  -1  -1 112939. 1696.65  10
  -2  -1   1 126161. 2570.50   5
   2  -1  -1 125472. 1780.46   2
   2  -1  -1 117557. 2492.33   3
  -2  -1   1 113967. 1430.41   9
   2  -1  -1 112518. 1617.36   9
  -2  -1   0 5214.79 738.429   4
   2  -1   0 8103.60 505.953   8
   2  -1   0 2360.35 324.008  10
   2  -1   0 7657.69 545.975   2
   2  -1   0 9226.44 882.072   3
  -2  -1   0 3372.05 257.145  10
   2  -1   0 2879.30 360.798   9
  -2  -1   0 8732.24 808.202   5
  -2  -1   0 3129.40 310.752   9
  -2  -1  -1 208857. 3522.57   4
  -2  -1  -1 210939. 1933.25  10
   2  -1   1 210062. 2235.49   8
   2  -1   1 211503. 2310.32   9
   2  -1   1 219003. 2444.02  10
  -2  -1  -1 212377. 2002.49   9
   2  -1   1 212954. 3314.84   3
  -2  -1  -2 24206.8 734.106   9
  -2  -1  -2 24103.9 1258.47   4
  -2  -1  -2 23001.0 700.688  10
   2  -1   2 27315.8 888.198   8
   2  -1   2 26676.3 1241.16   3
   2  -1   2 26152.4 867.415   9
  -2  -1  -2 27370.4 1228.28   5
  -2  -1  -3 59746.9 1784.23   5
  -2  -1  -3 57957.9 1933.17   4
   2  -1   3 59776.4 1388.88   8
  -2  -1  -3 57524.4 1194.04   9
   2  -1   3 59084.6 1829.96   3
  -2  -1  -3 55746.3 1165.47  10
   2  -1   3 58345.3 1319.19   9
   2  -1   4 26959.0 1054.22   8
   2  -1   4 26604.9 979.116   9
  -2  -1  -4 23185.7 1341.04   4
   2  -1   4 21307.1 1264.81   3
  -2  -1  -4 23091.3 870.057   9
  -2  -1  -4 22257.6 1170.87   5
  -2  -1  -5 21839.3 1233.82   4
  -2  -1  -5 21979.6 855.465   9
   2  -1   5 21971.4 967.119   8
   2  -1   5 21282.7 1145.69   3
   2  -1   5 23585.3 925.041   9
   2  -1   5 20597.3 756.418   2
  -2  -1  -5 22020.9 1113.83   5
  -2  -1  -6 34853.8 1692.81   4
   2  -1   6 36967.8 1601.64   3
   2  -1   6 40356.3 1391.24   8
  -2  -1  -6 35989.2 1197.47   9
  -2  -1  -6 35102.2 1430.66   5
  -2  -1  -7 290951. 4568.51   4
   2  -1   7 283099. 4186.08   3
   2  -1   7 284975. 3752.95   8
  -2  -1  -7 276446. 3868.09   5
  -2  -1  -7 276216. 3422.56   9
  -2  -1  -8 149776. 2683.51   9
  -2  -1  -8 154269. 3423.63   4
   2  -1   8 152963. 2902.66   8
   2  -1   8 153070. 3123.66   3
  -2  -1  -8 146355. 2800.44   5
  -2  -1  -9 166878. 2977.46   9
  -2  -1  -9 160916. 2162.20   3
  -2  -1  -9 173252. 3722.83   4
   2  -1   9 167243. 3149.91   8
   2  -1   9 168460. 3349.35   3
  -2  -1  -9 157691. 2892.29   5
  -2  -1 -10 117968. 2646.34   9
   2  -1  10 124641. 2959.65   3
  -2  -1 -10 124285. 3274.42   4
   2  -1  10 118927. 2795.07   8
  -2  -1 -10 116455. 2499.77   5
  -2  -1 -11 41047.6 1943.46   4
   2  -1  11 38480.6 1672.66   8
   2  -1  11 41732.5 1784.48   3
  -2  -1 -11 34534.3 1376.57   5
  -2  -1 -11 39615.0 1641.58   9
  -2  -1 -12 12111.8 1175.33   4
   2  -1  12 12849.9 1063.75   8
  -2  -1 -12 12603.4 1018.15   9
  -2  -1 -12 11249.8 792.439   5
  -2  -1 -13 76884.4 2480.69   9
  -2  -1 -13 77352.0 2824.52   4
   2  -1  13 75445.9 2454.67   8
  -2  -1 -14 81179.6 2676.03   9
  -2  -1 -14 80262.8 2968.47   4
   2  -1  14 82093.6 2624.93   8
   2  -1  15 162261. 3812.65   8
  -2  -1 -15 157732. 2824.87   5
  -2  -1 -16 84812.4 3283.89   4
   2  -1  16 84210.5 2822.50   8
  -2  -1 -16 78444.0 1954.90   5
  -2  -1 -17 25095.6 1865.40   4
   2  -1  17 23459.2 1569.74   8
   2  -1  18 31140.4 1884.90   8
  -2  -1 -18 30856.1 2130.31   4
  -2  -1 -19 1501.96 742.180   4
   2  -1  19 2421.03 777.183   8
   2  -1  20 43950.7 2287.96   8
  -2  -1 -20 44228.3 2603.94   4
  -2  -1 -21 2514.08 817.526   4
   2  -1  21 1713.76 630.109   8
  -2  -1 -22 6080.06 1112.13   4
   2  -1  22 5559.76 943.555   8
   2  -1  23 1726.63 670.630   8
  -2  -1 -23 3123.55 870.794   4
   2  -1  24 22371.1 1821.47   8
  -2  -1 -24 24816.5 2205.55   4
   2  -1  25 14743.4 1603.66   8
  -2  -1 -25 12850.0 1649.78   4
  -2  -1 -26 3528.86 956.507   4
   2  -1  26 3120.55 844.667   8
  -2  -1 -27 18067.1 2080.60   4
   2  -1  27 17763.7 1745.23   8
  -2  -1 -28 16789.0 2053.94   4
  -2   0  30 1691.08 692.666   6
   2   0 -29 2341.10 943.802   2
  -2   0  29 2376.27 786.816   6
   2   0 -28 9427.08 1547.43   2
  -2   0  28 9357.99 1272.34   6
   2   0 -27 3350.60 946.209   2
  -2   0  27 3047.32 790.719   6
  -2   0  26 9515.99 1293.95   6
   2   0 -26 9878.96 1497.27   2
   2   0 -25 30627.1 2367.65   2
  -2   0  25 28710.2 1710.86   8
  -2   0  25 26452.9 1897.64   6
  -2   0  24 2629.77 789.336   6
  -2   0  24 2122.64 611.901   8
   2   0 -24 2298.76 856.567   2
   2   0 -23 24173.5 2043.93   2
  -2   0  23 21475.1 1415.81   8
  -2   0  23 21062.0 1675.51   6
  -2   0  22 47604.0 2010.14   8
  -2   0  22 47357.2 2353.85   6
   2   0 -22 50254.7 2822.49   2
  -2   0  21 7195.07 799.456   8
  -2   0  21 8256.87 1029.28   6
   2   0 -21 8169.24 1213.01   2
   2   0 -20 44469.7 2489.12   2
  -2   0  20 40951.5 1724.15   8
  -2   0  20 39428.4 2067.81   6
   2   0 -19 8098.01 1082.97   2
  -2   0  19 7623.96 762.044   8
  -2   0  19 7889.69 944.973   6
  -2   0  18 468.271 514.777   6
  -2   0  18 462.311 308.386   8
   2   0 -18 42.4720 379.140   2
  -2   0  17 42677.0 2019.95   6
  -2   0  17 42491.1 1576.00   8
   2   0 -17 44560.7 2268.73   2
   2   0 -16 45219.9 2203.24   2
  -2   0  16 45347.1 1559.95   8
  -2   0  16 45249.0 2008.90   6
  -2   0  15 80125.0 1950.02   8
  -2   0  15 83251.6 2652.04   6
   2   0 -15 87391.3 2954.24   2
   2   0 -14 45896.5 2100.68   2
  -2   0  14 41887.4 1365.23   8
  -2   0  14 43072.8 1876.43   6
   2   0 -13 89333.7 2787.92   2
  -2   0  13 81875.1 1794.08   8
  -2   0  13 86646.9 2555.00   6
  -2   0  12 2478.39 372.724   8
  -2   0  12 2983.84 443.586   7
  -2   0  12 3517.41 656.175   6
  -2   0  12 2938.85 475.595   5
   2   0 -12 3672.12 713.608   2
  -2   0  11 4327.23 469.620   7
  -2   0  11 3856.85 595.480   6
   2   0 -11 4953.27 667.902   2
  -2   0  11 3293.23 354.710   8
  -2   0  11 3788.69 444.192   5
   2   0 -10 1833.40 556.571   2
  -2   0  10 2053.13 325.228   8
  -2   0  10 3140.87 664.413   6
  -2   0  10 2124.75 452.850   7
  -2   0  10 2142.13 454.618   5
   2   0  -9 100062. 1565.70   8
  -2   0   9 96883.6 1526.13   8
   2   0  -9 103494. 2593.59   2
  -2   0   9 106678. 2136.35   7
  -2   0   9 105475. 2546.71   6
  -2   0   9 109444. 2240.48   5
  -2   0   8 14240.4 1022.61   6
   2   0  -8 9740.18 495.503   8
  -2   0   8 10732.2 523.537   8
   2   0  -8 10017.4 951.289   2
  -2   0   8 12983.4 873.944   7
  -2   0   8 11154.2 859.729   5
   2   0  -7 74310.7 1051.67   8
   2   0  -7 84364.9 2191.61   2
  -2   0   7 81010.7 1886.89   7
  -2   0   7 77772.7 2085.58   6
  -2   0   7 80762.0 1924.05   5
  -2   0   6 35151.7 958.550   9
   2   0  -6 30861.7 585.529   8
  -2   0   6 33679.7 1424.48   6
   2   0  -6 36406.6 1460.37   2
  -2   0   6 37143.0 1326.60   7
   2   0  -6 32962.1 940.154  10
  -2   0   6 38849.6 1363.33   5
   2   0  -5 7872.83 246.434   8
  -2   0   5 9858.28 465.826   9
  -2   0   5 10122.3 795.995   6
   2   0  -5 9544.26 464.213  10
  -2   0   5 9461.50 730.020   7
   2   0  -5 10114.4 744.345   2
   2   0  -5 7652.49 325.155   1
  -2   0   5 10373.6 723.160   5
  -2   0   4 10404.7 469.067   9
  -2   0   4 11329.1 950.527   6
  -2   0   4 10534.9 904.045   7
   2   0  -4 8856.49 798.826   2
  -2   0   4 9727.28 848.088   5
  -2   0   3 7865.49 714.348   7
   2   0  -3 7351.67 625.187   2
   2   0  -3 6672.52 285.947  10
  -2   0   3 6981.24 277.777   9
  -2   0   2 104378. 2214.44   7
  -2   0   2 99579.3 2235.11   5
  -2   0   1 251476. 3391.22   4
   2   0  -1 252426. 1819.30   8
  -2   0   1 254605. 3390.33   7
  -2   0   1 256877. 3404.89   5
  -2   0   1 255162. 3430.41   6
   2   0   0 21384.9 751.790   8
  -2   0   0 20322.0 1124.36   7
  -2   0   0 19480.6 1083.84   5
  -2   0  -1 461886. 4775.27   4
   2   0   1 457454. 3076.50   8
  -2   0  -1 460150. 4507.27   7
  -2   0  -1 450345. 4519.41   5
   2   0   2 34395.8 645.625   9
  -2   0  -2 34291.0 1330.85   4
   2   0   2 37048.3 1001.31   8
  -2   0  -2 35483.1 1304.56   7
   2   0   2 34531.3 1163.14   3
  -2   0  -2 35536.8 1303.19   5
   2   0   3 231589. 1963.21   9
  -2   0  -3 239062. 3536.85   4
   2   0   3 228234. 2581.97   8
  -2   0  -3 230411. 3236.85   7
   2   0   3 232771. 2982.40   3
  -2   0  -3 232420. 3257.94   5
   2   0   4 19007.4 657.339   9
  -2   0  -4 18425.8 1046.66   4
   2   0   4 19172.8 846.069   8
  -2   0  -4 18219.9 987.449   7
   2   0   4 19605.6 941.184   3
  -2   0  -4 18483.8 975.308   5
  -2   0  -5 104322. 2442.52   4
   2   0   5 100244. 1943.96   8
  -2   0  -5 105227. 2240.91   7
   2   0   5 109612. 2141.34   3
  -2   0  -5 103504. 2200.05   5
  -2   0  -6 40821.1 1597.55   4
   2   0   6 38931.2 1314.23   8
  -2   0  -6 41352.8 1444.10   7
   2   0   6 43969.3 1389.87   3
  -2   0  -6 38065.2 1371.00   5
  -2   0  -7 193751. 3542.96   4
   2   0   7 195705. 3003.04   8
  -2   0  -7 197544. 3102.56   7
   2   0   7 198796. 2968.04   3
  -2   0  -7 193302. 3036.60   5
  -2   0  -8 132461. 3061.55   4
   2   0   8 128047. 2583.57   8
  -2   0  -8 128025. 2510.71   7
   2   0   8 132034. 2491.14   3
  -2   0  -8 126153. 2499.38   5
  -2   0  -9 54465.3 2035.78   4
   2   0   9 52035.4 1620.92   3
  -2   0  -9 51278.8 1590.79   7
   2   0   9 50434.1 1722.28   8
   2   0  10 700.371 355.782   8
  -2   0 -10 627.281 340.201   4
   2   0  10 882.045 387.303   3
  -2   0 -10 599.162 268.652   7
   2   0  11 44220.1 1710.48   8
  -2   0 -11 45807.9 2036.13   4
  -2   0 -11 43791.2 1486.71   7
   2   0  12 48212.3 1864.25   8
  -2   0 -12 47362.7 1549.25   7
  -2   0 -12 52084.0 2262.95   4
  -2   0 -13 73744.2 2744.57   4
   2   0  13 71712.7 2353.68   8
  -2   0 -13 72072.2 1875.94   7
   2   0  14 4754.10 837.920   8
  -2   0 -14 4200.67 831.651   4
   2   0  15 18995.1 1352.81   8
  -2   0 -15 18680.0 1547.53   4
   2   0  16 43660.7 2047.96   8
  -2   0 -16 45192.6 2373.89   4
   2   0  17 2831.91 681.190   8
  -2   0 -17 2293.76 680.870   4
   2   0  18 3726.67 730.830   8
  -2   0 -18 3764.66 814.355   4
   2   0  19 2557.19 727.187   8
  -2   0 -19 1860.51 721.382   4
   2   0  20 10822.2 1211.59   8
  -2   0 -20 11403.8 1389.42   4
   2   0  21 85201.9 3253.30   8
  -2   0 -21 84502.0 3755.08   4
  -2   0 -22 72619.9 3614.64   4
   2   0  22 66940.0 3008.21   8
  -2   0 -23 15093.3 1715.09   4
   2   0  23 12706.3 1422.46   8
   2   0  24 11669.8 1403.87   8
  -2   0 -24 10847.5 1549.17   4
  -2   0 -25 36193.6 2810.25   4
   2   0  25 34176.7 2320.24   8
  -2   0 -26 29118.8 2594.22   4
   2   0  26 26203.2 2106.41   8
  -2   0 -27 12204.8 1840.89   4
   2   0  27 10242.8 1404.38   8
  -2   0 -28 17433.1 2170.44   4
   2   0  28 15894.9 1726.83   8
  -2   1  29 11541.4 1476.43   6
   2   1 -29 11507.9 1696.29   2
   2   1 -28 17138.0 1983.83   2
  -2   1  28 18362.0 1790.79   6
   2   1 -27 18972.5 2000.74   2
  -2   1  27 18304.9 1738.08   6
   2   1 -26 10332.9 1527.61   2
  -2   1  26 11698.0 1422.36   6
  -2   1  25 2674.27 798.956   6
   2   1 -25 1670.51 761.782   2
  -2   1  24 6825.47 1021.76   6
   2   1 -24 6068.71 1095.03   2
   2   1 -23 13187.2 1512.94   2
  -2   1  23 11674.4 1052.06   8
  -2   1  23 11296.1 1255.12   6
  -2   1  22 1307.27 453.163   8
  -2   1  22 1965.20 650.926   6
   2   1 -22 1372.63 544.135   2
  -2   1  21 7795.05 1111.47   6
  -2   1  21 7381.15 837.177   8
   2   1 -21 6217.61 1082.13   2
  -2   1  20 23979.7 1376.55   8
   2   1 -20 25157.2 1941.29   2
  -2   1  20 25923.5 1758.24   6
   2   1 -19 118018. 3959.20   2
  -2   1  19 118058. 2869.25   8
  -2   1  19 110646. 3454.51   6
   2   1 -18 45986.8 2435.28   2
  -2   1  18 47526.3 1772.78   8
  -2   1  18 45308.4 2198.30   6
   2   1 -17 39155.0 2192.17   2
  -2   1  17 41555.4 1605.33   8
  -2   1  17 38092.8 1235.53   7
  -2   1  17 40847.1 2052.37   6
  -2   1  16 13818.9 1285.48   6
   2   1 -16 11457.4 1279.52   2
  -2   1  16 13339.9 953.985   8
  -2   1  16 12062.0 790.667   7
  -2   1  15 68485.2 2544.86   6
  -2   1  15 70274.2 1866.39   8
  -2   1  15 68976.8 1756.30   7
   2   1 -15 67470.1 2644.98   2
  -2   1  14 106459. 2178.81   8
   2   1 -14 105838. 3224.04   2
  -2   1  14 108713. 2239.54   7
  -2   1  14 108344. 3107.32   6
  -2   1  13 44019.4 1322.94   8
   2   1 -13 42234.0 2003.18   2
  -2   1  13 45228.7 1466.78   7
  -2   1  13 43806.1 1931.08   6
  -2   1  12 67675.0 1543.10   8
   2   1 -12 65625.7 2408.93   2
  -2   1  12 69168.4 1830.62   7
  -2   1  12 69588.3 2340.45   6
  -2   1  11 148787. 2140.75   8
   2   1 -11 152618. 3566.05   2
  -2   1  11 154636. 3379.13   6
  -2   1  11 154990. 2740.86   7
  -2   1  10 29285.1 917.370   8
  -2   1  10 30265.3 1289.42   7
  -2   1  10 30737.9 1564.79   6
  -2   1   9 31682.1 868.159   8
   2   1  -9 33957.8 1656.28   2
  -2   1   9 34875.1 1377.74   7
  -2   1   9 36409.0 1608.08   6
  -2   1   8 236703. 3816.14   6
   2   1  -8 244860. 4129.40   2
  -2   1   8 246623. 3532.91   7
   2   1  -7 246738. 4100.70   2
  -2   1   7 254677. 3597.21   7
  -2   1   6 19510.9 455.998   8
   2   1  -6 22043.9 797.975   1
  -2   1   6 24401.6 1147.98   7
   2   1  -6 21112.2 1251.18   2
  -2   1   6 23034.1 1190.45   6
  -2   1   6 23168.3 940.471  10
  -2   1   5 248880. 3506.99   6
  -2   1   5 264666. 3643.70   7
   2   1  -5 251982. 2702.91   1
   2   1  -5 257117. 4033.69   2
   2   1  -5 250266. 2640.14  10
  -2   1   5 240180. 2792.56  10
   2   1  -4 24929.5 892.249   1
   2   1  -4 24379.0 754.942  10
  -2   1   4 24593.7 866.447  10
  -2   1   4 26057.2 1143.88   6
  -2   1   3 38229.4 1344.50   6
  -2   1   3 32483.2 540.496   8
   2   1  -3 37695.2 848.079  10
   2   1  -3 36676.5 1108.46   1
  -2   1   3 37498.4 1023.08   9
  -2   1   3 36232.4 990.608  10
  -2   1   3 41341.1 1458.67   7
   2   1  -2 5904.69 379.400  10
  -2   1   2 9891.27 880.719   6
  -2   1   2 7901.53 394.528   8
   2   1  -2 6295.64 640.689   1
  -2   1   2 9160.87 570.060  10
  -2   1   2 8160.02 530.115   9
  -2   1   1 114466. 1332.91   8
   2   1  -1 115074. 2079.87   1
  -2   1   1 114280. 2203.08   6
  -2   1   1 115348. 1760.55  10
   2   1  -1 116187. 1292.81  10
  -2   1   1 113151. 2003.75   4
  -2   1   1 113663. 1665.11   9
   2   1  -1 112100. 1400.61   9
  -2   1   0 6873.60 587.767   4
  -2   1   0 8205.45 510.246   8
   2   1   0 5221.46 344.372  10
  -2   1   0 6397.44 664.892   6
  -2   1   0 5897.07 500.851  10
  -2   1   0 4467.58 370.346   9
   2   1   0 7635.39 735.629   1
   2   1   0 4091.21 324.369   9
   2   1   1 216038. 2991.62   1
  -2   1  -1 221840. 2988.53   4
  -2   1  -1 213482. 2241.40   8
  -2   1  -1 219291. 2977.62   6
   2   1   1 218031. 1823.02  10
   2   1   1 215188. 2029.85   9
  -2   1  -1 217372. 2516.13  10
  -2   1  -2 26120.2 1069.46   4
   2   1   2 25638.1 1105.48   1
  -2   1  -2 24681.9 913.073  10
   2   1   2 22658.4 703.444   9
  -2   1  -3 58244.0 1421.40  10
   2   1   3 55302.9 1161.76   9
  -2   1  -3 57547.7 1612.29   4
   2   1   3 59653.3 1693.02   1
  -2   1  -4 25297.9 1264.28   7
  -2   1  -4 23313.5 1154.47   4
  -2   1  -4 23921.1 1050.16  10
  -2   1  -5 21247.1 1082.59   4
  -2   1  -5 21806.2 1118.57   7
   2   1   5 21514.1 757.911   3
  -2   1  -5 22856.0 982.151  10
   2   1   6 35056.6 1388.70   8
  -2   1  -6 37303.9 1525.97   4
  -2   1  -6 36018.6 1468.33   7
   2   1   6 33299.5 948.591   3
  -2   1  -7 287523. 4297.49   4
   2   1   7 282442. 2716.08   3
  -2   1  -7 281233. 3873.02   7
   2   1   7 274420. 3797.15   8
   2   1   8 147630. 2894.64   8
  -2   1  -8 154188. 3274.96   4
   2   1   8 149714. 2028.69   3
  -2   1  -8 146540. 2839.66   7
  -2   1  -9 171389. 3564.50   4
  -2   1  -9 168788. 3023.74   7
   2   1   9 168561. 3229.03   8
   2   1  10 120980. 2818.62   8
  -2   1 -10 122284. 3165.76   4
  -2   1 -10 119912. 2578.20   7
   2   1  11 38133.4 1660.55   8
  -2   1 -11 38330.6 1880.76   4
  -2   1 -11 38395.1 1459.85   7
   2   1  12 12496.0 1060.11   8
  -2   1 -12 13962.0 1224.83   4
  -2   1 -12 11951.0 853.132   7
   2   1  13 74833.4 2467.05   8
  -2   1 -13 73452.2 2767.74   4
  -2   1 -13 72297.6 1986.49   7
   2   1  14 81324.6 2646.52   8
  -2   1 -14 79199.9 2957.45   4
  -2   1 -14 76960.2 2047.11   7
   2   1  15 173316. 3931.88   8
  -2   1 -15 168201. 4428.28   4
  -2   1 -15 162282. 2931.43   7
   2   1  16 81986.9 2855.02   8
  -2   1 -16 86201.2 3297.20   4
  -2   1 -16 79113.9 2048.93   7
   2   1  17 23126.5 1600.74   8
  -2   1 -17 26137.6 1938.68   4
  -2   1 -17 21338.1 1069.30   7
   2   1  18 32504.4 1912.95   8
  -2   1 -18 30331.3 2167.64   4
   2   1  19 2390.27 734.325   8
  -2   1 -19 1354.85 713.784   4
   2   1  20 45165.4 2354.86   8
  -2   1 -20 47048.5 2848.69   4
   2   1  21 1885.95 674.909   8
  -2   1 -21 1743.37 787.140   4
   2   1  22 5014.71 901.261   8
  -2   1 -22 5731.23 1135.73   4
   2   1  23 3399.85 817.190   8
  -2   1 -23 2679.92 949.903   4
   2   1  24 22545.9 1882.57   8
  -2   1 -24 23562.4 2305.78   4
   2   1  24 19078.7 1647.20   1
   2   1  25 12289.8 1487.29   8
  -2   1 -25 13884.7 1913.00   4
   2   1  25 9701.05 1223.74   1
   2   1  26 2617.10 913.430   8
  -2   1 -26 4864.80 1246.07   4
   2   1  26 2522.57 706.492   1
   2   1  27 17257.0 1755.76   8
  -2   1 -27 20542.1 2351.75   4
   2   1  27 15351.6 1584.41   1
   2   1  28 12897.4 1459.53   1
   2   1  28 15323.9 1733.64   8
   2   1  29 1046.71 514.983   1
  -2   2  28 10482.3 1441.84   6
   2   2 -28 9217.74 1535.56   2
   2   2 -27 22723.3 2249.60   2
  -2   2  27 21906.4 1953.33   6
   2   2 -26 18974.2 2056.14   2
  -2   2  26 17681.6 1755.52   6
   2   2 -25 3607.49 965.223   2
  -2   2  25 4630.61 941.641   6
  -2   2  24 13765.8 1479.42   6
   2   2 -24 15185.6 1735.10   2
  -2   2  23 4693.20 974.261   6
   2   2 -23 1729.20 707.838   2
  -2   2  22 22397.3 1767.75   6
   2   2 -22 21083.3 1900.22   2
   2   2 -21 30920.2 2239.66   2
  -2   2  21 30684.8 1617.26   8
  -2   2  21 31235.3 2035.67   6
   2   2 -20 78775.2 3416.34   2
  -2   2  20 82805.3 2569.76   8
  -2   2  20 76862.8 3082.96   6
  -2   2  19 21198.6 1278.36   8
   2   2 -19 20080.8 1738.18   2
  -2   2  19 20345.2 1593.19   6
  -2   2  18 3460.22 563.903   8
  -2   2  18 3801.90 846.955   6
   2   2 -18 3207.39 785.507   2
  -2   2  17 6323.19 703.741   8
  -2   2  17 6019.06 629.570   7
  -2   2  17 5657.22 948.153   6
   2   2 -17 4776.80 926.644   2
  -2   2  16 9421.97 806.750   8
   2   2 -16 9369.81 1166.71   2
  -2   2  16 8670.12 734.129   7
  -2   2  16 9514.23 1116.25   6
  -2   2  15 125383. 2639.13   8
   2   2 -15 120076. 3693.06   2
  -2   2  15 124422. 2735.81   7
  -2   2  15 121291. 3500.03   6
  -2   2  14 10110.5 761.618   8
   2   2 -14 8482.65 1039.54   2
  -2   2  14 10823.1 1108.60   6
  -2   2  13 12491.5 801.572   8
   2   2 -13 12598.6 1206.35   2
  -2   2  13 12623.7 1153.77   6
  -2   2  12 107023. 3059.02   6
  -2   2  12 105186. 2158.96   8
   2   2 -12 102137. 3246.16   2
  -2   2  11 24394.0 1004.62   8
   2   2 -11 24500.6 1608.90   2
  -2   2  11 25711.8 1515.79   6
   2   2 -11 24514.8 1387.09  10
  -2   2  10 36785.2 1751.08   6
  -2   2  10 35127.8 1145.63   8
  -2   2  10 35281.2 1516.86  10
   2   2 -10 36062.6 1827.84   2
   2   2 -10 35841.6 1587.27  10
  -2   2   9 16063.5 1131.31   6
  -2   2   9 15243.4 984.532  10
   2   2  -9 14013.5 1183.14   2
   2   2  -9 14486.6 991.966  10
  -2   2   8 6817.75 782.924   6
   2   2  -8 6589.96 863.711   2
   2   2  -8 6388.79 665.667  10
  -2   2   8 6754.26 658.140  10
   2   2  -7 18281.6 1077.52  10
  -2   2   7 20930.9 1135.05  10
  -2   2   7 22710.2 1315.25   6
   2   2  -7 17960.0 1317.20   2
   2   2  -6 205689. 3245.93   1
   2   2  -6 206483. 4065.76   2
  -2   2   6 201335. 3265.86  10
   2   2  -6 195805. 3107.64  10
  -2   2   6 204980. 3471.37   6
  -2   2   5 74466.1 1977.81  10
   2   2  -5 76090.0 2013.46   1
  -2   2   5 76059.4 2046.26   6
   2   2  -5 71854.3 1826.49  10
   2   2  -4 180616. 3049.26   1
   2   2  -4 177023. 2781.92  10
  -2   2   4 184192. 3056.70   6
  -2   2   4 180758. 3039.79  10
   2   2  -3 193420. 2816.54  10
   2   2  -3 191176. 3176.24   1
  -2   2   3 203581. 3044.14   6
  -2   2   3 204890. 3224.39  10
   2   2  -2 352071. 3696.15  10
  -2   2   2 360500. 3896.41   6
   2   2  -2 357534. 4417.30   1
  -2   2   2 365192. 4304.43  10
  -2   2   1 93366.0 2207.02  10
  -2   2   1 94637.5 2003.84   6
   2   2  -1 91192.0 2297.38   1
   2   2   0 326957. 4287.72   1
  -2   2   0 316709. 3039.82   4
   2   2   0 313507. 3439.86  10
  -2   2   0 324875. 3512.43   6
  -2   2   0 333220. 4150.32  10
   2   2   1 397754. 3868.39  10
   2   2   1 400291. 4766.77   1
  -2   2  -1 391666. 3605.52   4
  -2   2  -1 400546. 3791.20   6
   2   2   2 221364. 3612.07   1
   2   2   2 218316. 2889.73  10
  -2   2  -2 225348. 3490.84  10
  -2   2  -3 141856. 2843.30  10
  -2   2  -3 129895. 2317.38   4
   2   2   3 140429. 2984.65   1
   2   2   3 133879. 2329.94  10
  -2   2  -4 42255.2 1415.36   4
   2   2   4 44468.1 1400.51  10
   2   2   4 48019.5 1823.04   1
  -2   2  -4 44254.4 1641.28  10
  -2   2  -5 262572. 3742.53   4
  -2   2  -5 258677. 3982.90  10
   2   2   5 267718. 4227.87   1
   2   2   5 264338. 3436.89  10
  -2   2  -6 92135.8 2312.95   4
  -2   2  -6 90639.7 2452.73  10
   2   2   6 94694.6 2586.99   1
   2   2   6 95514.3 2117.43  10
  -2   2  -7 9874.22 859.426  10
  -2   2  -7 9922.91 820.258   4
   2   2   7 10962.9 938.179   1
  -2   2  -8 9511.47 845.126   4
   2   2   8 9654.77 928.228   1
  -2   2  -8 8745.07 834.748  10
  -2   2  -9 16221.7 1138.42   4
  -2   2  -9 16865.1 1169.62  10
   2   2   9 15375.0 1165.59   1
   2   2  10 8204.61 876.498   8
  -2   2 -10 8692.42 924.882   4
  -2   2 -10 8324.84 913.705  10
   2   2  10 8097.02 914.526   1
   2   2  11 143338. 3378.93   8
  -2   2 -11 144616. 3631.21   4
  -2   2 -11 144640. 3513.33  10
   2   2  11 141527. 3437.25   1
   2   2  12 22270.8 1451.70   8
   2   2  12 21242.2 1445.52   1
  -2   2 -12 21819.1 1497.67   4
  -2   2 -12 22737.2 1474.62  10
  -2   2 -13 30322.1 1759.84  10
   2   2  13 31428.3 1676.85   8
  -2   2 -13 30580.4 1854.47   4
   2   2  13 29850.9 1682.69   1
   2   2  14 9659.42 1055.77   8
  -2   2 -14 10521.8 1194.06   4
   2   2  14 10561.3 1086.62   1
   2   2  15 6201.31 839.170   1
   2   2  15 6136.13 872.466   8
  -2   2 -15 7187.03 1019.62   4
  -2   2 -15 5693.05 704.269   7
   2   2  16 25995.9 1680.24   8
  -2   2 -16 26824.5 1962.06   4
  -2   2 -16 24720.2 1331.63   7
   2   2  16 24993.6 1635.33   1
   2   2  17 13302.8 1270.52   8
  -2   2 -17 11893.3 1384.90   4
  -2   2 -17 11531.4 923.830   7
   2   2  17 12695.8 1211.61   1
   2   2  18 6085.04 885.297   1
   2   2  18 5961.49 923.247   8
  -2   2 -18 6439.54 1087.84   4
   2   2  19 15392.9 1457.51   8
  -2   2 -19 17077.3 1826.32   4
   2   2  19 13556.5 1359.63   1
   2   2  20 5912.81 1033.56   8
  -2   2 -20 6397.98 1203.17   4
   2   2  20 4994.07 893.654   1
   2   2  21 17294.2 1579.13   8
  -2   2 -21 20138.0 2082.20   4
   2   2  21 17583.7 1559.92   1
   2   2  22 43089.9 2520.91   8
  -2   2 -22 47290.2 3169.18   4
   2   2  22 39640.3 2307.62   1
   2   2  23 21409.5 1845.90   8
  -2   2 -23 23158.0 2346.99   4
   2   2  23 17782.0 1607.05   1
   2   2  24 1893.50 631.844   1
   2   2  24 2013.83 822.959   8
  -2   2 -24 2616.62 978.269   4
   2   2  25 2793.99 783.288   8
  -2   2 -25 3664.72 1269.41   4
   2   2  25 2323.47 738.529   1
   2   2  26 2704.25 835.775   8
  -2   2 -26 4414.95 1316.86   4
   2   2  26 1811.99 643.121   1
   2   2  27 26754.8 2208.95   8
  -2   2 -27 27609.1 2846.69   4
   2   2  27 19873.9 1834.23   1
   2   2  28 12551.3 1490.44   1
   2   3 -27 3698.07 1030.11  10
   2   3 -27 2005.91 844.091   2
  -2   3  26 3873.58 951.057   6
   2   3 -26 3989.35 1053.71  10
   2   3 -26 1625.28 728.443   2
   2   3 -25 5439.63 1089.34   2
  -2   3  25 4485.98 1027.54   6
   2   3 -25 4219.60 989.603  10
  -2   3  24 4504.92 1042.30   6
   2   3 -24 2921.93 818.525  10
   2   3 -24 3300.15 867.370   2
  -2   3  23 6606.49 1087.77   6
   2   3 -23 4338.68 969.761  10
   2   3 -23 7447.47 1220.04   2
   2   3 -22 5540.62 1023.77  10
  -2   3  22 6125.55 1048.81   6
   2   3 -22 5640.11 1098.15   2
  -2   3  21 5533.81 988.605   6
   2   3 -21 4644.37 988.724  10
   2   3 -21 6211.36 1135.70   2
   2   3 -20 2667.38 743.800  10
  -2   3  20 4156.85 879.951   6
   2   3 -20 4129.12 927.218   2
   2   3 -19 5304.80 987.992  10
   2   3 -19 5106.21 991.324   2
  -2   3  19 5452.16 720.162   8
  -2   3  19 5055.63 952.746   6
   2   3 -18 635.122 437.718   2
  -2   3  18 1870.57 732.017   6
  -2   3  18 1293.98 438.251   8
   2   3 -18 2190.54 745.530  10
  -2   3  17 26435.4 1819.51   6
  -2   3  17 28337.5 1475.69   8
   2   3 -17 26544.8 1949.94   2
   2   3 -17 26717.1 1858.76  10
  -2   3  16 16374.3 1099.34   8
   2   3 -16 16393.4 1514.21   2
   2   3 -16 17232.7 1519.40  10
  -2   3  16 15852.2 1404.32   6
   2   3 -15 3054.43 723.829   2
  -2   3  15 4336.12 811.374   6
   2   3 -15 4800.94 886.686  10
  -2   3  15 4019.51 576.425   8
  -2   3  14 75325.0 2193.46   8
   2   3 -14 75111.4 3101.10   2
   2   3 -14 74516.1 2836.26  10
  -2   3  14 78896.0 2927.04   6
   2   3 -13 159894. 4023.86  10
  -2   3  13 157558. 3113.62   8
   2   3 -13 164679. 4504.25   2
  -2   3  13 167007. 4156.62   6
   2   3 -12 17620.1 1532.59   2
   2   3 -12 19074.8 1425.25  10
  -2   3  12 20228.7 1455.72   6
  -2   3  12 19011.5 1365.11  10
   2   3 -11 16257.2 1295.70  10
  -2   3  11 16071.9 1240.27  10
   2   3 -11 14754.5 1364.12   2
  -2   3  11 16838.6 1297.72   6
   2   3 -10 13442.8 1282.66   2
   2   3 -10 13846.8 1163.82  10
  -2   3  10 15234.4 1195.10  10
  -2   3  10 15119.2 1247.54   6
  -2   3   9 32671.1 1629.27  10
   2   3  -9 31024.5 1635.00  10
   2   3  -9 31172.3 1877.54   2
  -2   3   9 35992.1 1777.18   6
  -2   3   8 80472.2 2552.22  10
  -2   3   8 85641.1 2620.48   6
   2   3  -8 78942.9 2499.19  10
  -2   3   7 16214.8 1168.00   6
   2   3  -7 11822.4 1096.96  10
   2   3  -7 10258.7 1153.57   2
  -2   3   7 15106.8 1163.48  10
   2   3  -6 59281.3 2173.02   1
   2   3  -6 60819.4 2137.06  10
  -2   3   6 61213.2 2012.36   6
  -2   3   6 59005.6 2154.23  10
   2   3  -5 12804.8 1072.77   1
  -2   3   5 14583.9 1156.81  10
   2   3  -5 14578.8 1113.65  10
   2   3  -4 49750.2 1979.61   1
   2   3  -4 48635.6 1856.31  10
  -2   3   4 52730.0 1686.82   6
  -2   3   4 49740.5 1956.05  10
   2   3  -3 10272.4 1003.76   1
  -2   3   3 13429.9 857.036   6
   2   3  -3 11404.5 983.835  10
  -2   3   3 10947.3 997.113  10
  -2   3   2 96415.9 2051.33   6
   2   3  -2 99061.7 2771.83   1
   2   3  -2 100203. 2521.74  10
  -2   3   2 102091. 2798.16  10
  -2   3   1 7389.47 380.952   2
   2   3  -1 6533.17 778.498  10
  -2   3   1 10781.1 1055.08  10
   2   3  -1 10088.8 1021.26   1
  -2   3   1 12291.0 779.953   6
   2   3   0 113659. 2943.70   1
  -2   3   0 118035. 3051.41  10
   2   3   0 113673. 2624.37  10
  -2   3   0 114319. 2058.63   6
  -2   3  -1 28225.3 867.474   4
   2   3   1 29689.2 1356.55  10
  -2   3  -1 31307.5 1028.22   6
   2   3   1 32085.2 1659.00   1
  -2   3  -2 40929.9 1142.31   4
   2   3   2 44762.7 1950.79   1
  -2   3  -2 44751.2 1939.13  10
   2   3   2 44702.9 1671.67  10
  -2   3  -3 62120.4 1560.22   4
   2   3   3 68701.2 2053.96  10
   2   3   3 69845.1 2435.04   1
  -2   3  -3 68523.3 2400.75  10
  -2   3  -4 64864.9 2349.71  10
  -2   3  -4 59735.2 1671.02   4
   2   3   4 67169.5 2399.27   1
   2   3   4 65434.5 2039.84  10
   2   3   5 36083.9 1811.48   1
  -2   3  -5 33439.4 1335.93   4
   2   3   5 36552.9 1593.17  10
  -2   3  -5 35339.7 1808.69  10
   2   3   6 78844.0 2668.11   1
  -2   3  -6 76287.5 2122.97   4
   2   3   6 83511.5 2371.97  10
  -2   3  -6 80363.9 2724.60  10
   2   3   7 77990.0 2643.96   1
  -2   3  -7 74375.1 2221.05   4
  -2   3  -7 79063.7 2710.01  10
   2   3   7 83904.9 2416.92  10
   2   3   8 25041.4 1548.36   1
  -2   3  -8 25172.7 1387.74   4
  -2   3  -8 26453.3 1631.90  10
   2   3   8 28608.1 1475.64  10
   2   3   9 30795.8 1772.73   1
  -2   3  -9 29642.3 1563.89   4
   2   3   9 32489.0 1584.22  10
  -2   3  -9 28931.4 1721.96  10
   2   3  10 14147.3 1230.20   1
  -2   3 -10 16198.0 1221.54   4
  -2   3 -10 14897.9 1274.98  10
  -2   3 -11 10898.6 1181.72  10
   2   3  11 12154.5 1249.58   1
  -2   3 -11 10421.0 1047.08   4
   2   3  12 95189.3 3159.88   1
  -2   3 -12 94546.5 3180.90   4
  -2   3 -12 94493.0 3254.91  10
   2   3  13 49862.0 2313.48   8
   2   3  13 47403.4 2283.57   1
  -2   3 -13 46180.6 2334.05   4
  -2   3 -13 47868.1 2390.76  10
   2   3  14 2442.20 636.404   1
   2   3  14 1585.62 604.113   8
  -2   3 -14 2395.84 736.837  10
  -2   3 -15 40356.3 2320.21  10
  -2   3 -15 42249.5 2433.22   4
   2   3  15 42757.1 2252.70   1
   2   3  15 42698.9 2195.12   8
   2   3  16 13618.0 1322.60   8
  -2   3 -16 14035.5 1501.62   4
   2   3  16 11880.8 1230.81   1
  -2   3 -16 12939.6 1403.32  10
   2   3  17 5424.77 901.396   8
  -2   3 -17 7392.98 1196.14   4
  -2   3 -17 4784.15 929.518  10
   2   3  17 5870.51 917.566   1
   2   3  18 12344.5 1285.12   8
  -2   3 -18 15490.5 1716.51   4
   2   3  18 13461.8 1370.13   1
  -2   3 -18 13190.6 1470.00  10
   2   3  19 3305.16 815.473   8
  -2   3 -19 4212.11 1060.56   4
  -2   3 -19 3187.36 885.476  10
   2   3  19 3328.74 744.296   1
   2   3  20 28507.5 2041.07   8
  -2   3 -20 32773.4 2635.18   4
   2   3  20 26124.6 1915.56   1
  -2   3 -20 28511.1 2217.09  10
   2   3  21 15785.5 1572.12   8
  -2   3 -21 18147.5 2064.28   4
   2   3  21 14400.5 1458.12   1
  -2   3 -21 14990.8 1693.40  10
  -2   3 -22 1630.73 734.294  10
   2   3  22 721.777 510.045   8
  -2   3 -22 1720.38 835.887   4
   2   3  22 2060.38 695.578   1
   2   3  23 702.568 459.713   8
  -2   3 -23 1990.35 931.770   4
   2   3  23 852.936 492.621   1
  -2   3 -23 1053.76 603.173  10
   2   3  24 2713.29 726.666   1
   2   3  24 2532.21 752.131   8
  -2   3 -24 5014.41 1343.07   4
  -2   3 -24 2587.91 905.239  10
   2   3  25 11850.1 1478.85   8
   2   3  25 8721.32 1243.79   1
  -2   3 -25 12533.9 1741.52  10
   2   3  26 10488.7 1373.91   1
   2   4 -25 7317.24 1352.34  10
   2   4 -25 6364.50 1224.86   2
  -2   4  24 3065.02 936.820   6
   2   4 -24 1265.71 657.947   2
   2   4 -24 2282.59 838.127  10
   2   4 -23 5290.68 1206.16  10
  -2   4  23 4853.80 1060.92   6
   2   4 -23 5972.82 1190.80   2
   2   4 -22 5612.77 1187.13  10
  -2   4  22 5514.41 1074.10   6
   2   4 -22 5535.66 1123.12   2
   2   4 -21 27904.6 2282.15  10
   2   4 -21 25871.9 2221.27   2
  -2   4  21 26020.8 2093.75   6
   2   4 -20 28268.7 2222.24  10
   2   4 -20 29353.5 2282.66   2
  -2   4  20 30253.7 2162.34   6
   2   4 -19 15856.8 1691.92   2
   2   4 -19 15445.5 1675.94  10
  -2   4  19 18638.8 1690.70   6
   2   4 -18 9637.25 1361.30  10
   2   4 -18 8762.33 1283.42   2
  -2   4  18 9883.63 1251.26   6
   2   4 -17 4098.52 907.506   2
   2   4 -17 6697.09 1165.91  10
  -2   4  17 7659.26 1165.04   6
   2   4 -16 3917.73 846.540   2
  -2   4  16 4832.39 736.862   8
  -2   4  16 5342.67 933.149   6
   2   4 -16 4740.14 963.525  10
   2   4 -15 5256.96 980.814   2
   2   4 -15 5328.74 980.278  10
  -2   4  15 7017.74 1021.04   6
   2   4 -14 4598.85 959.239   2
  -2   4  14 7482.58 1065.93   6
  -2   4  14 5494.60 863.132  10
   2   4 -14 5690.40 1071.86  10
   2   4 -13 753.409 571.849   2
  -2   4  13 1000.14 483.051   6
   2   4 -13 983.084 524.339  10
  -2   4  13 1137.89 520.570  10
   2   4 -12 18660.2 1565.48  10
   2   4 -12 16203.6 1512.68   2
  -2   4  12 19958.0 1556.09   6
  -2   4  12 17747.0 1427.93  10
  -2   4  11 22151.3 1578.78   6
  -2   4  11 21831.5 1579.86  10
   2   4 -11 19589.8 1649.48   2
   2   4 -11 20870.2 1637.81  10
   2   4 -10 15389.1 1469.65   2
   2   4 -10 19134.7 1530.54  10
  -2   4  10 20378.1 1466.45   6
  -2   4  10 18421.9 1449.92  10
   2   4  -9 70913.7 2795.95  10
  -2   4   9 72345.4 2646.40   6
   2   4  -9 64120.7 2848.96   2
  -2   4   9 70716.9 2732.07  10
   2   4  -8 34070.6 1943.47  10
  -2   4   8 37584.9 1863.85   6
   2   4  -8 29735.5 1964.75   2
  -2   4   8 35494.2 1951.20  10
  -2   4   7 29134.5 1574.82   6
  -2   4   7 29719.6 1748.50  10
   2   4  -7 26202.6 1780.96   2
   2   4  -7 28783.9 1769.99  10
  -2   4   6 18514.6 1407.96  10
  -2   4   6 20889.3 1280.34   6
   2   4  -6 18435.4 1448.02  10
  -2   4   5 38751.7 2087.11  10
  -2   4   5 43024.9 1696.90   6
   2   4  -5 39770.0 2037.39  10
   2   4  -4 129169. 3721.64   1
   2   4  -4 140244. 3637.94  10
  -2   4   4 137915. 3784.72  10
  -2   4   4 130188. 2746.11   6
   2   4  -3 49033.8 2271.37   1
  -2   4   3 50255.9 2313.01  10
  -2   4   3 47251.4 1567.33   6
   2   4  -3 45478.4 2073.49  10
   2   4  -2 12014.2 1270.27   1
  -2   4   2 11320.1 1228.50  10
  -2   4   2 12248.0 783.561   6
   2   4  -1 41561.1 2149.43   1
  -2   4   1 45028.8 1357.69   6
  -2   4   1 47823.3 2304.11  10
   2   4  -1 37975.3 1942.67  10
   2   4   0 112268. 3459.96   1
  -2   4   0 121334. 3607.49  10
   2   4   0 111398. 3099.03  10
   2   4   1 54782.1 2397.64   1
  -2   4  -1 52325.5 2432.39  10
   2   4   2 71954.9 2733.77   1
   2   4   2 66821.8 2435.83  10
   2   4   3 44691.3 2194.09   1
  -2   4  -3 49674.7 2382.51  10
   2   4   3 43057.7 1932.65  10
   2   4   4 10327.7 1114.02   1
  -2   4  -4 12047.6 1270.59  10
   2   4   4 9465.50 998.116  10
   2   4   5 7310.10 864.778  10
   2   4   5 7662.72 954.474   1
  -2   4  -5 6902.55 612.915   4
  -2   4  -5 8655.62 1087.58  10
  -2   4  -6 13162.4 907.159   4
  -2   4  -6 11471.8 1241.48  10
   2   4   6 12648.0 1242.69   1
   2   4   6 12890.2 1152.36  10
   2   4   7 26246.7 1587.47  10
  -2   4  -7 23563.6 1277.52   4
  -2   4  -7 25743.9 1828.22  10
   2   4   7 24576.8 1695.01   1
  -2   4  -8 11053.9 960.051   4
   2   4   8 12783.0 1268.98   1
  -2   4  -8 13742.7 1402.53  10
   2   4   8 13871.4 1212.21  10
   2   4   9 9198.76 1109.96   1
  -2   4  -9 9229.75 915.064   4
  -2   4  -9 9322.49 1158.76  10
   2   4   9 9357.07 1020.65  10
   2   4  10 10831.5 1088.12  10
  -2   4 -10 9511.11 983.822   4
  -2   4 -10 9785.26 1215.29  10
   2   4  10 10967.8 1208.74   1
   2   4  11 294.793 380.412   1
  -2   4 -11 619.434 424.739   4
   2   4  11 1489.94 523.520  10
  -2   4 -11 1270.53 636.261  10
   2   4  12 1910.50 631.346   1
  -2   4 -12 1476.76 528.836   4
  -2   4 -12 958.378 611.109  10
  -2   4 -13 27859.5 1882.97   4
  -2   4 -13 26431.2 1976.69  10
   2   4  13 25969.7 1900.63   1
  -2   4 -14 14423.5 1458.58   4
  -2   4 -14 13704.2 1488.74  10
   2   4  14 14467.8 1425.62   1
   2   4  15 16074.3 1477.45   8
  -2   4 -15 18752.4 1713.91   4
  -2   4 -15 16189.7 1659.17  10
   2   4  15 16782.1 1587.85   1
   2   4  16 60618.5 2907.17   8
  -2   4 -16 63166.2 3229.70   4
  -2   4 -16 57728.2 3067.36  10
   2   4  16 61180.8 2948.45   1
   2   4  17 39570.8 2391.59   8
  -2   4 -17 42860.5 2802.34   4
  -2   4 -17 41486.5 2660.50  10
   2   4  17 38411.8 2411.58   1
  -2   4 -18 12805.5 1544.63  10
   2   4  18 14015.5 1488.00   8
  -2   4 -18 15583.5 1802.80   4
   2   4  18 13620.7 1481.61   1
  -2   4 -19 4535.65 1111.29  10
   2   4  19 4249.16 979.614   8
   2   4  19 4929.73 985.242   1
  -2   4 -19 5987.63 1260.90   4
   2   4  20 46900.0 2748.10   1
   2   4  20 52772.2 2878.95   8
  -2   4 -20 50145.3 3124.95  10
   2   4  21 35478.5 2441.66   1
   2   4  21 37747.7 2536.85   8
  -2   4 -21 44254.9 3298.19   4
  -2   4 -21 38188.1 2758.89  10
  -2   4 -22 7187.40 1354.62  10
   2   4  22 7210.51 1203.49   8
   2   4  22 5708.27 1075.20   1
  -2   4 -22 8302.45 1533.48   4
   2   4  23 14511.3 1650.32   8
  -2   4 -23 17372.2 2242.29   4
  -2   4 -23 15528.7 1863.32  10
   2   4  23 12556.1 1498.16   1
   2   4  24 5893.20 1080.75   1
  -2   4 -24 8140.66 1670.27   4
   2   5 -22 13721.1 1817.25  10
  -2   5  22 17396.0 1827.90   6
  -2   5  21 1852.35 847.739   6
   2   5 -21 1695.98 845.261  10
  -2   5  20 3718.51 900.456   6
   2   5 -20 2086.59 757.777  10
  -2   5  19 11277.0 1460.02   6
   2   5 -19 14506.0 1772.23  10
   2   5 -18 11255.8 1456.09   2
   2   5 -18 12760.1 1674.16  10
   2   5 -17 11455.5 1416.19   2
   2   5 -17 10850.6 1507.41  10
  -2   5  17 7976.07 1141.46   6
   2   5 -16 14379.4 1581.16   2
   2   5 -16 14740.6 1696.52  10
  -2   5  16 18168.5 1715.60   6
   2   5 -15 12451.9 1555.04  10
   2   5 -15 10285.3 1370.90   2
  -2   5  15 13117.3 1461.61   6
  -2   5  15 14074.5 1522.83  10
   2   5 -14 59527.6 3145.90   2
  -2   5  14 66953.3 3042.41   6
   2   5 -14 61850.0 3259.74  10
  -2   5  14 62315.1 3032.78  10
   2   5 -13 23913.2 2021.97   2
  -2   5  13 25856.0 1991.68  10
  -2   5  13 29833.2 2029.11   6
   2   5 -13 26584.7 2126.86  10
   2   5 -12 3950.82 961.849  10
   2   5 -12 2138.48 710.017   2
  -2   5  12 4053.61 866.402   6
  -2   5  12 3659.77 895.739  10
   2   5 -11 3821.48 848.960   2
   2   5 -11 4536.99 975.685  10
  -2   5  11 4473.62 824.991   6
  -2   5  11 3972.16 841.062  10
   2   5 -10 426.514 579.457  10
   2   5 -10 50.9881 386.084   2
  -2   5  10 1256.99 626.960   6
  -2   5  10 52.5123 432.125  10
   2   5  -9 21643.9 1801.45  10
  -2   5   9 21921.4 1763.47  10
   2   5  -9 19983.3 1772.15   2
   2   5  -8 20674.7 1788.86   2
   2   5  -8 20739.9 1769.35  10
  -2   5   8 23134.6 1808.88  10
   2   5  -7 22324.2 1787.43  10
  -2   5   7 22875.7 1784.74  10
   2   5  -7 22055.2 1835.58   2
  -2   5   6 19278.5 1692.99  10
   2   5  -6 22935.3 1836.50  10
   2   5  -5 13024.9 1391.10  10
  -2   5   5 11405.7 1329.67  10
   2   5  -4 27266.9 1842.98  10
  -2   5   4 27889.3 1938.89  10
   2   5  -3 2350.01 613.323  10
  -2   5   3 4428.49 891.133  10
   2   5  -2 13060.2 1268.53  10
  -2   5   2 14141.5 1442.91  10
   2   5  -1 29852.9 2023.25   1
  -2   5   1 27235.9 1978.50  10
   2   5  -1 27462.9 1807.01  10
   2   5   0 34587.1 2147.19   1
  -2   5   0 30882.8 2107.73  10
   2   5   0 29560.6 1858.10  10
   2   5   1 9770.18 1134.16  10
  -2   5  -1 7679.54 1209.71  10
  -2   5  -2 24721.7 1864.95  10
   2   5   2 30417.2 2045.68   1
   2   5   2 26220.7 1717.44  10
   2   5   3 16063.9 1584.72   1
  -2   5  -3 14408.2 1523.44  10
   2   5   3 15204.4 1338.43  10
   2   5   4 16948.5 1590.27   1
  -2   5  -4 19154.5 1881.04  10
   2   5   4 18238.0 1534.99  10
   2   5   5 34615.0 2198.10   1
  -2   5  -5 37840.1 2420.78  10
   2   5   5 32755.9 1991.29  10
   2   5   6 10651.3 1276.22   1
   2   5   6 10886.9 1185.91  10
  -2   5  -6 13248.3 1521.86  10
   2   5   7 1834.46 690.066   1
   2   5   7 2567.68 706.004  10
  -2   5  -7 2300.74 843.040  10
   2   5   8 9521.91 1105.01  10
   2   5   8 7823.11 1113.04   1
  -2   5  -8 8958.74 1309.55  10
   2   5   9 3911.23 812.279  10
   2   5   9 4506.44 890.670   1
  -2   5  -9 5214.04 1082.78  10
  -2   5 -10 16703.4 1706.53  10
   2   5  10 16515.5 1561.03   1
   2   5  10 16726.2 1452.77  10
   2   5  11 3782.07 901.211   1
  -2   5 -11 3752.49 1019.53  10
   2   5  11 4144.04 859.042  10
   2   5  12 15905.3 1475.46  10
  -2   5 -12 13681.9 1631.62  10
   2   5  12 15207.4 1603.56   1
   2   5  13 13902.8 1528.84   1
  -2   5 -13 13775.8 1671.46  10
   2   5  14 41824.9 2593.28   1
  -2   5 -14 45187.7 2891.49  10
   2   5  15 23120.6 1958.15   1
  -2   5 -15 22582.6 2098.42  10
  -2   5 -16 4257.74 1027.78  10
   2   5  16 4016.41 936.609   1
   2   5  17 2373.44 741.400   1
   2   5  17 2635.69 796.456   8
  -2   5 -17 2259.10 835.142  10
   2   5  18 25038.1 2041.67   8
  -2   5 -18 24058.1 2244.35  10
   2   5  18 23728.5 2053.19   1
   2   5  19 29279.9 2263.36   8
  -2   5 -19 29407.0 2515.24  10
   2   5  19 28161.8 2269.28   1
   2   5  20 1858.36 710.628   1
   2   6 -17 7732.47 1416.59  10
   2   6 -16 25631.1 2405.42  10
  -2   6  15 31955.7 2416.15  10
   2   6 -15 27361.1 2472.25  10
   2   6 -14 7856.92 1443.34  10
  -2   6  14 7816.32 1262.82  10
   2   6 -13 481.540 576.687  10
  -2   6  13 492.043 533.212  10
   2   6 -12 4292.77 1006.54  10
  -2   6  12 3247.50 966.676  10
   2   6 -11 7530.58 1288.42  10
  -2   6  11 7567.77 1262.08  10
   2   6 -10 16179.5 1774.43  10
  -2   6  10 19864.8 1857.47  10
   2   6  -9 2597.40 922.005  10
  -2   6   9 3032.04 954.056  10
   2   6  -8 8948.52 1280.37   2
  -2   6   8 12655.5 1512.44  10
   2   6  -8 12704.6 1583.64  10
   2   6  -7 18062.6 1792.28   2
   2   6  -7 19018.8 1895.06  10
   2   6  -6 3001.88 963.587  10
   2   6  -6 696.590 595.841   2
  -2   6   6 3505.87 1015.60  10
   2   6  -5 15032.0 1587.41   2
   2   6  -5 15039.7 1584.96  10
  -2   6   5 15039.4 1608.93  10
   2   6  -4-1061.81 593.556  10
  -2   6   4 958.642 721.694  10
   2   6  -3 1075.06 468.932  10
  -2   6   3 661.004 479.350  10
   2   6  -2 1167.65 634.571  10
  -2   6   2 2928.96 901.407  10
  -2   6   1 9441.21 1425.94  10
   2   6  -1 8302.74 1226.74  10
  -2   6   0 37734.9 2652.60  10
   2   6   0 33444.0 2311.39  10
   2   6   1 38388.9 2531.40   1
  -2   6  -1 39440.3 2695.46  10
   2   6   1 37083.9 2315.80  10
   2   6   2 4644.83 1068.79   1
  -2   6  -2 4131.54 1082.21  10
   2   6   2 3942.53 994.789  10
   2   6   3 8316.70 1218.22   1
   2   6   3 7349.44 1119.26  10
   2   6   4 3312.37 849.224  10
   2   6   4 2547.91 835.615   1
  -2   6  -4 3767.16 977.704  10
   2   6   5 5594.22 1270.56   1
  -2   6  -5 8972.76 1760.50  10
   2   6   5 9258.34 1502.31  10
   2   6   6 68029.8 3386.72   1
  -2   6  -6 72715.9 3690.22  10
   2   6   6 72972.9 3230.05  10
   2   6   7 30866.2 2310.04   1
  -2   6  -7 37310.6 2877.27  10
   2   6   7 33065.7 2265.60  10
   2   6   8 1796.13 722.623   1
  -2   6  -8 2233.49 1046.03  10
   2   6   8 2027.14 718.501  10
  -2   6  -9 5415.10 1159.54  10
   2   6   9 4998.09 1100.56   1
   2   6   9 4234.47 876.333  10
   2   6  10 18652.8 1864.18   1
   2   6  10 17417.9 1674.20  10
  -2   6 -10 17607.2 1955.08  10
   2   6  11 15884.3 1742.60   1
  -2   6 -11 16422.7 1894.00  10
   2   6  11 15670.1 1568.95  10
   2   6  12 8659.99 1319.79   1
   2   6  12 9875.26 1301.54  10
  -2   6 -12 10132.9 1567.27  10
   2   6  13 4876.83 1106.29   1
  -2   6 -13 4354.67 1136.69  10
   2   7  -7 5796.18 1245.64  10
   2   7  -6 7994.68 1395.62  10
   2   7  -5 6601.67 1437.11  10
   2   7  -4 28678.1 2416.08  10
   2   7  -3 24316.5 2191.68  10
   2   7  -2 19517.7 1961.57  10
   2   7  -1 20345.3 1963.98  10
   2   7   0 18394.4 1866.76  10
   2   7   1 30275.4 2340.31  10
   2   7   2 25533.4 2189.97  10
   2   7   3 24064.0 2102.81  10
   2   7   4 4672.43 1107.52  10
   2   7   5 3214.99 898.297  10
  -3  -6  15 25512.5 2110.76   9
  -3  -6  14 4430.56 986.824   9
   3  -6 -13 9947.85 1508.56   9
  -3  -6  13 10144.3 1362.83   9
  -3  -6  12 4037.46 940.667   9
   3  -6 -12 3763.45 1047.41   9
   3  -6 -11 8071.50 1421.28   9
  -3  -6  11 7545.65 1199.32   9
  -3  -6  10 1633.30 660.492   9
   3  -6 -10 1619.34 813.576   9
  -3  -6   9 1968.58 653.506   9
   3  -6  -9 2526.78 970.917   9
   3  -6  -8 18226.7 1914.08   9
   3  -6  -8 17579.1 1829.59   3
  -3  -6   8 16565.4 1663.28   9
   3  -6  -7 13521.5 1722.79   9
   3  -6  -7 12861.5 1628.52   3
  -3  -6   7 12700.6 1502.96   9
   3  -6  -6 32240.8 2458.57   3
  -3  -6   6 27421.0 2067.72   9
   3  -6  -6 27835.8 2328.93   9
  -3  -6   5 7153.23 1197.88   9
   3  -6  -5 5169.01 1182.20   9
  -3  -6   4 31326.4 2200.24   9
   3  -6  -4 31138.6 2359.18   9
  -3  -6   3 6017.82 1151.25   9
   3  -6  -3 7753.44 1512.81   9
   3  -6  -2 38653.1 2718.48   9
  -3  -6   2 34134.5 2318.74   9
   3  -6  -1 43840.3 2872.33   3
   3  -6  -1 36061.1 2543.28   9
  -3  -6   1 37418.1 2470.71   9
   3  -6   0 4575.67 1276.30   9
  -3  -6   0 4593.42 1046.14   9
   3  -6   0 7893.22 1420.06   3
   3  -6   1 19080.0 1813.20   9
  -3  -6  -1 18058.3 1715.32   9
   3  -6   2 4645.23 997.344   9
  -3  -6  -2 5475.06 1118.63   9
  -3  -6  -3 17591.6 1722.68   9
   3  -6   3 21412.7 1926.31   9
   3  -6   3 24953.4 2241.55   3
  -3  -6  -4 14705.0 1699.87   9
   3  -6   4 17163.8 1887.84   3
   3  -6   4 14996.2 1671.52   9
  -3  -6  -5 19422.3 1917.26   9
   3  -6   5 17723.4 1949.16   3
   3  -6   5 16503.7 1769.29   9
  -3  -6  -6 29487.5 2311.93   9
   3  -6   6 31692.3 2487.32   3
   3  -6   6 30829.4 2320.84   9
   3  -6   7 7379.66 1344.37   9
  -3  -6  -7 6961.38 1197.76   9
   3  -6   7 7577.66 1360.88   3
   3  -6   8 6857.63 1226.66   9
  -3  -6  -8 6316.23 1144.49   9
  -3  -6  -9 20557.0 1978.27   9
   3  -6   9 19039.3 1863.53   9
  -3  -6 -10 11554.6 1525.42   9
   3  -6  10 10095.2 1446.83   9
   3  -6  11 1631.06 753.389   9
  -3  -6 -11 60.0959 479.862   9
  -3  -6 -12 3740.00 985.911   9
   3  -6  12 3421.44 902.246   9
  -3  -6 -13 6727.93 1265.67   9
   3  -5 -20 16180.8 1910.86   9
  -3  -5  20 15570.0 1638.04   9
   3  -5 -19 11975.0 1628.06   9
  -3  -5  19 12191.1 1441.75   9
  -3  -5  18 2426.85 733.166   9
   3  -5 -18 1657.66 799.338   9
  -3  -5  17 2310.90 778.742   5
  -3  -5  17 671.656 585.691   9
   3  -5 -17 1288.73 768.926   9
   3  -5 -16 26594.6 2286.19   9
  -3  -5  16 25110.0 1972.99   9
   3  -5 -15 61741.0 3360.15   9
  -3  -5  15 56781.7 2869.46   9
  -3  -5  14 5847.60 1023.20   9
   3  -5 -14 5618.95 1171.19   9
   3  -5 -14 5280.24 1084.36   3
  -3  -5  13 1791.31 655.819   9
   3  -5 -13 2460.29 817.321   9
   3  -5 -13 2280.29 774.497   3
   3  -5 -12 9673.09 1326.13   3
   3  -5 -12 7834.40 1291.84   9
  -3  -5  12 8387.79 1136.84   9
   3  -5 -11 24872.7 2087.51   9
   3  -5 -11 25545.2 2043.90   3
  -3  -5  11 25846.2 1868.08   9
  -3  -5  10 1638.21 665.774   9
   3  -5 -10 2540.78 831.805   9
   3  -5 -10 2675.29 837.838   3
  -3  -5   9 6915.48 972.729   9
   3  -5  -9 5588.06 1015.76   9
   3  -5  -9 5053.44 971.895   3
  -3  -5   8 1018.11 541.062   9
   3  -5  -8 869.333 668.268   9
   3  -5  -8 1860.74 795.776   3
  -3  -5   7 3540.65 800.120   9
   3  -5  -7 3345.89 845.204   9
   3  -5  -7 2022.49 690.619   3
   3  -5  -6 15883.1 1663.51   3
   3  -5  -6 15581.7 1594.13   9
  -3  -5   6 17162.5 1492.26   9
   3  -5  -5 12551.4 1432.40   9
   3  -5  -5 13551.8 1531.39   3
  -3  -5   5 15523.8 1468.27   9
   3  -5  -4 13588.8 1502.69   3
  -3  -5   4 12299.9 1281.65   9
   3  -5  -4 10980.8 1310.95   9
  -3  -5   3 3538.60 718.659   9
   3  -5  -3 3563.53 717.352   9
   3  -5  -3 5198.65 1069.46   3
  -3  -5   2 2398.32 612.664   9
   3  -5  -2 3979.25 877.268   9
  -3  -5   1 11760.0 1247.03   9
   3  -5  -1 15784.7 1666.46   3
   3  -5  -1 14621.7 1509.18   9
   3  -5   0 24821.4 2049.47   3
   3  -5   0 24328.7 1832.97   9
  -3  -5   0 21577.6 1653.27   9
  -3  -5  -1 5103.40 875.331   9
   3  -5   1 8246.92 1219.81   9
   3  -5   1 8552.37 1265.29   3
  -3  -5  -2 8502.80 1051.60   9
   3  -5   2 12706.8 1532.99   3
   3  -5   2 13563.3 1426.23   9
   3  -5   3 4159.92 940.225   9
  -3  -5  -3 2809.67 734.727   9
   3  -5   3 3159.04 948.266   3
   3  -5   4 2072.30 768.044   9
  -3  -5  -4 1393.69 632.461   9
   3  -5   4 2229.53 847.552   3
  -3  -5  -5 8027.13 1160.32   9
   3  -5   5 7910.07 1129.86   9
   3  -5   5 7435.24 1200.00   3
  -3  -5  -6 12581.5 1370.77   9
   3  -5   6 12456.1 1359.47   9
   3  -5   6 13027.5 1514.29   3
  -3  -5  -7 7244.27 1088.57   9
   3  -5   7 6808.79 1183.09   3
   3  -5   7 7856.76 1149.41   9
   3  -5   8 3954.17 840.816   9
   3  -5   8 6048.35 1156.62   3
  -3  -5  -8 3247.72 847.668   9
   3  -5   9 6817.82 1085.93   9
  -3  -5  -9 6908.30 1073.41   9
   3  -5   9 7642.53 1257.88   3
   3  -5  10 4200.15 964.427   9
  -3  -5 -10 3916.86 890.251   9
   3  -5  10 3533.52 1012.25   3
  -3  -5 -11 11717.6 1431.33   9
   3  -5  11 11903.0 1348.31   9
   3  -5  12 2964.65 856.256   9
  -3  -5 -12 2650.48 826.071   9
  -3  -5 -13 31546.8 2330.04   9
   3  -5  13 34907.2 2316.08   9
  -3  -5 -13 35010.0 2638.91   5
   3  -5  14 30929.1 2234.80   9
  -3  -5 -14 28792.2 2270.58   9
  -3  -5 -15 28134.8 2273.75   9
   3  -5  15 32425.8 2274.93   9
   3  -5  16 3136.72 829.853   9
  -3  -5 -16 2579.74 785.570   9
  -3  -5 -17 9684.21 1396.02   9
   3  -5  17 13000.3 1521.70   9
   3  -5  18 3618.92 959.911   9
  -3  -5 -18 3350.87 899.381   9
  -3  -5 -19 2538.25 866.536   9
  -3  -4  24 9044.85 1273.94   9
   3  -4 -24 8266.16 1437.80   2
  -3  -4  23 1678.87 696.984   9
   3  -4 -23 1383.69 711.857   9
   3  -4 -23 333.860 556.124   2
  -3  -4  22 8482.78 1193.18   9
   3  -4 -22 8965.85 1399.12   2
   3  -4 -22 9962.89 1486.06   9
   3  -4 -21 10601.7 1488.33   9
   3  -4 -21 9667.39 1390.50   2
  -3  -4  21 9299.35 1260.83   9
   3  -4 -20 11125.5 1446.10   9
  -3  -4  20 11616.9 1346.86   9
   3  -4 -20 11535.2 1457.07   2
   3  -4 -19 8714.25 1263.69   9
   3  -4 -19 7684.88 1178.98   2
   3  -4 -19 9294.44 1232.73   3
  -3  -4  19 9737.58 1212.53   9
   3  -4 -18 19336.5 1794.67   9
   3  -4 -18 20453.6 1835.87   2
   3  -4 -18 20320.2 1768.72   3
  -3  -4  18 19585.1 1657.95   9
  -3  -4  18 21645.4 1787.44   5
   3  -4 -17 29069.2 2151.88   9
   3  -4 -17 26755.2 1991.85   3
   3  -4 -17 28365.0 2107.37   2
  -3  -4  17 30476.5 2009.70   9
  -3  -4  17 32376.5 2170.57   5
  -3  -4  16 5796.89 911.179   9
   3  -4 -16 5340.95 1002.93   9
   3  -4 -16 5540.08 973.787   2
   3  -4 -16 5170.87 986.095   3
  -3  -4  16 7005.70 1035.68   5
  -3  -4  15 4264.52 934.101   5
  -3  -4  15 4398.02 811.317   9
   3  -4 -15 3780.29 863.648   9
   3  -4 -15 4204.43 837.632   2
   3  -4 -15 4039.58 900.541   3
   3  -4 -14 16194.9 1579.08   9
   3  -4 -14 17319.2 1492.67   2
   3  -4 -14 15626.7 1539.43   3
  -3  -4  14 18984.6 1506.79   9
  -3  -4  14 19983.6 1717.01   5
   3  -4 -13 29364.8 2018.07   9
   3  -4 -13 28223.4 1980.44   3
  -3  -4  13 28541.2 1802.82   9
   3  -4 -13 28146.5 1805.38   2
   3  -4 -12 31466.3 2069.10   9
   3  -4 -12 32324.0 2087.82   3
  -3  -4  12 32909.0 1889.10   9
   3  -4 -12 30506.5 1841.06   2
   3  -4 -11 14701.6 1504.59   3
   3  -4 -11 15234.3 1480.13   9
  -3  -4  11 16954.6 1406.09   9
   3  -4 -10 8634.11 1140.97   9
   3  -4 -10 9846.52 1243.88   3
  -3  -4  10 9478.98 1062.74   9
   3  -4  -9 21437.3 1683.42   9
   3  -4  -9 21788.4 1806.84   3
  -3  -4   9 21035.2 1495.85   9
   3  -4  -8 16705.5 1511.54   9
   3  -4  -8 15636.1 1532.21   3
  -3  -4   8 17167.9 1323.28   9
   3  -4  -7 18838.6 1551.75   9
   3  -4  -7 20767.7 1745.63   3
  -3  -4   7 19553.2 1410.34   9
   3  -4  -6 12443.5 1411.87   3
  -3  -4   6 11841.8 1101.81   9
   3  -4  -6 11469.0 1234.81   9
  -3  -4   5 1133.29 490.767   9
   3  -4  -5 1084.37 556.002   9
   3  -4  -5 1203.84 659.585   3
  -3  -4   4 1997.93 574.588   9
   3  -4  -4 1199.61 527.043   9
   3  -4  -4 1322.23 669.424   3
   3  -4  -3 8942.49 1150.77   3
  -3  -4   3 9263.15 984.352   9
   3  -4  -3 7843.37 1028.40   9
   3  -4  -2 13268.5 1388.40   3
  -3  -4   2 12654.2 1128.24   9
   3  -4  -2 12176.2 1194.65   9
   3  -4  -1 21276.1 1742.47   3
   3  -4  -1 21755.5 1555.31   9
  -3  -4   1 21237.1 1416.56   9
   3  -4   0 4118.95 813.946   9
  -3  -4   0 3525.76 668.224   9
   3  -4   0 3924.89 913.035   3
   3  -4   1 4395.05 833.395   9
  -3  -4  -1 3153.41 586.175   9
   3  -4   1 3019.07 830.568   3
   3  -4   2 13721.3 1419.76   3
   3  -4   2 13645.8 1269.26   9
  -3  -4  -2 12545.3 1118.69   9
   3  -4   3 15439.6 1494.79   3
   3  -4   3 13256.2 1242.33   9
  -3  -4  -3 15083.6 1263.35   9
   3  -4   4 2576.30 678.255   9
  -3  -4  -4 4100.76 738.286   9
   3  -4   4 4003.35 901.868   3
  -3  -4  -5 15951.0 1318.84   9
   3  -4   5 15340.4 1567.23   3
   3  -4   5 15201.7 1325.22   9
  -3  -4  -6 9943.24 1071.64   9
   3  -4   6 9639.71 1225.37   3
   3  -4   6 9104.85 1069.46   9
  -3  -4  -7 6570.14 941.074   9
   3  -4   7 7156.60 1168.73   3
   3  -4   7 6540.25 999.841   9
  -3  -4  -8 41317.6 2145.69   9
   3  -4   8 38747.7 2415.17   3
   3  -4   8 41573.6 2164.95   9
  -3  -4  -9 62794.0 2652.15   9
  -3  -4  -9 68121.8 3247.92   4
   3  -4   9 58278.9 2953.76   3
   3  -4   9 62686.4 2668.49   9
  -3  -4 -10 7272.16 1179.01   5
  -3  -4 -10 8491.72 1275.37   4
  -3  -4 -10 6572.57 991.455   9
   3  -4  10 8171.06 1222.30   3
   3  -4  10 8950.87 1146.29   9
  -3  -4 -11 11643.9 1236.85   9
  -3  -4 -11 13995.0 1589.39   4
   3  -4  11 13998.5 1538.48   3
   3  -4  11 13268.5 1301.38   9
  -3  -4 -11 12862.0 1456.51   5
  -3  -4 -12 11927.3 1437.83   4
  -3  -4 -12 9888.74 1165.40   9
   3  -4  12 12706.0 1501.40   3
   3  -4  12 11419.0 1220.02   9
  -3  -4 -12 10673.7 1307.21   5
  -3  -4 -13 28695.8 1968.38   9
  -3  -4 -13 33107.7 2413.92   4
   3  -4  13 30057.9 1941.15   9
  -3  -4 -13 28916.1 2103.62   5
  -3  -4 -14 15910.9 1522.76   9
  -3  -4 -14 19542.5 1902.98   4
   3  -4  14 15761.5 1471.41   9
  -3  -4 -14 14949.8 1517.12   5
  -3  -4 -15 12673.7 1421.14   9
  -3  -4 -15 15145.7 1761.27   4
   3  -4  15 14875.4 1494.41   9
  -3  -4 -16 18246.2 1690.43   9
  -3  -4 -16 16829.0 1883.51   4
   3  -4  16 19324.1 1669.89   9
   3  -4  17 5591.90 966.488   9
  -3  -4 -17 4861.14 975.608   9
  -3  -4 -17 3324.13 849.037   4
   3  -4  18 5239.67 994.662   9
  -3  -4 -18 3501.80 827.627   9
  -3  -4 -18 2858.67 886.196   4
  -3  -4 -19 32234.0 2378.57   9
  -3  -4 -19 29117.0 2541.20   4
   3  -4  19 32945.7 2276.12   9
  -3  -4 -20 10855.4 1466.44   9
  -3  -4 -20 12639.0 1720.67   4
   3  -4  20 9608.08 1308.01   9
  -3  -4 -21 13520.3 1812.07   4
  -3  -4 -21 10719.3 1489.18   9
   3  -4  21 11052.7 1392.91   9
  -3  -4 -22 11927.8 1683.89   4
  -3  -4 -22 9910.27 1460.22   9
   3  -4  22 10663.4 1433.05   9
   3  -3 -26 16141.9 1877.75   9
  -3  -3  26 17200.6 1710.12   9
   3  -3 -26 19258.0 2191.08   2
   3  -3 -25 9961.87 1578.77   2
  -3  -3  25 7602.88 1142.41   9
   3  -3 -25 8038.05 1353.16   9
   3  -3 -24 11691.6 1539.93   9
  -3  -3  24 11158.2 1337.03   9
   3  -3 -24 12025.0 1700.26   2
   3  -3 -23 11410.1 1492.12   9
  -3  -3  23 13199.6 1459.85   9
   3  -3 -23 12893.2 1728.35   2
   3  -3 -22 34719.6 2408.45   9
  -3  -3  22 36968.5 2297.08   9
   3  -3 -22 39558.0 2782.72   2
   3  -3 -21 47633.7 2748.16   9
  -3  -3  21 48873.8 2581.51   9
   3  -3 -21 56013.3 3175.14   2
  -3  -3  21 52356.7 2554.65   6
   3  -3 -20 17183.8 1615.72   9
  -3  -3  20 16705.9 1473.12   9
   3  -3 -20 19969.7 1855.23   2
  -3  -3  20 16426.0 1464.54   6
   3  -3 -19 20346.3 1841.70   2
   3  -3 -19 17123.7 1600.92   9
  -3  -3  19 18291.9 1510.67   6
  -3  -3  19 19619.5 1569.44   9
   3  -3 -18 9009.53 1203.58   2
   3  -3 -18 7612.55 1078.55   9
  -3  -3  18 7208.54 987.000   6
  -3  -3  18 7448.90 975.513   9
  -3  -3  18 9234.49 1068.15   5
   3  -3 -17 9469.83 1238.08   2
   3  -3 -17 7489.96 1042.89   9
  -3  -3  17 7808.76 1004.19   6
  -3  -3  17 7783.05 957.758   9
  -3  -3  17 7790.38 1004.15   5
   3  -3 -16 14243.3 1467.57   2
   3  -3 -16 12048.4 1241.35   9
  -3  -3  16 14604.5 1275.38   6
  -3  -3  16 14003.5 1230.05   9
  -3  -3  16 13057.8 1259.95   5
  -3  -3  15 1214.89 505.872   9
   3  -3 -15 886.274 390.808   9
  -3  -3  15 1087.43 486.276   5
  -3  -3  15 1231.84 531.258   6
   3  -3 -15 1098.36 562.656   2
   3  -3 -14 11491.6 1196.13   9
   3  -3 -14 12752.5 1304.90   2
  -3  -3  14 10911.5 1095.47   6
  -3  -3  14 10823.5 1064.46   9
  -3  -3  14 11887.0 1213.33   5
   3  -3 -13 5583.26 847.999   9
  -3  -3  13 6891.40 871.908   9
   3  -3 -13 6457.34 900.628   2
  -3  -3  13 6369.13 851.005   6
  -3  -3  13 7141.30 940.655   5
  -3  -3  12 1114.34 511.899   5
  -3  -3  12 1746.61 549.604   9
   3  -3 -12 1125.05 576.458   9
   3  -3 -12 2099.90 587.227   2
  -3  -3  12 1796.03 592.001   6
   3  -3 -12 855.064 500.274   3
  -3  -3  11 2014.20 664.507   5
  -3  -3  11 2438.41 572.413   9
   3  -3 -11 1725.18 572.827   9
   3  -3 -11 1476.84 635.947   3
  -3  -3  11 3058.31 730.364   6
   3  -3 -11 2344.96 602.766   2
   3  -3 -10 27518.2 1574.57   2
   3  -3 -10 22900.7 1509.61   9
   3  -3 -10 23554.1 1707.56   3
  -3  -3  10 26342.5 1461.73   9
  -3  -3  10 27394.0 1822.56   5
   3  -3  -9 75286.0 2459.63   2
   3  -3  -9 75216.0 2600.49   9
   3  -3  -9 68206.0 2798.13   3
  -3  -3   9 72120.1 2341.86   9
   3  -3  -8 34739.7 1629.09   2
   3  -3  -8 33352.5 1726.47   9
   3  -3  -8 32607.9 1971.96   3
  -3  -3   8 33117.9 1572.75   9
  -3  -3   8 35266.9 1983.07   5
   3  -3  -7 6581.66 915.999   9
   3  -3  -7 6290.03 762.087   2
   3  -3  -7 7227.94 1131.87   3
   3  -3  -6 95062.5 2808.45   9
   3  -3  -6 89797.1 3173.88   3
  -3  -3   6 96518.5 2618.41   9
   3  -3  -6 91326.9 2326.02   2
   3  -3  -5 143714. 3938.05   3
  -3  -3   5 144109. 3122.60   9
   3  -3  -5 137249. 2618.20   2
   3  -3  -5 145936. 3422.34   9
   3  -3  -4 62021.8 1631.98   2
   3  -3  -4 68838.7 2827.85   3
  -3  -3   4 68833.2 2173.93   9
   3  -3  -4 66297.1 2313.84   9
   3  -3  -3 19514.0 843.373   2
   3  -3  -3 19507.1 1322.05   9
   3  -3  -2 80340.4 3053.48   3
  -3  -3   2 74747.2 2219.51   9
   3  -3  -2 77036.6 2449.12   9
   3  -3  -1 132875. 3833.18   3
   3  -3  -1 129937. 3142.80   9
  -3  -3   1 121414. 2777.83   9
   3  -3   0 155067. 4191.84   3
   3  -3   0 157963. 3460.41   9
   3  -3   1 194737. 4627.56   3
   3  -3   1 202755. 3943.80   9
   3  -3   2 69699.7 2876.09   3
   3  -3   2 71955.6 2414.47   9
  -3  -3  -2 65742.0 2086.28   9
  -3  -3  -3 97999.2 2586.74   9
   3  -3   3 98235.1 3409.69   3
   3  -3   3 97708.4 2799.10   9
  -3  -3  -4 101212. 2681.95   9
   3  -3   4 98680.1 3387.22   3
   3  -3   4 103792. 2871.84   9
  -3  -3  -5 136209. 3130.99   9
  -3  -3  -5 140408. 4131.11   4
   3  -3   5 132553. 3888.24   3
   3  -3   5 132973. 3228.97   9
  -3  -3  -5 135328. 4120.48   5
  -3  -3  -6 11331.0 960.980   9
  -3  -3  -6 10741.1 1228.88   4
   3  -3   6 11920.3 1333.49   3
   3  -3   6 11241.9 1063.80   9
  -3  -3  -6 11931.3 1340.67   5
  -3  -3  -7 24808.8 1412.05   9
  -3  -3  -7 27102.9 1891.03   4
   3  -3   7 27123.2 1896.91   3
   3  -3   7 25382.5 1505.81   9
  -3  -3  -7 26737.6 1877.04   5
  -3  -3  -8 42019.9 1856.24   9
  -3  -3  -8 46439.7 2514.26   4
   3  -3   8 46621.0 2426.91   3
   3  -3   8 44516.7 1983.95   9
  -3  -3  -8 45096.3 2364.57   5
  -3  -3  -9 32460.4 2144.12   4
   3  -3   9 30171.3 2023.44   3
  -3  -3  -9 29870.0 1589.10   9
   3  -3   9 30829.3 1680.87   9
  -3  -3  -9 31397.0 1979.13   5
  -3  -3 -10 25642.4 1538.72   9
  -3  -3 -10 31028.4 2128.25   4
   3  -3  10 27122.5 1658.29   8
   3  -3  10 28236.1 1953.83   3
   3  -3  10 29535.8 1668.64   9
  -3  -3 -10 25612.1 1771.61   5
  -3  -3 -11 12639.1 1140.17   9
  -3  -3 -11 15106.5 1531.32   4
   3  -3  11 12210.8 1173.28   8
   3  -3  11 14298.4 1472.95   3
   3  -3  11 14132.0 1199.09   9
  -3  -3 -11 12044.1 1211.90   5
  -3  -3 -12 18864.8 1390.42   9
  -3  -3 -12 21869.4 1867.73   4
   3  -3  12 19449.9 1480.99   8
   3  -3  12 20463.3 1744.89   3
   3  -3  12 20067.8 1432.31   9
  -3  -3 -12 17469.8 1436.70   5
  -3  -3 -13 1958.31 548.381   5
   3  -3  13 1532.70 568.064   9
  -3  -3 -13 2078.60 590.697   9
  -3  -3 -13 1780.17 664.128   4
   3  -3  13 1958.32 615.059   8
   3  -3  13 2821.43 810.039   3
  -3  -3 -14 2141.34 600.191   5
   3  -3  14 3543.18 678.256   9
  -3  -3 -14 3323.48 716.382   9
  -3  -3 -14 4260.94 933.791   4
   3  -3  14 3349.89 785.625   8
  -3  -3 -15 13933.6 1312.22   9
  -3  -3 -15 16416.0 1719.77   4
   3  -3  15 13275.9 1336.25   8
   3  -3  15 14265.3 1288.38   9
  -3  -3 -15 12562.7 1201.07   5
  -3  -3 -16 7600.78 1067.50   9
  -3  -3 -16 8362.12 1289.46   4
   3  -3  16 6929.80 1017.02   8
   3  -3  16 7920.63 1013.25   9
  -3  -3 -17 9448.86 1184.55   9
  -3  -3 -17 12416.4 1556.91   4
   3  -3  17 11361.9 1333.60   8
   3  -3  17 10348.7 1161.83   9
   3  -3  18 3043.18 739.897   9
  -3  -3 -18 4380.38 901.309   9
  -3  -3 -18 4328.50 1069.52   4
   3  -3  18 3687.64 873.531   8
   3  -3  19 1750.29 739.073   9
  -3  -3 -19 2255.86 779.963   9
  -3  -3 -19 4252.97 1119.22   4
   3  -3  19 3095.75 818.412   8
  -3  -3 -20 11705.8 1392.26   9
  -3  -3 -20 15931.4 1868.09   4
   3  -3  20 13176.7 1521.78   8
   3  -3  20 12534.0 1408.94   9
  -3  -3 -21 55826.6 3084.88   9
  -3  -3 -21 68010.1 3763.13   4
   3  -3  21 58820.0 3078.77   8
   3  -3  21 62054.0 3043.73   9
   3  -3  22 7501.20 1137.27   9
  -3  -3 -22 8348.38 1410.40   4
   3  -3  22 7109.85 1188.53   8
  -3  -3 -23 11784.7 1703.77   4
   3  -3  23 12481.2 1527.49   8
   3  -3  23 11072.2 1426.63   9
   3  -3  24 8207.17 1255.01   9
  -3  -3 -24 7461.14 1418.43   4
  -3  -2  27 7902.94 1165.99   6
   3  -2 -27 9153.09 1588.41   2
   3  -2 -26 2609.00 973.440   2
  -3  -2  26 1559.83 664.946   6
   3  -2 -25 8553.38 1470.13   2
  -3  -2  25 8008.82 1138.76   6
   3  -2 -24 3315.62 970.075   2
  -3  -2  24 3823.08 821.652   6
   3  -2 -23 22563.3 2107.82   2
  -3  -2  23 19697.1 1667.90   6
   3  -2 -22 3242.79 955.876   2
  -3  -2  22 2854.23 740.642   6
   3  -2 -22 2364.67 768.593   9
   3  -2 -21 11695.3 1457.13   2
   3  -2 -21 10758.9 1325.77   9
  -3  -2  21 10919.6 1219.72   6
   3  -2 -20 7304.30 1066.40   9
  -3  -2  20 6629.86 967.874   6
   3  -2 -20 7444.75 1091.78   2
   3  -2 -19 594.074 505.691   9
  -3  -2  19 137.949 365.941   6
  -3  -2  18 4209.46 679.469   5
   3  -2 -18 4603.51 839.088   9
  -3  -2  18 3486.80 732.805   6
   3  -2 -18 4622.28 891.919   2
  -3  -2  17 2923.70 609.616   5
   3  -2 -17 3068.56 685.501   9
  -3  -2  17 2544.27 640.048   6
   3  -2 -17 3020.45 672.796   2
  -3  -2  16 713.886 483.702   5
   3  -2 -16 1716.87 704.479   9
  -3  -2  16 2080.01 643.507   6
   3  -2 -16 1895.77 673.817   2
   3  -2 -15 6951.65 919.751   9
   3  -2 -15 6895.27 971.671   2
  -3  -2  15 7001.95 932.000   6
  -3  -2  15 5761.66 772.064   9
  -3  -2  15 6373.42 818.900   5
   3  -2 -14 19838.1 1400.99   9
   3  -2 -14 21133.2 1517.49   2
  -3  -2  14 21110.3 1409.37   5
  -3  -2  14 18946.1 1426.73   6
  -3  -2  14 21185.7 1313.45   9
   3  -2 -13 20365.2 1362.45   9
   3  -2 -13 18883.5 1425.09   2
  -3  -2  13 20994.2 1276.72   9
  -3  -2  13 19748.9 1447.72   6
  -3  -2  13 19840.1 1401.10   5
   3  -2 -12 114205. 3046.89   9
   3  -2 -12 116248. 3263.87   2
  -3  -2  12 118316. 3303.58   6
  -3  -2  12 117261. 2842.77   9
  -3  -2  12 116985. 3234.75   5
   3  -2 -11 151108. 3387.55   9
   3  -2 -11 157867. 3653.72   2
  -3  -2  11 157281. 3765.26   6
  -3  -2  11 151709. 3108.06   9
  -3  -2  11 154332. 3670.00   5
   3  -2 -10 24982.3 1380.40   9
   3  -2 -10 25311.8 1440.10   2
  -3  -2  10 26732.7 1643.53   6
  -3  -2  10 25771.8 1275.63   9
  -3  -2  10 25755.6 1536.37   5
   3  -2  -9 6815.38 730.282   9
   3  -2  -9 6767.73 763.408   2
  -3  -2   9 8437.79 988.785   6
  -3  -2   9 7381.82 688.996   9
  -3  -2   9 8585.34 965.758   5
   3  -2  -8 20831.9 1188.20   9
   3  -2  -8 20268.0 1243.31   2
  -3  -2   8 25025.9 1210.52   9
  -3  -2   8 23992.1 1516.15   5
   3  -2  -7 178401. 3215.95   9
   3  -2  -7 177958. 3272.89   2
  -3  -2   7 188344. 4009.44   6
  -3  -2   7 175555. 2928.30   9
  -3  -2   7 178622. 3914.42   5
   3  -2  -6 155657. 2945.76   9
   3  -2  -6 159848. 2945.08   2
  -3  -2   6 157528. 2688.86   9
  -3  -2   6 159369. 3794.04   5
   3  -2  -5 4464.31 582.117   9
   3  -2  -5 4473.41 519.784   2
   3  -2  -5 5514.09 896.025   3
  -3  -2   5 5919.67 579.006   9
  -3  -2   5 6276.90 832.726   5
   3  -2  -4 5289.00 531.111   2
   3  -2  -4 5728.63 894.556   3
  -3  -2   4 6762.26 574.572   9
  -3  -2   4 6866.11 865.501   5
   3  -2  -4 5792.81 566.730   9
   3  -2  -3 39828.9 1251.01   2
   3  -2  -3 39911.6 1953.21   3
  -3  -2   3 40744.1 1272.79   9
  -3  -2   3 40125.5 1945.18   5
   3  -2  -3 38451.7 1367.24   9
   3  -2  -2 17710.8 774.536   2
   3  -2  -2 17946.0 1337.72   3
  -3  -2   2 15940.6 802.484   9
   3  -2  -2 14741.1 841.761   9
  -3  -2   2 17910.9 1318.93   5
   3  -2  -1 36810.1 1017.97   2
   3  -2  -1 36605.0 1837.07   3
   3  -2  -1 35543.4 1305.94   9
  -3  -2   1 35566.4 1147.05   9
  -3  -2   1 37372.1 1893.72   5
  -3  -2   0 3228.71 679.876   5
   3  -2   0 1741.12 402.056   9
  -3  -2   0 941.056 225.296   9
   3  -2   0 2556.99 279.675   2
   3  -2   0 3116.40 733.998   3
  -3  -2  -1 4976.64 754.518   5
   3  -2   1 3820.47 538.387   9
  -3  -2  -1 3901.56 425.070   9
   3  -2   1 3554.29 302.451   2
   3  -2   1 4991.43 907.074   3
  -3  -2  -2 21362.0 920.608   9
   3  -2   2 20748.3 581.058   2
   3  -2   2 22347.1 1501.56   3
   3  -2   2 21653.2 1069.19   9
  -3  -2  -2 21791.9 1473.05   5
  -3  -2  -3 39182.6 1260.55   9
  -3  -2  -3 39095.0 2037.12   4
   3  -2   3 36086.6 718.308   2
   3  -2   3 39788.1 2012.79   3
   3  -2   3 39976.9 1457.85   9
  -3  -2  -3 40477.6 1929.67   5
   3  -2   4 87078.8 1151.70   2
  -3  -2  -4 105638. 2132.17   9
   3  -2   4 103944. 2346.22   8
   3  -2   4 95499.0 1144.91   2
   3  -2   4 114653. 3295.94   3
  -3  -2  -4 113420. 3445.51   4
   3  -2   4 108745. 2454.98   9
  -3  -2  -4 107665. 3138.90   5
  -3  -2  -5 27676.7 1184.18   9
   3  -2   5 18574.3 527.478   2
  -3  -2  -5 27797.5 1837.84   4
   3  -2   5 27374.7 1347.68   8
   3  -2   5 17334.6 522.972   2
   3  -2   5 30026.4 1862.93   3
   3  -2   5 27843.0 1364.15   9
  -3  -2  -5 26074.2 1638.08   5
  -3  -2  -6 129145. 2551.87   9
  -3  -2  -6 140755. 3918.37   4
   3  -2   6 134274. 2886.28   8
   3  -2   6 131312. 3614.68   3
   3  -2   6 134704. 2835.07   9
  -3  -2  -6 129228. 3447.57   5
  -3  -2  -7 38211.9 2175.95   4
   3  -2   7 41374.2 1696.49   8
   3  -2   7 40872.5 2092.79   3
  -3  -2  -7 38802.7 1454.28   9
   3  -2   7 40185.1 1597.53   9
  -3  -2  -7 36208.5 1837.70   5
  -3  -2  -8 61144.5 1902.02   9
  -3  -2  -8 66933.9 2811.69   4
   3  -2   8 63957.8 2170.81   8
   3  -2   8 65794.6 2632.45   3
  -3  -2  -8 57352.7 2326.35   5
   3  -2   8 63538.4 2049.98   9
  -3  -2  -9 198002. 3577.81   9
  -3  -2  -9 215854. 5091.07   4
   3  -2   9 204599. 3966.21   8
   3  -2   9 205959. 4634.08   3
   3  -2   9 201876. 3700.17   9
  -3  -2  -9 186741. 4163.47   5
  -3  -2 -10 60644.5 2080.83   9
  -3  -2 -10 65468.5 2893.81   4
   3  -2  10 62506.4 2309.11   8
   3  -2  10 61449.3 2613.67   3
   3  -2  10 61365.2 2127.98   9
  -3  -2 -10 56449.5 2308.16   5
  -3  -2 -11 50572.1 1977.85   9
  -3  -2 -11 55910.4 2738.67   4
   3  -2  11 51696.0 2116.46   8
   3  -2  11 50456.4 2383.34   3
   3  -2  11 52545.2 2014.92   9
  -3  -2 -11 45299.4 2058.29   5
  -3  -2 -12 7968.97 883.116   9
  -3  -2 -12 8523.85 1178.68   4
   3  -2  12 10019.1 1026.31   8
   3  -2  12 8302.71 1102.99   3
   3  -2  12 8022.58 894.493   9
  -3  -2 -12 7050.90 843.864   5
  -3  -2 -13 22441.3 1438.06   9
  -3  -2 -13 25026.7 1911.53   4
   3  -2  13 20802.8 1446.87   8
   3  -2  13 22900.8 1655.82   3
   3  -2  13 22538.4 1396.48   9
  -3  -2 -13 19093.5 1330.50   5
  -3  -2 -14 71611.0 2614.77   9
  -3  -2 -14 82865.2 3492.30   4
   3  -2  14 72417.6 2697.77   8
   3  -2  14 77805.6 2654.53   9
  -3  -2 -14 66292.4 2455.68   5
  -3  -2 -15 8382.97 978.533   9
  -3  -2 -15 8912.62 1247.75   4
   3  -2  15 9341.47 1100.58   8
   3  -2  15 8440.82 936.871   9
  -3  -2 -15 7908.43 882.893   5
  -3  -2 -16 8631.26 1019.64   9
  -3  -2 -16 8609.31 1223.50   4
   3  -2  16 7508.77 964.284   8
   3  -2  16 7883.85 941.877   9
  -3  -2 -17 895.960 503.986   9
  -3  -2 -17 1740.56 655.300   4
   3  -2  17 1402.71 576.272   8
  -3  -2 -18 5564.38 1055.11   4
   3  -2  18 3325.36 705.371   8
  -3  -2 -19 7476.58 1229.19   4
   3  -2  19 5996.87 958.987   8
  -3  -2 -20 7147.67 1169.16   4
   3  -2  20 5386.25 947.310   8
  -3  -2 -21 3453.01 955.441   4
   3  -2  21 2624.44 762.734   8
  -3  -2 -22 1101.98 722.610   4
   3  -2  22 279.369 488.606   8
  -3  -2 -23 3977.65 1006.00   4
   3  -2  23 3520.07 899.228   8
  -3  -2 -24 1797.98 785.423   4
   3  -2  24 1659.80 690.433   8
  -3  -2 -25 3633.03 1026.24   4
   3  -2  25 3174.84 890.120   8
  -3  -1  28 2396.25 748.875   6
   3  -1 -27 37345.6 2914.31   2
  -3  -1  27 31729.8 2258.38   6
   3  -1 -26 37514.9 2807.47   2
  -3  -1  26 32504.3 2248.38   6
  -3  -1  25 4536.73 901.571   6
   3  -1 -25 5146.83 1157.08   2
  -3  -1  24 1365.65 549.760   6
   3  -1 -24 2567.29 858.379   2
  -3  -1  23 8637.60 1109.68   6
   3  -1 -23 8419.51 1327.80   2
   3  -1 -22 12198.9 1495.13   2
  -3  -1  22 11524.4 1279.97   6
   3  -1 -21 36500.8 2423.54   2
  -3  -1  21 32239.8 2007.10   6
   3  -1 -20 13229.8 1494.75   2
  -3  -1  20 13021.1 1304.46   6
   3  -1 -19 19542.7 1758.32   2
  -3  -1  19 19790.4 1527.71   6
  -3  -1  18 5180.72 863.856   6
  -3  -1  18 5045.23 675.661   5
   3  -1 -18 5243.29 928.814   2
  -3  -1  17 2594.33 535.565   5
  -3  -1  17 3385.29 750.217   6
   3  -1 -17 2349.80 701.308   2
   3  -1 -16 15165.0 1411.59   2
  -3  -1  16 14944.3 1296.71   6
  -3  -1  16 16584.3 1152.36   5
   3  -1 -15 14416.0 1203.28   9
   3  -1 -15 15668.6 1347.70   2
  -3  -1  15 15566.6 1337.37   6
  -3  -1  15 13379.2 1048.03   5
   3  -1 -14 9345.75 919.103   9
  -3  -1  14 8142.42 951.032   6
  -3  -1  14 6873.93 790.306   5
   3  -1 -14 7670.13 941.527   2
   3  -1 -13 12925.7 1028.41   9
   3  -1 -13 10823.5 1105.65   2
  -3  -1  13 10748.6 1062.20   6
  -3  -1  13 10012.1 919.683   5
   3  -1 -12 10240.3 970.318   9
   3  -1 -12 10094.6 1056.98   2
  -3  -1  12 11798.7 1180.19   6
  -3  -1  12 10522.4 974.568   5
   3  -1 -11 93960.9 2450.48   9
   3  -1 -11 90015.0 2758.96   2
  -3  -1  11 89960.9 2852.60   6
  -3  -1  11 91311.8 2702.84   5
   3  -1 -10 142388. 2849.96   9
   3  -1 -10 136046. 3273.64   2
  -3  -1  10 135332. 3473.62   6
  -3  -1  10 136781. 3290.91   5
   3  -1  -9 22225.4 1096.61   9
   3  -1  -9 21366.3 1296.32   2
  -3  -1   9 22063.5 1414.76   6
  -3  -1   9 22235.8 1360.80   5
   3  -1  -8 9075.07 687.474   9
   3  -1  -8 7738.49 775.940   2
   3  -1  -8 6496.98 356.311   1
  -3  -1   8 9520.49 1048.30   6
  -3  -1   8 8500.01 607.040   9
  -3  -1   8 9052.55 911.013   5
   3  -1  -7 103603. 2053.73   9
  -3  -1   7 94049.9 1723.94   9
   3  -1  -7 99644.4 2498.78   2
  -3  -1   7 107521. 2950.84   6
  -3  -1   7 100507. 2832.95   5
   3  -1  -6 201890. 2711.72   9
   3  -1  -6 198500. 3384.30   2
  -3  -1   6 198177. 3926.89   6
  -3  -1   6 200931. 3894.79   5
   3  -1  -5 13349.5 689.055   9
  -3  -1   5 11736.3 499.152   9
   3  -1  -5 12997.1 867.678   2
  -3  -1   5 13496.1 1141.16   6
  -3  -1   5 11362.8 531.411   9
  -3  -1   5 13676.6 1102.65   5
   3  -1  -4 10138.6 557.884   9
  -3  -1   4 9807.65 413.956   9
   3  -1  -4 9960.50 763.007   2
  -3  -1   4 11830.2 1060.61   6
  -3  -1   4 9373.61 429.537   9
  -3  -1   4 12683.0 1028.88   5
   3  -1  -3 65815.2 1278.74   9
  -3  -1   3 56113.0 805.573   9
   3  -1  -3 70600.8 1861.16   2
  -3  -1   3 68381.2 2290.35   5
  -3  -1   3 51347.9 804.755   9
   3  -1  -2 3113.50 291.268   9
   3  -1  -2 4396.81 548.846   2
   3  -1  -2 1827.91 267.805  10
   3  -1  -2 4508.50 775.651   3
  -3  -1   2 4637.63 798.877   5
   3  -1  -1 25245.1 820.144  10
   3  -1  -1 25986.0 1106.61   2
   3  -1  -1 25895.3 1490.79   3
  -3  -1   1 28311.0 1521.89   5
   3  -1   0 62082.8 1220.46   8
   3  -1   0 66818.5 1689.30   2
   3  -1   0 66796.4 2227.95   3
  -3  -1   0 67269.3 2279.77   5
  -3  -1  -1 78691.1 2653.56   4
   3  -1   1 76587.6 1470.14   8
   3  -1   1 79051.4 2391.84   3
  -3  -1  -1 81278.0 2508.77   5
   3  -1   1 75737.0 1388.72   9
  -3  -1  -2 33816.3 746.572   9
  -3  -1  -2 35363.3 1808.71   4
   3  -1   2 34889.2 1081.41   8
   3  -1   2 34292.3 1598.68   3
  -3  -1  -2 34955.5 1635.18   5
   3  -1   2 33255.7 962.166   9
  -3  -1  -3 29085.4 789.492   9
  -3  -1  -3 28244.8 1657.93   4
   3  -1   3 30035.7 1081.18   8
   3  -1   3 30778.3 1548.30   3
   3  -1   3 27967.1 943.331   9
  -3  -1  -3 27839.2 1504.84   5
  -3  -1  -4 35269.9 987.328   9
  -3  -1  -4 33186.4 1830.02   4
   3  -1   4 35665.1 1288.41   8
   3  -1   4 36774.2 1732.03   3
   3  -1   4 31087.0 1075.84   9
  -3  -1  -4 34145.3 1675.82   5
  -3  -1  -5 57005.5 1370.58   9
  -3  -1  -5 58230.7 2363.83   4
   3  -1   5 57523.4 1687.85   8
   3  -1   5 57098.2 2128.02   3
   3  -1   5 53696.2 1461.95   9
  -3  -1  -5 55485.2 2130.49   5
  -3  -1  -6 25458.9 995.853   9
  -3  -1  -6 25516.5 1594.46   4
   3  -1   6 24471.8 1174.44   8
   3  -1   6 24402.9 1421.49   3
   3  -1   6 23724.0 1016.70   9
  -3  -1  -6 23533.0 1404.33   5
  -3  -1  -7 19120.2 1439.64   4
   3  -1   7 22079.3 1184.67   8
   3  -1   7 23513.0 1437.17   3
   3  -1   7 21404.7 1008.16   9
  -3  -1  -7 20817.4 1304.76   5
  -3  -1  -8 148058. 3899.58   4
   3  -1   8 146778. 3062.83   8
   3  -1   8 148653. 3522.70   3
  -3  -1  -8 137019. 3320.96   5
  -3  -1  -9 115060. 3546.67   4
   3  -1   9 113727. 2811.49   8
   3  -1   9 117322. 3161.59   3
  -3  -1  -9 106044. 2905.16   5
  -3  -1 -10 101763. 3380.10   4
   3  -1  10 93590.2 2623.25   8
   3  -1  10 96145.8 2912.88   3
  -3  -1 -10 91965.3 2714.05   5
  -3  -1 -11 10435.0 1206.85   4
   3  -1  11 10993.7 968.514   8
   3  -1  11 10031.8 1043.34   3
  -3  -1 -11 9618.25 937.313   5
  -3  -1 -12 14597.2 1364.37   4
   3  -1  12 11089.6 1020.10   8
   3  -1  12 13671.0 1209.08   3
  -3  -1 -12 12648.8 1036.17   5
  -3  -1 -13 5100.69 694.432   5
  -3  -1 -13 5365.64 896.941   4
   3  -1  13 5559.85 733.089   8
   3  -1  13 6273.34 893.556   3
  -3  -1 -14 4020.81 633.558   5
  -3  -1 -14 4803.35 940.230   4
   3  -1  14 4897.21 776.302   8
  -3  -1 -15 11808.9 1334.12   4
   3  -1  15 10107.7 1066.42   8
  -3  -1 -15 10062.7 957.238   5
  -3  -1 -16 28459.4 2059.36   4
   3  -1  16 25951.4 1662.73   8
  -3  -1 -17 24383.1 1934.79   4
   3  -1  17 22787.2 1631.45   8
  -3  -1 -18 15962.0 1635.04   4
   3  -1  18 14005.9 1335.46   8
  -3  -1 -19 2334.93 770.212   4
   3  -1  19 3429.01 764.699   8
  -3  -1 -20 32428.8 2392.35   4
   3  -1  20 30691.8 1997.47   8
  -3  -1 -21 16020.1 1766.77   4
   3  -1  21 13676.5 1440.03   8
  -3  -1 -22 19338.1 1947.56   4
   3  -1  22 18035.7 1629.74   8
  -3  -1 -23 46760.0 3070.14   4
   3  -1  23 43672.3 2541.48   8
  -3  -1 -24 6897.28 1305.99   4
   3  -1  24 6230.43 1112.08   8
  -3  -1 -25 10437.3 1596.17   4
   3  -1  25 9828.22 1362.33   8
  -3  -1 -26 18855.7 2152.28   4
   3  -1  26 17262.9 1785.64   8
  -3   0  28 1227.51 686.753   6
   3   0 -28 2747.48 981.924   2
   3   0 -27 23997.0 2332.39   2
  -3   0  27 20813.8 1864.59   6
   3   0 -26 68102.3 3786.89   2
  -3   0  26 66678.1 3223.69   6
   3   0 -25 10008.3 1489.25   2
  -3   0  25 9514.04 1248.88   6
  -3   0  24 703.389 435.615   6
   3   0 -24 1277.34 711.492   2
  -3   0  23 8843.32 1166.37   6
   3   0 -23 9598.07 1401.02   2
   3   0 -22 22403.6 2020.15   2
  -3   0  22 22331.4 1799.45   6
   3   0 -21 26902.4 2144.19   2
  -3   0  21 27867.4 1940.77   6
  -3   0  20 21378.5 1676.34   6
   3   0 -20 22182.7 1860.15   2
   3   0 -19 27050.1 2010.14   2
  -3   0  19 25790.3 1763.88   6
   3   0 -18 22210.7 1735.18   2
  -3   0  18 21760.7 1636.25   6
  -3   0  17 6780.88 1054.48   6
   3   0 -17 6291.07 1034.60   2
   3   0 -16 5748.07 1001.15   2
  -3   0  16 6703.75 1034.31   6
  -3   0  15 55034.7 2422.03   6
   3   0 -15 52188.5 2485.36   2
   3   0 -14 197826. 4572.97   2
  -3   0  14 199671. 3683.25   7
  -3   0  14 199458. 4429.14   6
  -3   0  13 110785. 3266.96   6
   3   0 -13 109624. 3306.94   2
  -3   0  13 113902. 2780.01   7
   3   0 -12 88915.1 2914.02   2
  -3   0  12 90443.9 2492.91   7
  -3   0  12 88190.9 2849.04   6
  -3   0  12 93260.0 2644.25   5
   3   0 -11 70353.3 2509.21   2
  -3   0  11 74315.7 2248.87   7
  -3   0  11 68788.3 2510.25   6
  -3   0  11 75705.9 2377.24   5
   3   0 -10 1539.01 600.139   2
  -3   0  10 1565.82 520.206   7
  -3   0  10 3220.59 802.732   6
  -3   0  10 2201.38 593.452   5
   3   0  -9 7369.69 912.606   2
  -3   0   9 7217.52 842.564   7
  -3   0   9 8561.29 1038.50   6
  -3   0   9 7639.70 894.661   5
   3   0  -8 67887.6 2322.89   2
  -3   0   8 68206.4 2244.70   7
  -3   0   8 68661.8 2411.72   6
  -3   0   8 70936.5 2318.85   5
   3   0  -7 179075. 3647.28   2
  -3   0   7 185523. 3591.95   7
  -3   0   7 184625. 3659.08   5
  -3   0   6 163801. 3384.22   7
   3   0  -6 161762. 3328.85   2
  -3   0   6 167309. 3546.42   6
   3   0  -6 144898. 1820.96   1
   3   0  -6 147587. 1836.15  10
  -3   0   6 161951. 3496.08   5
  -3   0   6 141641. 1703.75   9
  -3   0   5 95238.6 2593.90   7
   3   0  -5 93228.0 2489.38   2
  -3   0   5 93890.7 2626.38   6
  -3   0   5 93981.5 2632.56   5
  -3   0   4 24722.6 1382.86   7
   3   0  -4 26049.1 1319.15   2
  -3   0   4 25567.7 1421.23   6
  -3   0   4 27363.0 1464.51   5
   3   0  -3 18734.7 463.285   8
  -3   0   3 21625.1 1243.77   7
  -3   0   3 21266.3 1276.92   6
   3   0  -3 21528.7 1170.06   2
  -3   0   3 21112.9 1251.36   5
  -3   0   2 3282.79 550.918   5
   3   0  -2 3118.22 244.811   8
  -3   0   2 2994.68 541.907   7
  -3   0   2 3105.40 563.104   6
  -3   0   1 2059.90 475.766   5
   3   0  -1 2922.01 266.837   8
  -3   0   1 2214.99 514.989   7
  -3   0   0 2293.74 535.565   5
  -3   0   0 1632.10 437.339   4
   3   0   0 1902.42 263.846   8
  -3   0   0 1494.22 452.233   7
  -3   0  -1 895.981 409.153   5
  -3   0  -1 559.207 380.801   4
   3   0   1 1338.76 315.794   8
  -3   0  -1 801.580 436.667   7
   3   0   1 1380.36 419.630   3
  -3   0  -2 23883.8 1417.34   4
  -3   0  -2 18224.9 425.107  10
   3   0   2 24982.6 944.584   8
  -3   0  -2 24457.9 1356.50   7
  -3   0  -2 17828.6 440.761  10
   3   0   2 25326.3 1223.85   3
  -3   0  -2 24673.5 1361.42   5
   3   0   3 12910.6 908.926   3
  -3   0  -3 11412.2 1052.68   4
   3   0   3 14281.2 793.345   8
  -3   0  -3 12219.1 1006.25   7
  -3   0  -3 10300.6 452.438  10
  -3   0  -3 12796.9 1018.50   5
   3   0   3 9347.38 396.311   9
   3   0   3 10195.2 422.584   9
   3   0   4 7968.54 498.674   9
  -3   0  -4 6707.81 881.169   4
  -3   0  -4 6768.88 902.917   7
  -3   0  -4 8082.43 925.386   5
  -3   0  -5 149500. 3545.94   4
   3   0   5 155519. 2718.64   8
  -3   0  -5 148077. 3295.24   7
   3   0   5 156831. 3081.26   3
  -3   0  -5 149855. 3325.43   5
  -3   0  -6 77691.2 2600.02   4
   3   0   6 76236.7 2021.36   8
  -3   0  -6 74443.0 2346.10   7
   3   0   6 77450.0 2221.31   3
  -3   0  -6 75253.2 2394.85   5
  -3   0  -7 79091.2 2684.63   4
   3   0   7 80348.0 2150.74   8
  -3   0  -7 79846.6 2420.37   7
   3   0   7 82249.4 2281.99   3
  -3   0  -7 76404.9 2437.86   5
  -3   0  -8 79121.2 2708.04   4
   3   0   8 78537.3 2204.64   8
  -3   0  -8 77513.9 2411.92   7
   3   0   8 77630.6 2246.06   3
  -3   0  -8 78681.4 2457.66   5
  -3   0  -9 6788.26 908.474   4
   3   0   9 7628.85 811.111   8
  -3   0  -9 6402.15 848.750   7
   3   0   9 9007.49 859.670   3
  -3   0 -10 1860.37 705.719   4
   3   0  10 3620.04 677.791   8
  -3   0 -10 3319.17 676.005   7
   3   0  10 4511.55 691.217   3
   3   0  11 5101.48 793.892   8
  -3   0 -11 3833.67 846.932   4
  -3   0 -11 4240.65 751.647   7
   3   0  11 5820.12 793.586   3
  -3   0 -12 15245.5 1458.45   4
   3   0  12 17544.4 1317.63   8
   3   0  12 19554.7 1277.90   3
  -3   0 -12 15702.1 1253.72   7
  -3   0 -13 102378. 3507.60   4
   3   0  13 100766. 2952.47   8
  -3   0 -13 99979.7 2797.98   7
  -3   0 -14 152621. 4371.69   4
   3   0  14 146105. 3654.78   8
  -3   0 -14 147470. 3374.01   7
  -3   0 -15 95867.0 3577.81   4
   3   0  15 91805.2 2997.89   8
  -3   0 -16 83467.9 3439.10   4
   3   0  16 82565.8 2931.82   8
  -3   0 -17 6905.77 1122.11   4
   3   0  17 7403.76 980.790   8
  -3   0 -18 4161.72 1041.67   4
   3   0  18 4562.18 900.885   8
  -3   0 -19 31407.3 2338.76   4
   3   0  19 30783.1 1986.24   8
  -3   0 -20 76078.6 3660.27   4
   3   0  20 74151.7 3094.41   8
  -3   0 -21 31845.4 2468.64   4
   3   0  21 32320.6 2139.16   8
  -3   0 -22 87.1704 482.135   4
   3   0  22 645.623 553.155   8
  -3   0 -23 4110.92 1059.67   4
   3   0  23 3148.83 849.263   8
  -3   0 -24 80220.3 4217.54   4
   3   0  24 80585.8 3573.00   8
  -3   0 -25 829.655 748.105   4
   3   0  25 2759.34 934.350   8
  -3   0 -26 40830.3 3156.37   4
   3   0  26 40201.3 2655.15   8
   3   1 -27 37319.4 2915.77   2
  -3   1  27 32018.8 2372.08   6
   3   1 -26 33925.3 2732.25   2
  -3   1  26 32638.0 2366.43   6
  -3   1  25 4732.89 988.772   6
   3   1 -25 4656.67 1099.62   2
  -3   1  24 1477.11 625.647   6
   3   1 -24 1821.11 769.450   2
  -3   1  23 8817.65 1170.80   6
   3   1 -23 9648.62 1436.50   2
   3   1 -22 11475.8 1479.54   2
  -3   1  22 11438.1 1356.69   6
   3   1 -21 33817.0 2406.75   2
  -3   1  21 31092.5 2078.63   6
   3   1 -20 13646.0 1548.79   2
  -3   1  20 12439.6 1334.75   6
   3   1 -19 19653.6 1760.21   2
  -3   1  19 21073.0 1702.05   6
  -3   1  18 5367.45 907.278   6
   3   1 -18 5089.07 949.029   2
  -3   1  17 2376.72 474.955   7
  -3   1  17 2708.57 713.133   6
   3   1 -17 2471.35 754.220   2
   3   1 -16 14643.8 1435.91   2
  -3   1  16 16815.0 1093.87   7
  -3   1  16 16273.1 1405.16   6
   3   1 -15 13075.3 1306.87   2
  -3   1  15 13716.0 1031.63   7
  -3   1  15 13302.8 1275.86   6
   3   1 -14 7573.27 964.416   2
  -3   1  14 8208.75 805.814   7
  -3   1  14 7438.44 977.723   6
   3   1 -13 10069.6 1137.25   2
  -3   1  13 10680.1 936.824   7
  -3   1  13 10793.5 1125.21   6
  -3   1  12 11799.2 1201.06   6
   3   1 -12 8732.28 1101.62   2
  -3   1  12 9675.73 945.837   7
   3   1 -11 92797.5 3147.08   2
  -3   1  11 94315.1 2662.85   7
  -3   1  11 94604.6 2980.25   6
   3   1 -10 139106. 3741.77   2
  -3   1  10 139015. 3257.26   7
  -3   1  10 137734. 3505.61   6
   3   1  -9 20550.6 1462.26   2
  -3   1   9 21929.1 1305.84   7
  -3   1   9 22160.9 1460.38   6
   3   1  -8 7529.47 503.370   1
  -3   1   8 9414.41 932.093   7
   3   1  -8 9159.84 1018.96   2
  -3   1   8 9419.33 994.303   6
  -3   1   7 106699. 2923.45   6
  -3   1   7 104067. 2811.17   7
   3   1  -7 98045.2 1808.61   1
   3   1  -7 101433. 3068.33   2
   3   1  -7 97101.7 1763.16  10
  -3   1   6 193652. 3820.29   7
   3   1  -6 202372. 4181.42   2
  -3   1   6 203024. 3896.51   6
   3   1  -6 195309. 2692.11   1
   3   1  -5 12726.9 727.964   1
  -3   1   5 14730.9 1109.39   6
  -3   1   5 12281.2 1036.32   7
   3   1  -5 14213.3 1161.91   2
   3   1  -5 11554.2 487.690  10
   3   1  -4 8977.96 646.190   1
  -3   1   4 11603.5 994.374   7
  -3   1   4 11484.0 1002.34   6
  -3   1   4 9678.78 582.444  10
   3   1  -4 7498.80 317.136  10
   3   1  -3 62641.1 1721.32   1
  -3   1   3 63218.8 2162.23   7
  -3   1   3 67901.3 2224.10   6
  -3   1   3 61271.0 1302.88  10
  -3   1   3 63160.8 1255.98   9
  -3   1   2 4664.72 799.087   7
  -3   1   2 5043.68 778.662   6
   3   1  -2 5096.17 612.597   1
  -3   1   2 3834.68 402.708  10
  -3   1   2 2920.09 296.774   9
  -3   1   1 24035.6 1296.50   4
  -3   1   1 26603.6 1438.91   7
  -3   1   1 28187.3 1427.83   6
   3   1  -1 25671.6 1188.47   1
   3   1   0 61512.6 1855.56   1
  -3   1   0 62952.6 2050.51   4
  -3   1   0 57957.9 1189.59   8
  -3   1   0 59094.3 1291.31  10
  -3   1   0 62018.7 2132.93   7
  -3   1  -1 77568.2 2322.17   4
   3   1   1 78158.8 2128.24   1
  -3   1  -1 76571.3 2365.51   7
  -3   1  -1 76925.8 1552.00  10
  -3   1  -2 34046.0 1553.08   4
   3   1   2 32699.7 1428.53   1
  -3   1  -2 31310.9 1539.31   7
  -3   1  -2 33186.2 1062.53  10
   3   1   2 28138.5 714.519   9
  -3   1  -3 29217.0 1449.26   4
   3   1   3 29603.1 1196.38   8
  -3   1  -3 27800.8 1454.86   7
  -3   1  -3 29133.1 1054.39  10
   3   1   3 29795.6 1175.60   3
   3   1   3 24583.3 748.748   9
  -3   1  -4 32229.2 1585.29   4
   3   1   4 36140.2 1404.83   8
  -3   1  -4 32930.3 1599.64   7
  -3   1  -4 34191.3 1231.58  10
   3   1   4 35502.5 1281.75   3
  -3   1  -5 52705.2 2058.26   4
   3   1   5 54339.5 1755.43   8
  -3   1  -5 52259.4 1996.65   7
   3   1   5 53256.7 1572.23   3
  -3   1  -5 54657.9 1609.65  10
  -3   1  -6 24161.9 1414.91   4
   3   1   6 23439.7 1202.87   8
  -3   1  -6 23200.1 1358.97   7
   3   1   6 24168.8 1079.42   3
  -3   1  -6 24704.6 1129.56  10
  -3   1  -7 20091.2 1331.50   4
   3   1   7 20753.7 1188.79   8
  -3   1  -7 21710.3 1107.23  10
  -3   1  -7 18466.2 1256.63   7
   3   1   7 21251.5 1028.71   3
  -3   1  -8 143112. 3582.44   4
   3   1   8 143574. 3117.09   8
  -3   1  -8 139873. 3317.01   7
   3   1   8 147344. 2610.16   3
  -3   1  -8 144771. 2919.63  10
  -3   1  -9 108744. 3204.59   4
   3   1   9 113222. 2860.94   8
   3   1   9 111318. 2277.50   3
  -3   1  -9 106331. 2874.25   7
  -3   1  -9 108983. 2634.03  10
  -3   1 -10 95508.4 3100.45   4
   3   1  10 96285.3 2717.03   8
   3   1  10 94810.6 2118.34   3
  -3   1 -10 93411.9 2722.55   7
  -3   1 -11 12006.9 1165.39   4
   3   1  11 12206.8 1057.87   8
  -3   1 -11 12604.6 1053.39   7
  -3   1 -12 12781.6 1205.80   4
   3   1  12 13447.8 1114.27   8
  -3   1 -12 13504.5 1090.75   7
   3   1  13 5260.50 735.691   8
  -3   1 -13 6355.00 936.922   4
  -3   1 -13 5208.87 713.137   7
   3   1  14 3751.89 710.591   8
  -3   1 -14 3997.73 775.096   4
  -3   1 -14 3808.61 612.806   7
  -3   1 -15 11303.2 1295.30   4
   3   1  15 10618.2 1086.44   8
  -3   1 -15 9804.91 932.396   7
  -3   1 -16 26507.8 1983.70   4
   3   1  16 27878.8 1767.22   8
  -3   1 -16 25267.4 1442.88   7
  -3   1 -17 23076.8 1896.58   4
   3   1  17 23593.1 1705.48   8
  -3   1 -17 22524.6 1357.80   7
  -3   1 -18 14930.3 1626.62   4
   3   1  18 14192.9 1375.53   8
   3   1  19 2753.59 807.283   8
  -3   1 -19 1748.72 772.501   4
  -3   1 -20 29475.0 2365.95   4
   3   1  20 30584.8 2061.27   8
  -3   1 -21 14223.9 1737.13   4
   3   1  21 15037.9 1508.18   8
  -3   1 -22 16061.2 1863.86   4
   3   1  22 18304.0 1671.56   8
  -3   1 -23 46063.7 3244.31   4
   3   1  23 42572.9 2585.22   8
   3   1  24 5077.95 1023.71   1
  -3   1 -24 4662.72 1157.29   4
   3   1  24 6590.43 1178.87   8
   3   1  25 10254.2 1446.14   8
   3   1  25 8990.40 1308.00   1
  -3   1 -25 10347.7 1672.31   4
   3   1  26 14679.8 1643.55   1
   3   1  26 16926.0 1810.34   8
   3   2 -27 6611.03 1257.00   2
  -3   2  26 1721.20 699.123   6
   3   2 -26 1210.41 832.294   2
  -3   2  25 7001.05 1178.00   6
   3   2 -25 5990.80 1174.95   2
  -3   2  24 3052.25 871.563   6
   3   2 -24 2085.25 784.098   2
   3   2 -23 22713.9 2183.50   2
  -3   2  23 19346.1 1787.83   6
  -3   2  22 2122.48 758.397   6
   3   2 -22 3176.40 911.046   2
   3   2 -21 10514.4 1396.62   2
  -3   2  21 11211.8 1341.60   6
  -3   2  20 7307.56 1063.93   6
   3   2 -20 6596.14 1193.94   2
  -3   2  19 1360.62 613.411   6
   3   2 -19 1318.37 759.732   2
   3   2 -18 4322.85 879.634   2
  -3   2  18 4815.59 885.812   6
   3   2 -17 2806.74 769.449   2
  -3   2  17 2841.72 535.655   7
  -3   2  17 3296.37 791.223   6
  -3   2  16 2163.81 852.637   6
   3   2 -16 1325.96 682.386   2
  -3   2  16 1165.83 436.208   7
   3   2 -15 6196.89 996.989   2
  -3   2  15 5660.24 749.164   7
   3   2 -15 6673.19 896.180  10
   3   2 -14 19338.4 1640.00   2
  -3   2  14 19750.4 1298.17   7
   3   2 -14 21942.1 1432.68  10
  -3   2  14 21012.7 1605.02   6
   3   2 -13 22268.9 1421.38  10
   3   2 -13 22477.1 1772.52   2
  -3   2  13 20365.7 1341.21   7
  -3   2  13 21181.8 1630.53   6
   3   2 -12 123527. 3895.78   2
  -3   2  12 113464. 3076.72   7
   3   2 -12 116590. 3009.08  10
  -3   2  12 121580. 3619.69   6
   3   2 -11 154522. 4254.18   2
  -3   2  11 147864. 3528.37   7
   3   2 -11 155000. 3304.21  10
  -3   2  11 158534. 4009.00   6
   3   2 -10 26698.7 1842.94   2
  -3   2  10 26202.6 1540.98   7
   3   2 -10 26059.5 1334.57  10
  -3   2  10 29459.9 1767.19   6
  -3   2   9 5608.55 317.580   8
   3   2  -9 6901.74 687.993  10
  -3   2   9 7627.87 884.872   7
   3   2  -9 8550.74 1096.43   2
  -3   2   9 8708.46 1014.20   6
  -3   2   8 15616.2 513.428   8
   3   2  -8 22402.7 1154.61   1
  -3   2   8 19430.7 1364.67   7
  -3   2   8 25042.3 1599.34   6
   3   2  -8 21260.5 1648.68   2
   3   2  -8 21792.1 1137.47  10
  -3   2   8 19964.8 1187.65  10
   3   2  -7 178561. 3185.27   1
  -3   2   7 176040. 3792.97   7
   3   2  -7 185911. 4468.24   2
   3   2  -7 172553. 2871.00  10
  -3   2   7 185556. 3832.41   6
  -3   2   7 172266. 3130.71  10
   3   2  -6 167538. 2699.27  10
   3   2  -6 164728. 3113.52   1
  -3   2   6 160903. 3637.23   7
   3   2  -6 171196. 4255.21   2
  -3   2   6 163785. 3533.21   6
  -3   2   6 161047. 2963.71  10
  -3   2   5 4035.01 309.429   8
   3   2  -5 5917.23 694.794   1
  -3   2   5 6415.53 893.143   6
   3   2  -5 4892.55 509.960  10
  -3   2   5 4585.75 633.008  10
  -3   2   4 4634.37 345.973   8
  -3   2   4 6924.34 780.721   6
   3   2  -4 5674.51 506.377  10
   3   2  -4 6037.58 669.503   1
  -3   2   4 6210.53 634.653  10
   3   2  -3 40731.1 1180.14  10
  -3   2   3 39929.3 1446.11  10
   3   2  -3 42303.5 1652.82   1
   3   2  -2 16645.1 1074.37   1
  -3   2   2 17973.0 1148.53   6
   3   2  -2 15770.8 704.988  10
  -3   2   2 16592.7 945.222  10
   3   2  -1 36456.9 1593.22   1
  -3   2   1 37967.3 1584.56   6
  -3   2   1 34413.3 1378.78  10
   3   2  -1 35201.1 1045.85  10
  -3   2   0 2213.03 416.606   4
   3   2   0 2673.20 593.877   1
  -3   2   0 2399.20 538.666   6
   3   2   0 1989.70 320.237  10
   3   2   1 5344.97 712.091   1
  -3   2  -1 3215.34 504.850   4
   3   2   1 4029.85 431.273  10
  -3   2  -1 4260.84 601.215  10
  -3   2  -2 22010.0 1197.21   4
   3   2   2 24312.2 1383.36   1
  -3   2  -2 23576.2 1202.26  10
   3   2   2 22651.6 894.444  10
  -3   2  -3 38116.1 1596.69   4
   3   2   3 42804.0 1829.50   1
  -3   2  -3 41883.5 1611.19  10
  -3   2  -4 104083. 2683.60   4
   3   2   4 100096. 1827.70   3
   3   2   4 110731. 2983.42   1
  -3   2  -4 114001. 2761.21  10
  -3   2  -5 22702.1 1328.73   4
   3   2   5 24645.0 883.403   3
  -3   2  -6 131753. 3147.32   4
  -3   2  -6 124755. 3345.59   7
   3   2   6 121531. 1835.84   3
  -3   2  -6 136440. 3124.55  10
   3   2   6 132127. 3349.11   1
  -3   2  -7 37439.7 1760.16   4
   3   2   7 32083.9 882.344   3
  -3   2  -7 37774.4 1864.23   7
  -3   2  -7 38821.3 1735.98  10
   3   2   7 38291.8 1869.40   1
   3   2   8 61934.9 2268.51   8
  -3   2  -8 59117.6 2273.78   4
  -3   2  -8 61415.7 2372.73   7
  -3   2  -8 61940.0 2200.69  10
   3   2   8 63189.2 2414.23   1
   3   2   9 201805. 4112.29   8
  -3   2  -9 195458. 4277.83   4
  -3   2  -9 200207. 4068.33  10
  -3   2  -9 192176. 4207.28   7
   3   2   9 192938. 4238.35   1
   3   2  10 63720.9 2407.02   8
  -3   2 -10 62014.7 2514.68   4
  -3   2 -10 60605.2 2402.32   7
  -3   2 -10 61570.4 2353.40  10
   3   2  10 60875.6 2435.16   1
   3   2  11 52944.3 2238.65   8
  -3   2 -11 51831.1 2376.15   4
  -3   2 -11 52412.9 2202.99   7
  -3   2 -11 50308.6 2174.52  10
   3   2  11 48367.0 2212.13   1
   3   2  12 7391.49 934.529   1
   3   2  12 9271.87 1022.20   8
  -3   2 -12 8293.06 1034.11   4
  -3   2 -12 8243.93 980.197   7
  -3   2 -12 8094.60 972.968  10
   3   2  13 19269.3 1470.59   1
   3   2  13 20778.6 1504.17   8
  -3   2 -13 21961.4 1678.25   4
  -3   2 -13 20422.2 1398.26   7
  -3   2 -13 21789.7 1527.31  10
   3   2  14 69187.1 2785.68   1
  -3   2 -14 74288.2 2852.03  10
   3   2  14 76021.8 2854.85   8
  -3   2 -14 74798.2 3148.45   4
  -3   2 -14 71277.9 2551.73   7
   3   2  15 8764.07 1083.25   1
  -3   2 -15 8653.41 1189.45   4
   3   2  15 7824.55 976.740   8
  -3   2 -15 8264.25 910.699   7
  -3   2 -15 8746.44 1072.84  10
   3   2  16 7619.55 1015.49   8
  -3   2 -16 7614.10 1122.55   4
  -3   2 -16 8153.91 919.397   7
  -3   2 -16 7185.73 995.896  10
   3   2  16 6710.19 939.599   1
  -3   2 -17 432.057 384.285  10
   3   2  17 1680.91 618.487   8
  -3   2 -17 1230.95 647.265   4
  -3   2 -17 815.432 372.438   7
   3   2  17 410.170 421.900   1
   3   2  18 3210.78 733.681   8
  -3   2 -18 3952.25 930.453   4
   3   2  18 2464.85 677.646   1
  -3   2 -18 3035.73 761.716  10
   3   2  19 7338.19 1078.31   8
  -3   2 -19 6835.58 1198.51   4
   3   2  19 5556.78 942.082   1
  -3   2 -19 6872.05 1063.13  10
   3   2  20 5951.84 971.968   1
   3   2  20 5563.79 1023.42   8
  -3   2 -20 6233.20 1150.14   4
  -3   2 -20 5664.10 1014.72  10
   3   2  21 3101.47 733.868   1
   3   2  21 3512.82 847.442   8
  -3   2 -21 1961.06 733.611   4
  -3   2 -21 2678.24 794.619  10
   3   2  22 741.807 574.858   1
  -3   2 -22 639.287 565.932  10
   3   2  22 1109.75 757.409   8
  -3   2 -22 414.283 560.408   4
   3   2  23 3533.11 789.950   8
  -3   2 -23 3869.36 1138.55   4
  -3   2 -23 3162.49 821.089  10
   3   2  23 2997.46 785.882   1
   3   2  24 1647.22 656.319   8
  -3   2 -24 650.657 631.767   4
  -3   2 -24 1492.79 713.559  10
   3   2  24 1917.11 676.229   1
   3   2  25 3654.20 918.055   8
  -3   2 -25 3656.49 1046.40   4
  -3   2 -25 5379.30 1145.04  10
   3   2  25 4275.87 941.455   1
  -3   2 -26 497.530 660.703  10
   3   3 -27 11015.2 1647.85  10
   3   3 -26 14756.1 1823.97  10
   3   3 -25 8891.29 1386.60  10
  -3   3  25 8328.36 1344.53   6
   3   3 -25 8587.48 1470.60   2
   3   3 -24 14035.3 1675.58  10
  -3   3  24 9940.95 1410.89   6
   3   3 -24 9283.71 1540.88   2
  -3   3  23 11911.1 1483.11   6
   3   3 -23 12514.8 1700.82   2
   3   3 -23 7543.21 1279.98  10
   3   3 -22 36284.0 2729.53   2
   3   3 -22 37354.2 2537.58  10
  -3   3  22 38445.4 2530.70   6
   3   3 -21 50424.6 3155.34   2
   3   3 -21 53991.5 2935.45  10
  -3   3  21 54065.0 2957.05   6
   3   3 -20 15328.9 1749.97   2
   3   3 -20 17178.8 1643.33  10
  -3   3  20 17036.5 1668.37   6
   3   3 -19 18052.3 1842.39   2
   3   3 -19 17884.7 1636.37  10
  -3   3  19 17459.0 1658.82   6
   3   3 -18 7027.35 1148.65   2
   3   3 -18 8721.67 1165.29  10
  -3   3  18 8732.46 1161.36   6
   3   3 -17 7686.41 1184.60   2
  -3   3  17 7774.18 895.002   7
   3   3 -17 9039.53 1138.41  10
  -3   3  17 9360.38 1232.50   6
   3   3 -16 12612.6 1450.74   2
  -3   3  16 12504.7 1128.08   7
   3   3 -16 12998.0 1302.90  10
  -3   3  16 13983.6 1474.64   6
   3   3 -15 57.6941 452.846   2
  -3   3  15 799.787 391.582   7
   3   3 -15 793.502 456.725  10
  -3   3  15 1401.06 626.252   6
   3   3 -14 11719.1 1400.20   2
  -3   3  14 10504.4 1057.42   7
  -3   3  14 14381.2 1425.79   6
   3   3 -14 11939.0 1172.58  10
   3   3 -13 5582.98 1028.67   2
  -3   3  13 6571.27 1013.27   6
   3   3 -13 6227.42 874.647  10
   3   3 -12 1542.97 654.739   2
   3   3 -12 1668.21 568.149  10
  -3   3  12 1604.74 651.737   6
   3   3 -11 2750.60 821.805   2
  -3   3  11 3843.43 821.891   6
   3   3 -11 3327.96 663.375  10
  -3   3  11 2429.94 603.888  10
   3   3 -10 26037.8 1961.50   2
   3   3 -10 28228.8 1582.29  10
  -3   3  10 28159.2 1768.47   6
  -3   3  10 29117.8 1628.36  10
   3   3  -9 75208.5 3239.24   2
   3   3  -9 78586.1 2523.86  10
  -3   3   9 82025.9 2816.23   6
  -3   3   9 75288.4 2510.99  10
   3   3  -8 30998.9 2088.90   2
   3   3  -8 34689.1 1615.30  10
  -3   3   8 36592.4 1834.48   6
  -3   3   8 34450.6 1698.83  10
   3   3  -7 8105.82 945.310   1
   3   3  -7 8421.62 1218.33   2
  -3   3   7 10419.0 1130.95   6
   3   3  -7 8029.56 864.474  10
  -3   3   7 8095.14 949.213  10
   3   3  -6 92089.5 2789.93   1
  -3   3   6 95779.0 2756.70   6
   3   3  -6 89330.7 2455.30  10
  -3   3   6 97651.3 2834.49  10
   3   3  -5 139064. 3469.78   1
  -3   3   5 141841. 3249.51   6
   3   3  -5 140340. 2993.24  10
  -3   3   5 143475. 3360.17  10
   3   3  -4 70208.4 2476.02   1
  -3   3   4 69285.2 2263.57   6
   3   3  -4 67865.0 2052.22  10
   3   3  -3 25277.2 1545.76   1
  -3   3   3 25618.7 1397.97   6
  -3   3   2 75681.0 2257.07   6
   3   3  -2 71700.9 2570.03   1
   3   3  -2 69698.0 1997.10  10
  -3   3   1 124319. 2793.55   6
   3   3  -1 123420. 3312.65   1
   3   3  -1 117617. 2564.85  10
  -3   3   0 147093. 2971.36   6
   3   3   0 142272. 2806.10  10
   3   3   0 149799. 3736.97   1
  -3   3  -1 188417. 2929.50   4
  -3   3  -1 180845. 3921.19  10
   3   3   1 186693. 3211.26  10
   3   3   1 191708. 4203.83   1
  -3   3  -2 66575.5 1860.18   4
  -3   3  -2 73774.8 2607.67  10
   3   3   2 73035.9 2068.58  10
   3   3   2 70806.2 2642.86   1
   3   3   3 95231.8 3049.55   1
  -3   3  -3 90669.3 2292.33   4
  -3   3  -3 99387.8 3008.51  10
   3   3   3 97488.7 2386.59  10
   3   3   4 101887. 3165.19   1
  -3   3  -4 95517.1 2458.41   4
  -3   3  -4 105354. 3178.68  10
   3   3   4 102559. 2501.96  10
   3   3   5 126566. 3530.54   1
  -3   3  -5 125528. 2908.45   4
   3   3   5 129073. 2823.69  10
   3   3   6 11302.9 1173.66   1
  -3   3  -6 10996.8 926.587   4
  -3   3  -6 12973.8 1283.88  10
   3   3   6 12787.2 965.915  10
  -3   3  -7 23672.1 1384.84   4
   3   3   7 25649.0 1681.29   1
  -3   3  -7 25932.1 1690.87  10
  -3   3  -8 40608.7 1892.46   4
   3   3   8 42337.8 2144.47   1
  -3   3  -8 45885.7 2221.67  10
  -3   3  -9 30432.8 1708.08   4
   3   3   9 30443.9 1856.32   1
  -3   3  -9 32714.4 1923.98  10
  -3   3 -10 28961.9 1720.56   4
   3   3  10 28833.9 1828.29   1
  -3   3 -10 28783.5 1833.17  10
   3   3  11 15170.2 1331.46   8
  -3   3 -11 15523.5 1324.07   4
   3   3  11 13986.5 1357.70   1
  -3   3 -11 14275.9 1345.53  10
   3   3  12 20926.6 1588.68   8
  -3   3 -12 20005.8 1567.67   4
   3   3  12 20221.5 1594.75   1
  -3   3 -12 18886.3 1546.59  10
  -3   3 -13 1525.44 528.176  10
   3   3  13 1185.70 620.049   8
  -3   3 -13 1958.70 588.970   4
   3   3  13 1473.70 526.801   1
  -3   3 -14 2823.05 764.440  10
   3   3  14 3199.48 771.039   8
  -3   3 -14 2807.55 714.406   4
  -3   3 -14 3630.87 770.017   7
   3   3  14 2629.36 685.399   1
   3   3  15 13161.6 1360.49   8
  -3   3 -15 12644.7 1395.35   4
   3   3  15 12371.4 1318.25   1
  -3   3 -15 12977.0 1293.20   7
  -3   3 -15 11749.6 1291.87  10
  -3   3 -16 6896.72 1058.11  10
   3   3  16 7413.98 1042.09   1
   3   3  16 7642.37 1060.72   8
  -3   3 -16 6701.48 1075.55   4
  -3   3 -16 7451.63 1013.24   7
   3   3  17 11843.8 1340.60   8
  -3   3 -17 10506.1 1376.87   4
   3   3  17 10506.4 1266.86   1
  -3   3 -17 9256.38 1218.35  10
   3   3  18 2862.14 786.285   1
   3   3  18 2553.52 760.692   8
  -3   3 -18 3112.51 913.545   4
  -3   3 -18 4274.49 895.399  10
   3   3  19 2727.12 825.973   1
   3   3  19 4110.50 960.388   8
  -3   3 -19 2598.78 830.150  10
   3   3  20 12723.5 1470.28   8
  -3   3 -20 10847.9 1584.50   4
   3   3  20 11013.2 1365.49   1
  -3   3 -20 12168.7 1565.68  10
   3   3  21 59942.6 3162.95   8
  -3   3 -21 60687.6 3732.13   4
   3   3  21 51037.3 2901.81   1
  -3   3 -21 56641.2 3210.20  10
   3   3  22 6589.75 1137.26   8
  -3   3 -22 8083.87 1521.33   4
  -3   3 -22 7352.49 1261.77  10
   3   3  22 6443.61 1093.68   1
   3   3  23 11379.3 1508.54   8
  -3   3 -23 11110.0 1754.52   4
   3   3  23 9341.31 1329.35   1
  -3   3 -23 10751.1 1523.22  10
  -3   3 -24 7777.28 1532.56   4
  -3   3 -24 8273.96 1430.69  10
   3   4 -24 8955.07 1401.47  10
   3   4 -23 2664.09 875.056  10
  -3   4  23 1084.33 650.560   6
   3   4 -23 1026.79 706.850   2
  -3   4  22 10832.1 1469.01   6
   3   4 -22 9345.07 1419.77  10
   3   4 -22 9137.19 1468.16   2
   3   4 -21 12010.0 1554.04  10
  -3   4  21 11766.8 1511.09   6
   3   4 -21 9902.92 1512.94   2
   3   4 -20 10115.3 1442.65   2
   3   4 -20 10708.6 1404.38  10
  -3   4  20 12798.9 1570.08   6
   3   4 -19 8301.99 1323.78   2
  -3   4  19 10520.5 1424.97   6
   3   4 -19 9075.10 1274.61  10
   3   4 -18 17018.8 1806.93   2
   3   4 -18 22564.7 1929.76  10
  -3   4  18 21733.8 1897.93   6
   3   4 -17 29136.0 2332.53   2
   3   4 -17 30966.6 2217.41  10
  -3   4  17 36164.2 2410.87   6
   3   4 -16 6690.93 1214.35   2
   3   4 -16 6640.67 1074.95  10
  -3   4  16 7140.26 1153.30   6
   3   4 -15 3165.97 889.460   2
   3   4 -15 5590.50 969.862  10
  -3   4  15 5733.89 1080.01   6
   3   4 -14 17291.3 1788.09   2
   3   4 -14 18532.0 1601.40  10
  -3   4  14 20738.1 1770.88   6
  -3   4  13 30073.4 1921.89  10
   3   4 -13 27380.5 2155.29   2
  -3   4  13 32668.5 2112.40   6
   3   4 -13 29767.9 1976.18  10
   3   4 -12 33798.4 2375.32   2
   3   4 -12 34019.0 2062.77  10
  -3   4  12 39871.2 2278.66   6
  -3   4  12 34289.3 2027.26  10
   3   4 -11 14868.3 1649.79   2
   3   4 -11 17054.7 1487.31  10
  -3   4  11 18061.8 1531.89   6
  -3   4  11 16321.3 1407.13  10
  -3   4  10 8934.71 1072.41  10
   3   4 -10 9020.35 1264.49   2
   3   4 -10 9823.66 1121.72  10
  -3   4  10 9514.79 1130.71   6
   3   4  -9 21668.8 1904.52   2
  -3   4   9 23736.0 1594.08   6
   3   4  -9 23457.8 1594.66  10
  -3   4   9 23239.6 1620.73  10
   3   4  -8 16294.3 1668.69   2
   3   4  -8 17782.4 1378.02  10
  -3   4   8 17329.9 1399.42  10
  -3   4   8 17925.5 1354.67   6
   3   4  -7 18214.1 1725.78   2
  -3   4   7 18272.0 1299.79   6
   3   4  -7 18500.9 1369.22  10
  -3   4   7 19783.7 1472.05  10
   3   4  -6 11910.4 1195.63   1
  -3   4   6 11068.8 994.910   6
   3   4  -6 11963.7 1107.80  10
  -3   4   6 11675.7 1147.49  10
   3   4  -5 1102.07 458.101   1
   3   4  -5 977.503 444.327  10
  -3   4   5 1335.78 459.042   6
  -3   4   5 352.695 383.762  10
  -3   4   4 2398.87 536.679   6
   3   4  -4 2187.59 558.496   1
   3   4  -4 1586.30 379.304  10
   3   4  -3 8900.67 1103.65   1
  -3   4   3 8683.27 790.782   6
  -3   4   3 8461.46 1047.28  10
   3   4  -3 6845.22 792.914  10
   3   4  -2 14671.1 1306.89   1
   3   4  -2 13674.1 1117.86  10
  -3   4   2 13153.0 1267.41  10
   3   4  -1 21600.3 1648.17   1
  -3   4   1 22425.8 1598.42  10
   3   4  -1 21974.6 1355.68  10
  -3   4   0 3626.74 718.046  10
   3   4   0 4214.30 648.759  10
   3   4   0 5029.19 841.998   1
  -3   4  -1 3093.45 629.686  10
   3   4   1 3197.58 595.241  10
  -3   4  -2 11793.3 1194.92  10
   3   4   2 15075.8 1138.14  10
   3   4   2 13606.5 1297.66   1
   3   4   3 14692.6 1110.61  10
   3   4   3 13962.6 1363.38   1
  -3   4  -3 14529.5 1361.43  10
   3   4   4 3892.27 816.480   1
  -3   4  -4 4342.56 850.108  10
   3   4   4 4771.45 711.230  10
  -3   4  -5 15752.5 1474.08  10
   3   4   5 16453.1 1223.79  10
   3   4   5 16089.3 1457.63   1
  -3   4  -6 8274.24 1129.16  10
   3   4   6 9610.39 958.768  10
   3   4   6 8376.20 1098.12   1
   3   4   7 8016.83 921.017  10
  -3   4  -7 6443.52 1086.79  10
   3   4   7 7572.73 1136.02   1
  -3   4  -8 40279.8 2395.96  10
   3   4   8 42058.8 1983.85  10
   3   4   8 39417.9 2289.75   1
  -3   4  -9 59719.1 2922.14  10
   3   4   9 63155.2 2902.50   1
   3   4  10 8097.21 1188.67   1
  -3   4 -10 7476.82 1203.04  10
  -3   4 -11 12642.5 1446.74  10
   3   4  11 11310.5 1312.34   1
   3   4  12 9858.75 1264.81   1
  -3   4 -12 10398.6 1355.12  10
   3   4  13 30845.3 2140.01   1
  -3   4 -13 29590.2 2175.69  10
   3   4  14 17060.4 1626.56   1
   3   4  14 17507.2 1622.78   8
  -3   4 -14 16271.4 1527.91   4
  -3   4 -14 16834.7 1698.97  10
   3   4  15 12125.8 1425.13   1
   3   4  15 13795.6 1524.43   8
  -3   4 -15 13657.7 1487.91   4
  -3   4 -15 13628.6 1565.21  10
   3   4  16 16537.2 1657.64   1
   3   4  16 19212.2 1802.83   8
  -3   4 -16 18017.8 1751.65   4
  -3   4 -16 16262.8 1742.82  10
   3   4  17 5749.10 1028.94   8
  -3   4 -17 3300.59 820.917   4
   3   4  17 4408.71 944.733   1
  -3   4 -17 5266.70 1067.89  10
   3   4  18 3456.49 905.371   8
  -3   4 -18 3635.49 937.829   4
   3   4  18 3635.91 874.523   1
  -3   4 -18 2748.67 787.636  10
   3   4  19 29600.1 2269.13   1
   3   4  19 34250.0 2424.10   8
  -3   4 -19 34180.5 2679.42   4
  -3   4 -19 33257.4 2534.68  10
   3   4  20 9686.64 1326.47   1
   3   4  20 11576.6 1498.92   8
  -3   4 -20 9767.77 1515.92   4
  -3   4 -20 10107.8 1477.93  10
  -3   4 -21 12450.1 1774.66   4
  -3   4 -21 10385.8 1512.80  10
  -3   4 -22 11153.9 1786.74   4
   3   5 -20 15260.8 1836.84   2
  -3   5  20 16990.0 1805.25   6
   3   5 -19 12168.8 1621.57   2
   3   5 -19 14585.0 1760.21  10
  -3   5  19 13101.7 1586.76   6
   3   5 -18 638.274 550.354   2
  -3   5  18 2940.13 910.232   6
   3   5 -18 2987.51 949.625  10
   3   5 -17 1309.36 667.980   2
  -3   5  17 1264.51 827.336   6
   3   5 -17 1688.06 831.145  10
   3   5 -16 26522.0 2358.33   2
   3   5 -16 26171.4 2207.15  10
  -3   5  16 31602.2 2357.93   6
   3   5 -15 56617.6 3353.06   2
   3   5 -15 61728.1 3222.88  10
  -3   5  15 68368.8 3327.25   6
   3   5 -14 5332.21 1100.47   2
   3   5 -14 4620.98 1002.19  10
  -3   5  14 4760.04 993.800  10
   3   5 -13 2343.45 805.620   2
   3   5 -13 2596.15 782.570  10
  -3   5  13 3016.04 809.541  10
   3   5 -12 9243.14 1376.71   2
   3   5 -12 9938.62 1286.03  10
  -3   5  12 10184.4 1287.08  10
   3   5 -11 23087.7 2079.79   2
   3   5 -11 28052.2 2032.58  10
  -3   5  11 25602.0 1905.28  10
   3   5 -10 971.583 561.279   2
   3   5 -10 1117.09 662.653  10
  -3   5  10 1887.05 756.088  10
   3   5  -9 6436.24 1129.02   2
   3   5  -9 6841.67 1048.23  10
  -3   5   9 6384.29 1006.12  10
   3   5  -8 314.642 458.889   2
   3   5  -8 1571.88 642.612  10
  -3   5   8 713.291 540.362  10
   3   5  -7 1948.55 740.013   2
   3   5  -7 2670.55 741.497  10
  -3   5   7 3687.04 860.548  10
   3   5  -6 15129.3 1404.83  10
  -3   5   6 17013.7 1582.56  10
   3   5  -5 12932.1 1304.46  10
  -3   5   5 11870.2 1384.08  10
   3   5  -4 12735.8 1409.70   1
   3   5  -4 11266.8 1199.62  10
  -3   5   4 9773.61 1237.57  10
   3   5  -3 5160.95 967.202   1
   3   5  -3 3931.76 742.635  10
  -3   5   3 3040.84 780.100  10
   3   5  -2 4586.94 967.532   1
   3   5  -2 4202.16 786.727  10
  -3   5   2 3498.11 843.144  10
   3   5  -1 15733.4 1569.71   1
  -3   5   1 14048.6 1505.59  10
   3   5  -1 14237.6 1315.07  10
   3   5   0 24620.1 1937.11   1
  -3   5   0 23440.5 1879.79  10
   3   5   0 23609.4 1599.04  10
   3   5   1 8065.56 1192.00   1
  -3   5  -1 5011.59 996.344  10
   3   5   1 6810.80 908.502  10
   3   5   2 11835.3 1360.75   1
   3   5   2 13282.5 1217.97  10
   3   5   3 2570.47 800.131   1
  -3   5  -3 2270.00 744.285  10
   3   5   3 4785.75 806.379  10
   3   5   4 2763.10 777.347   1
  -3   5  -4 2251.60 831.600  10
   3   5   4 1800.92 597.716  10
  -3   5  -5 8601.42 1366.73  10
   3   5   5 6143.25 946.824  10
   3   5   5 6782.24 1091.80   1
   3   5   6 13094.3 1254.87  10
   3   5   6 11709.1 1362.83   1
  -3   5  -6 14386.6 1642.69  10
   3   5   7 8338.36 1179.64   1
   3   5   7 8074.09 1023.81  10
  -3   5  -7 7027.04 1218.56  10
  -3   5  -8 4270.55 959.446  10
   3   5   8 4295.25 770.180  10
   3   5   8 4154.42 874.176   1
   3   5   9 8120.47 1231.94   1
   3   5   9 7432.96 1034.02  10
  -3   5  -9 7468.30 1191.83  10
   3   5  10 3666.50 893.891   1
  -3   5 -10 3193.35 986.567  10
   3   5  11 11245.9 1429.27   1
  -3   5 -11 12587.3 1602.11  10
   3   5  12 2782.66 806.544   1
  -3   5 -12 2679.01 922.865  10
  -3   5 -13 34492.3 2557.26  10
   3   5  13 33052.8 2426.51   1
  -3   5 -14 30893.7 2503.27  10
   3   5  14 29658.0 2333.59   1
   3   5  15 34771.0 2487.07   8
  -3   5 -15 34767.1 2662.01  10
   3   5  15 30930.4 2355.33   1
   3   5  16 3573.79 964.848   1
   3   5  16 3328.84 923.741   8
  -3   5 -16 3017.66 997.123  10
  -3   5 -17 12479.4 1669.02  10
   3   6 -13 9019.35 1399.85   2
  -3   6  13 10267.3 1374.90  10
   3   6 -12 2808.40 833.509   2
  -3   6  12 3857.86 914.752  10
   3   6 -11 6206.09 1171.01   2
  -3   6  11 8409.26 1294.32  10
   3   6 -10 1195.64 648.626   2
   3   6 -10 523.141 613.392  10
  -3   6  10 1960.28 730.036  10
   3   6  -9 3141.37 915.966   2
   3   6  -9 2436.97 810.077  10
  -3   6   9 2910.92 853.015  10
   3   6  -8 14409.5 1746.04   2
   3   6  -8 17034.7 1717.07  10
  -3   6   8 19198.1 1854.60  10
   3   6  -7 9863.55 1504.11   2
   3   6  -7 12242.8 1566.29  10
  -3   6   7 14516.3 1705.43  10
   3   6  -6 24389.4 2194.92   2
   3   6  -6 24975.0 1990.74  10
   3   6  -5 8443.85 1488.46   2
   3   6  -5 10771.4 1455.51  10
  -3   6   5 13072.7 1653.33  10
   3   6  -4 33548.6 2232.64  10
  -3   6   4 36788.5 2510.00  10
   3   6  -3 12193.8 1540.78  10
  -3   6   3 14954.0 1945.58  10
   3   6  -2 43267.6 2518.93  10
  -3   6   2 48004.3 2979.70  10
   3   6  -1 42302.0 2815.09   1
  -3   6   1 44265.0 2862.93  10
   3   6  -1 42466.2 2451.99  10
   3   6   0 7697.49 1356.35   1
   3   6   0 9811.78 1406.48  10
  -3   6   0 9294.50 1505.66  10
   3   6   1 25662.7 2161.92   1
  -3   6  -1 24228.2 2133.03  10
   3   6   1 23427.6 1785.68  10
   3   6   2 10272.5 1451.94   1
   3   6   2 12579.7 1466.91  10
  -3   6  -2 7679.64 1411.01  10
   3   6   3 24423.7 2155.82   1
  -3   6  -3 21545.6 2096.12  10
   3   6   3 22348.4 1769.68  10
   3   6   4 17776.0 1847.17   1
  -3   6  -4 16669.2 1871.76  10
   3   6   4 17811.4 1646.50  10
   3   6   5 17634.0 1884.10   1
  -3   6  -5 21400.2 2177.72  10
   3   6   5 17647.5 1608.55  10
   3   6   6 31666.4 2447.06   1
   3   6   6 32075.8 2095.35  10
  -3   6  -6 33362.8 2635.69  10
   3   6   7 6457.13 1255.26   1
  -3   6  -7 8258.06 1475.78  10
   3   6   7 7500.82 1085.97  10
   3   6   8 7029.38 1246.01   1
  -3   6  -8 7507.92 1409.32  10
   3   6   8 6719.49 1064.38  10
   3   6   9 19204.7 1958.16   1
  -3   6  -9 20536.8 2131.69  10
   3   6   9 21718.7 1764.87  10
  -3   6 -10 12318.2 1705.25  10
   3   6  10 10874.6 1288.07  10
  -3   6 -11 2005.10 877.551  10
   4  -6  -8 14827.3 1889.55   3
   4  -6  -7 19838.6 2138.69   3
   4  -6  -6 6258.32 1171.26   9
   4  -6  -6 9110.08 1548.50   3
   4  -6  -5 11184.3 1493.31   9
   4  -6  -5 14614.3 1838.26   3
   4  -6  -4 19692.7 2118.63   3
   4  -6  -4 15962.7 1773.69   9
   4  -6  -3 5073.40 1081.80   9
   4  -6  -3 10596.5 1697.60   3
   4  -6  -2 20521.3 2213.22   3
   4  -6  -2 13725.1 1605.88   9
   4  -6  -1 19392.7 2156.31   3
   4  -6  -1 14509.9 1664.22   9
   4  -6   0 17329.9 2048.93   3
   4  -6   0 11056.9 1444.68   9
   4  -6   1 5208.41 995.964   9
   4  -6   2 1524.51 623.416   9
   4  -6   3 3259.73 796.391   9
   4  -6   4 3308.70 888.005   9
   4  -6   5 8130.02 1259.76   9
  -4  -5  17 15128.5 1789.30   5
  -4  -5  16 7823.94 1303.21   5
  -4  -5  15 3950.07 937.812   5
   4  -5 -15 4268.39 1009.91   3
   4  -5 -14 9672.24 1370.30   9
   4  -5 -14 9019.06 1377.08   3
  -4  -5  14 10285.4 1508.90   5
   4  -5 -13 16401.0 1716.38   9
   4  -5 -13 16714.4 1863.11   3
  -4  -5  13 18075.7 1906.27   5
   4  -5 -12 31878.8 2310.18   9
   4  -5 -12 31674.3 2475.91   3
  -4  -5  12 32365.9 2501.58   5
   4  -5 -11 9737.80 1306.35   9
  -4  -5  11 7898.91 1357.63   5
   4  -5 -11 10424.7 1545.73   3
   4  -5 -10 9096.60 1287.74   9
   4  -5 -10 9378.80 1380.83   3
  -4  -5  10 11161.3 1574.07   5
  -4  -5   9 1286.75 712.436   5
   4  -5  -9 867.499 651.917   9
   4  -5  -9 990.701 742.056   3
   4  -5  -8 8915.28 1237.42   9
  -4  -5   8 8252.95 1419.45   5
   4  -5  -8 6983.66 1273.94   3
   4  -5  -7 9869.18 1309.78   9
   4  -5  -7 10150.2 1474.68   3
  -4  -5   7 12385.1 1604.18   5
   4  -5  -6 11069.3 1348.71   9
   4  -5  -6 15436.7 1808.52   3
  -4  -5   6 14974.4 1764.43   5
   4  -5  -5 11411.5 1324.91   9
   4  -5  -5 16442.3 1820.45   3
  -4  -5   5 15882.3 1873.09   5
  -4  -5   4 8122.82 1455.08   5
   4  -5  -4 6883.00 1366.21   3
   4  -5  -3 33346.9 2520.42   3
   4  -5  -3 30972.1 2150.73   9
  -4  -5   3 36882.3 2789.08   5
   4  -5  -2 21807.8 2104.76   3
   4  -5  -2 15179.4 1522.48   9
  -4  -5   2 18987.5 2089.28   5
  -4  -5   1 7658.55 1393.22   5
   4  -5  -1 6054.13 1239.97   3
  -4  -5   0 5107.73 1240.68   5
   4  -5   0 6854.66 1385.01   3
   4  -5   1 27440.3 2391.80   3
  -4  -5  -1 29546.5 2676.37   5
   4  -5   2 29684.5 2397.69   3
  -4  -5  -2 33530.8 2805.74   5
  -4  -5  -3 12401.1 1758.45   5
   4  -5   3 13060.1 1669.01   3
   4  -5   3 8743.17 1245.50   9
  -4  -5  -4 10036.9 1625.04   5
   4  -5   4 12167.5 1681.95   3
   4  -5   4 9330.59 1270.50   9
  -4  -5  -5 12004.3 1768.13   5
   4  -5   5 12414.5 1741.82   3
   4  -5   5 9536.41 1276.41   9
   4  -5   6 17585.4 1884.05   3
   4  -5   6 18677.3 1707.16   9
  -4  -5  -6 18657.7 2151.30   5
   4  -5   7 24146.0 2245.65   3
   4  -5   7 23798.7 1931.91   9
  -4  -5  -7 23296.3 2394.64   5
   4  -5   8 28645.6 2443.89   3
   4  -5   8 26011.2 1995.27   9
  -4  -5  -8 26243.4 2547.32   5
  -4  -5  -9 12446.8 1763.60   5
   4  -5   9 12226.1 1636.84   3
   4  -5   9 11717.8 1390.59   9
  -4  -5 -10 5129.97 1202.35   5
   4  -5  10 5614.02 1004.33   9
   4  -5  10 7072.06 1328.61   3
  -4  -5 -11 5465.37 1166.39   5
   4  -5  11 6834.56 1098.21   9
   4  -5  11 7375.89 1367.71   3
  -4  -5 -12 2202.91 818.653   5
   4  -5  12 3795.35 935.205   9
   4  -5  13 21371.8 1840.64   9
   4  -4 -20 21981.1 2063.62   3
   4  -4 -19 25003.7 2198.40   3
   4  -4 -18 11457.9 1468.88   3
   4  -4 -17 15328.3 1557.84   9
   4  -4 -17 14363.2 1605.47   3
  -4  -4  17 17644.4 1757.39   5
   4  -4 -16 16749.0 1602.58   9
   4  -4 -16 17416.1 1807.59   3
   4  -4 -15 41747.6 2454.78   9
   4  -4 -15 40925.5 2696.44   3
   4  -4 -14 21781.6 1751.57   9
   4  -4 -14 22438.4 2012.49   3
  -4  -4  14 24416.3 2031.90   5
  -4  -4  13 706.190 628.079   5
   4  -4 -13 1165.72 645.983   9
   4  -4 -13 1639.73 737.044   3
  -4  -4  12 5851.38 1059.30   5
   4  -4 -12 4658.57 836.771   9
   4  -4 -12 4608.37 1006.31   3
  -4  -4  11 1877.52 806.702   5
   4  -4 -11 2710.90 655.679   9
   4  -4 -11 1659.45 693.046   3
  -4  -4  10 1892.15 720.496   5
   4  -4 -10 1275.18 599.597   9
   4  -4 -10 331.214 543.499   3
   4  -4  -9 11080.3 1240.66   9
   4  -4  -9 14804.4 1635.51   3
  -4  -4   9 13766.6 1531.90   5
   4  -4  -8 9034.94 1118.33   9
   4  -4  -8 8928.97 1336.34   3
  -4  -4   8 9424.96 1328.17   5
  -4  -4   7 6458.27 1127.65   5
   4  -4  -7 3893.69 782.868   9
   4  -4  -7 5237.95 1063.36   3
   4  -4  -6 11490.4 1203.10   9
   4  -4  -6 12171.5 1587.63   3
  -4  -4   6 12081.1 1468.64   5
   4  -4  -5 22600.7 1591.56   9
   4  -4  -5 25706.3 2097.86   3
  -4  -4   5 25047.7 2102.98   5
   4  -4  -4 18190.9 1776.13   3
  -4  -4   4 20788.3 1923.11   5
   4  -4  -4 16412.8 1369.99   9
  -4  -4   3 4583.18 1074.91   5
   4  -4  -3 2192.29 842.188   3
   4  -4  -2 23366.2 1986.85   3
   4  -4  -2 17423.6 1355.79   9
  -4  -4   2 24323.7 2126.36   5
  -4  -4   1 7027.16 1249.31   5
   4  -4  -1 8504.69 1404.93   3
   4  -4   0 37726.7 2511.42   3
   4  -4   0 31507.1 1835.70   9
  -4  -4   0 36675.5 2650.56   5
   4  -4   1 41355.8 2656.02   3
   4  -4   1 37230.0 2009.14   9
  -4  -4  -1 41460.3 2857.81   5
   4  -4   2 28360.0 2202.82   3
   4  -4   2 25972.1 1724.56   9
  -4  -4  -2 26404.2 2259.59   5
  -4  -4  -3 3619.99 1031.08   5
   4  -4   3 3739.96 813.795   9
   4  -4   3 4591.52 1127.06   3
   4  -4   4 10057.8 1410.72   3
   4  -4   4 10925.8 1146.83   9
  -4  -4  -4 11875.7 1557.41   5
   4  -4   5 12654.9 1599.86   3
   4  -4   5 11560.7 1227.88   9
  -4  -4  -5 11514.4 1541.94   5
   4  -4   6 28314.4 2223.54   3
   4  -4   6 27274.9 1806.22   9
  -4  -4  -6 27611.9 2320.19   5
   4  -4   7 37648.3 2549.17   3
   4  -4   7 34185.6 2039.11   9
  -4  -4  -7 34180.4 2554.81   5
   4  -4   8 16771.3 1799.27   3
   4  -4   8 16329.7 1444.62   9
  -4  -4  -8 14981.5 1695.11   5
  -4  -4  -9 1293.70 634.151   5
   4  -4   9 2318.00 651.196   9
   4  -4   9 2109.55 828.046   3
   4  -4  10 10030.9 1437.04   3
   4  -4  10 9596.88 1125.11   9
  -4  -4 -10 9726.39 1372.98   5
   4  -4  11 40712.3 2697.21   3
   4  -4  11 41477.7 2280.29   9
  -4  -4 -11 36859.7 2588.96   5
  -4  -4 -12 23492.7 2295.23   4
   4  -4  12 20759.8 2006.87   3
   4  -4  12 17793.9 1561.86   9
  -4  -4 -12 16306.2 1751.28   5
  -4  -4 -13 23450.8 2350.28   4
   4  -4  13 19456.4 1972.33   3
   4  -4  13 19232.8 1609.15   9
  -4  -4 -13 16559.1 1734.84   5
   4  -4  14 2054.66 718.593   9
  -4  -4 -14 1585.45 828.070   4
   4  -4  15 1810.25 646.146   9
  -4  -4 -15 1706.20 867.575   4
   4  -4  16 5730.91 975.473   9
  -4  -4 -16 6513.79 1279.37   4
  -4  -4 -17 19765.0 2233.78   4
   4  -4  17 16444.9 1581.16   9
  -4  -4 -18 20681.5 2311.89   4
   4  -3 -24 4973.44 1129.59   2
   4  -3 -23 8528.50 1391.01   2
   4  -3 -22 13551.2 1699.63   2
  -4  -3  22 11536.2 1387.00   6
   4  -3 -21 8355.16 1343.96   2
  -4  -3  21 7179.59 1119.31   6
   4  -3 -20 3002.49 859.883   2
  -4  -3  20 3641.87 900.013   6
   4  -3 -19 26896.7 1992.05   9
  -4  -3  19 28343.8 2064.00   6
   4  -3 -18 8608.30 1174.80   9
  -4  -3  18 9986.00 1309.68   6
   4  -3 -18 8016.74 1238.19   2
  -4  -3  18 7966.42 1099.25   5
   4  -3 -17 6321.76 984.763   9
  -4  -3  17 7398.73 1102.79   6
   4  -3 -17 5902.68 1054.62   2
  -4  -3  17 7971.65 1096.05   5
  -4  -3  16 5131.77 948.792   5
   4  -3 -16 4103.73 819.413   9
  -4  -3  16 5014.31 895.577   6
   4  -3 -16 5018.67 904.957   2
   4  -3 -15 14664.5 1431.40   2
   4  -3 -15 13413.5 1322.56   9
  -4  -3  15 15028.5 1466.71   6
  -4  -3  15 15133.1 1566.39   5
  -4  -3  14 2507.12 790.656   5
   4  -3 -14 1887.01 624.932   9
   4  -3 -14 3216.80 733.980   2
   4  -3 -14 2517.02 827.097   3
   4  -3 -13 94943.1 3217.28   2
   4  -3 -13 91649.5 3093.48   9
   4  -3 -13 94902.1 3840.24   3
  -4  -3  13 98311.6 3641.56   5
   4  -3 -12 16418.3 1332.53   2
   4  -3 -12 18255.4 1407.84   9
   4  -3 -12 17285.4 1684.69   3
  -4  -3  12 17119.3 1575.12   5
   4  -3 -11 8613.06 997.728   9
   4  -3 -11 9632.62 1041.50   2
   4  -3 -11 9596.69 1312.42   3
  -4  -3  11 10253.9 1255.38   5
   4  -3 -10 8844.40 968.190   9
   4  -3 -10 9326.02 928.666   2
   4  -3 -10 7383.55 1134.97   3
  -4  -3  10 8448.21 1114.35   5
  -4  -3   9 4510.82 902.672   5
   4  -3  -9 3973.04 679.017   9
   4  -3  -9 3228.81 794.375   3
   4  -3  -8 8452.69 883.113   9
   4  -3  -8 7565.36 1135.20   3
  -4  -3   8 10193.8 1206.84   5
   4  -3  -7 38392.2 1778.77   9
   4  -3  -7 40986.9 2396.23   3
  -4  -3   7 39504.0 2311.59   5
   4  -3  -6 30745.9 1590.71   9
   4  -3  -6 32404.5 2156.59   3
  -4  -3   6 31930.2 2085.51   5
   4  -3  -5 30172.4 1572.09   9
   4  -3  -5 30282.2 2074.43   3
  -4  -3   5 28275.1 1979.17   5
   4  -3  -4 27407.7 1443.66   9
  -4  -3   4 29772.9 2068.04   5
  -4  -3   3 24151.7 1852.31   5
   4  -3  -3 22384.0 1318.78   9
  -4  -3   2 21920.8 1799.50   5
   4  -3  -2 20752.7 1245.36   9
  -4  -3   1 13588.6 1465.47   5
   4  -3  -1 11254.2 909.260   9
  -4  -3   0 3874.83 898.289   5
   4  -3   0 1528.95 331.136   9
   4  -3   0 3784.68 902.556   3
  -4  -3  -1 6169.26 1041.57   5
   4  -3   1 2957.06 512.726   9
   4  -3   1 6240.67 1022.21   3
   4  -3   2 6704.78 1086.19   3
   4  -3   2 8103.25 868.165   9
  -4  -3  -2 8251.48 1200.48   5
   4  -3   3 11638.0 1370.40   3
   4  -3   3 11340.4 1025.78   9
  -4  -3  -3 10670.2 1355.86   5
   4  -3   4 24046.3 1882.38   3
   4  -3   4 23021.8 1395.33   9
  -4  -3  -4 20637.0 1758.12   5
  -4  -3  -5 6344.49 1055.44   5
   4  -3   5 7778.80 1225.61   3
   4  -3   5 6799.27 890.976   9
   4  -3   6 15286.0 1557.34   3
   4  -3   6 15535.4 1184.63   9
  -4  -3  -6 14887.8 1500.14   5
  -4  -3  -7 11345.5 1461.06   4
   4  -3   7 9842.15 1334.71   3
   4  -3   7 11162.5 1044.62   9
  -4  -3  -7 8867.28 1209.58   5
  -4  -3  -8 38744.5 2593.00   4
   4  -3   8 36302.5 2369.04   3
   4  -3   8 35755.1 1837.28   9
  -4  -3  -8 33722.8 2254.85   5
  -4  -3  -9 56312.9 3123.02   4
   4  -3   9 53834.8 2862.82   3
   4  -3   9 50266.3 2188.37   9
  -4  -3  -9 45857.1 2600.53   5
  -4  -3 -10 57798.7 3214.10   4
   4  -3  10 51298.4 2321.64   8
   4  -3  10 55998.9 2936.42   3
   4  -3  10 54545.2 2332.90   9
  -4  -3 -10 48702.2 2658.85   5
  -4  -3 -11 25807.9 2293.36   4
   4  -3  11 23996.4 1667.45   8
   4  -3  11 26819.6 2153.27   3
   4  -3  11 24375.0 1625.35   9
  -4  -3 -11 20533.9 1748.55   5
  -4  -3 -12 43225.1 2862.91   4
   4  -3  12 38075.7 2125.64   8
   4  -3  12 38999.4 2501.29   3
   4  -3  12 37496.7 1975.53   9
   4  -3  13 63531.6 2803.11   8
   4  -3  13 64259.2 3221.76   3
   4  -3  13 63408.8 2598.43   9
  -4  -3 -13 55645.1 2790.24   5
  -4  -3 -14 21586.3 2134.18   4
   4  -3  14 18145.7 1557.83   8
   4  -3  14 18226.4 1776.80   3
   4  -3  14 17484.7 1416.57   9
  -4  -3 -14 15098.6 1478.61   5
  -4  -3 -15 18192.0 2001.81   4
   4  -3  15 14261.6 1439.63   8
   4  -3  15 14982.5 1317.44   9
  -4  -3 -16 13269.0 1758.82   4
   4  -3  16 12381.8 1406.51   8
   4  -3  16 10826.3 1160.87   9
   4  -3  17 3871.80 732.135   9
  -4  -3 -17 4389.93 1121.67   4
   4  -3  17 3688.05 855.425   8
   4  -3  18 1377.26 545.207   9
  -4  -3 -18 2039.15 796.256   4
   4  -3  18 1812.00 740.291   8
  -4  -3 -19 11736.8 1671.44   4
   4  -3  19 10942.1 1396.00   8
   4  -3  19 10454.7 1203.64   9
  -4  -3 -20 4467.14 1104.51   4
   4  -3  20 3574.90 936.965   8
  -4  -3 -21 208.024 581.744   4
   4  -3  21 793.492 654.994   8
  -4  -2  25 9833.22 1331.24   6
   4  -2 -25 9358.57 1511.01   2
   4  -2 -24 27131.8 2424.80   2
  -4  -2  24 26995.4 2095.83   6
  -4  -2  23 6168.58 1093.26   6
   4  -2 -23 7851.44 1309.75   2
   4  -2 -22 18510.8 1885.07   2
  -4  -2  22 17610.7 1684.45   6
  -4  -2  21 5479.41 1006.20   6
   4  -2 -21 5409.21 1066.48   2
   4  -2 -20 24429.0 1991.12   2
  -4  -2  20 25341.1 1922.61   6
   4  -2 -19 36187.7 2384.88   2
  -4  -2  19 39176.2 2361.38   6
  -4  -2  18 1190.97 540.076   5
   4  -2 -18 733.973 490.080   9
  -4  -2  18 1440.46 703.511   6
   4  -2 -18 1231.31 572.866   2
   4  -2 -17 9516.80 1119.83   9
   4  -2 -17 9820.26 1192.10   2
  -4  -2  17 10313.0 1280.25   6
  -4  -2  17 9215.05 1086.46   5
   4  -2 -16 14387.0 1275.71   9
   4  -2 -16 15064.0 1452.58   2
  -4  -2  16 15757.4 1493.33   6
  -4  -2  16 13807.7 1338.39   5
   4  -2 -15 8330.68 971.599   9
   4  -2 -15 7822.97 1053.92   2
  -4  -2  15 7616.45 1079.31   6
  -4  -2  15 7592.72 984.227   5
   4  -2 -14 9637.88 976.028   9
   4  -2 -14 10640.6 1166.93   2
  -4  -2  14 10039.8 1169.68   6
  -4  -2  14 9982.51 1113.87   5
  -4  -2  13 561.095 541.329   5
   4  -2 -13-18.9295 330.808   9
  -4  -2  13 153.065 521.574   6
   4  -2 -13 610.830 515.354   2
   4  -2 -12 17128.4 1232.52   9
   4  -2 -12 14579.0 1272.14   2
  -4  -2  12 15177.6 1416.05   6
  -4  -2  12 14900.8 1377.58   5
   4  -2 -11 20215.8 1256.09   9
   4  -2 -11 20101.5 1416.80   2
  -4  -2  11 20824.8 1636.35   6
  -4  -2  11 21059.0 1597.07   5
  -4  -2  10 3553.92 804.771   5
   4  -2 -10 3962.04 622.317   9
  -4  -2  10 5346.76 1048.50   6
   4  -2 -10 3352.02 669.390   2
   4  -2  -9 6031.54 692.242   9
  -4  -2   9 5893.66 984.123   6
   4  -2  -9 5888.89 716.680   2
  -4  -2   9 7045.05 977.606   5
  -4  -2   8 3889.37 770.579   5
   4  -2  -8 3126.25 561.071   9
   4  -2  -8 2549.56 589.510   2
   4  -2  -7 20410.9 1105.23   9
   4  -2  -7 20856.8 1249.08   2
   4  -2  -7 20437.4 1686.05   3
  -4  -2   7 21994.3 1671.56   5
   4  -2  -6 68166.3 1897.96   9
   4  -2  -6 71041.9 2159.26   2
   4  -2  -6 72377.1 2995.77   3
  -4  -2   6 70251.0 2807.27   5
   4  -2  -5 24563.5 1135.50   9
   4  -2  -5 25688.2 1278.94   2
   4  -2  -5 27073.1 1926.06   3
  -4  -2   5 29820.0 1914.23   5
   4  -2  -4 116746. 2355.97   9
   4  -2  -4 117305. 2579.83   2
   4  -2  -4 120490. 3772.22   3
  -4  -2   4 114988. 3698.17   5
   4  -2  -3 70163.8 1836.71   9
   4  -2  -3 70762.4 1958.93   2
   4  -2  -3 72207.1 2980.73   3
  -4  -2   3 72379.3 2904.59   5
   4  -2  -2 31664.0 1232.69   2
   4  -2  -2 33213.5 2001.80   3
  -4  -2   2 33021.4 1977.43   5
   4  -2  -1 22407.2 1012.27   2
   4  -2  -1 25064.1 1793.94   3
  -4  -2   1 20720.0 1652.56   5
  -4  -2   0 29947.0 1998.06   5
   4  -2   0 26202.4 1110.49   9
  -4  -2  -1 219887. 5083.12   5
   4  -2   1 216885. 3159.48   9
  -4  -2  -2 185153. 4704.82   5
   4  -2   2 191180. 3073.02   9
   4  -2   3 43218.3 2341.47   3
  -4  -2  -3 44035.2 2305.89   5
   4  -2   3 44433.0 1550.09   9
  -4  -2  -4 14793.7 1587.21   4
   4  -2   4 13680.7 958.953   8
   4  -2   4 15222.5 1474.82   3
  -4  -2  -4 12916.2 1343.23   5
   4  -2   4 14301.6 962.455   9
  -4  -2  -5 36245.2 2286.99   4
   4  -2   5 34069.8 1475.16   8
   4  -2   5 33889.2 2015.97   3
   4  -2   5 33501.3 1418.28   9
  -4  -2  -5 32099.4 1955.94   5
  -4  -2  -6 49326.4 2689.61   4
   4  -2   6 46851.2 1804.54   8
   4  -2   6 47663.9 2382.98   3
   4  -2   6 45754.5 1692.16   9
  -4  -2  -6 44041.4 2296.30   5
  -4  -2  -7 28488.0 2076.58   4
   4  -2   7 24809.1 1386.21   8
   4  -2   7 25292.0 1803.32   3
   4  -2   7 26797.8 1345.19   9
  -4  -2  -7 22699.5 1659.45   5
  -4  -2  -8 51567.7 2768.49   4
   4  -2   8 49054.1 1983.00   8
   4  -2   8 49798.8 2511.42   3
   4  -2   8 47622.0 1812.08   9
  -4  -2  -8 45267.7 2342.47   5
  -4  -2  -9 4130.02 823.771   5
  -4  -2  -9 5661.38 1039.62   4
   4  -2   9 4961.80 749.598   8
   4  -2   9 6289.89 1058.53   3
   4  -2   9 5246.36 706.019   9
  -4  -2 -10 2669.62 646.274   5
   4  -2  10 3257.05 580.085   9
  -4  -2 -10 2948.01 840.306   4
   4  -2  10 3926.24 712.530   8
   4  -2  10 4834.25 1010.16   3
  -4  -2 -11 24918.2 2041.71   4
   4  -2  11 22259.2 1481.75   8
   4  -2  11 21908.6 1772.59   3
   4  -2  11 22243.2 1335.83   9
  -4  -2 -11 20644.0 1589.36   5
  -4  -2 -12 4483.22 808.803   5
   4  -2  12 4262.16 637.538   9
  -4  -2 -12 5374.71 1054.77   4
   4  -2  12 5375.10 852.729   8
   4  -2  12 5173.39 1010.74   3
  -4  -2 -13 8697.17 1336.82   4
   4  -2  13 9051.78 1019.20   8
   4  -2  13 10013.4 1291.28   3
   4  -2  13 7595.45 850.172   9
  -4  -2 -13 7885.98 1031.41   5
  -4  -2 -14 13899.1 1653.38   4
   4  -2  14 11195.6 1193.93   8
   4  -2  14 13453.3 1460.53   3
   4  -2  14 10833.5 1020.91   9
  -4  -2 -14 11412.9 1213.94   5
  -4  -2 -15 19837.1 1963.99   4
   4  -2  15 16381.2 1419.94   8
   4  -2  15 17903.5 1675.02   3
   4  -2  15 16366.7 1271.56   9
  -4  -2 -15 15201.6 1371.41   5
   4  -2  16 3998.74 692.918   9
  -4  -2 -16 4296.51 1079.60   4
   4  -2  16 4860.62 887.245   8
  -4  -2 -17 18491.8 1959.04   4
   4  -2  17 15793.9 1487.36   8
   4  -2  17 15909.6 1331.28   9
   4  -2  18 3076.05 685.371   9
  -4  -2 -18 3072.22 938.528   4
   4  -2  18 3836.47 822.714   8
   4  -2  19 5914.90 893.633   9
  -4  -2 -19 6191.10 1217.18   4
   4  -2  19 5742.74 984.169   8
  -4  -2 -20 13202.7 1774.51   4
   4  -2  20 11130.8 1352.90   8
   4  -2  20 10190.8 1194.37   9
  -4  -2 -21 28690.0 2607.47   4
   4  -2  21 24930.6 2025.85   8
  -4  -2 -22 30409.2 2687.88   4
   4  -2  22 23364.3 1977.76   8
  -4  -1  26 7583.06 1222.48   6
   4  -1 -25 16604.2 1926.20   2
  -4  -1  25 16358.1 1673.43   6
  -4  -1  24 8473.10 1207.21   6
   4  -1 -24 8565.29 1435.50   2
  -4  -1  23 354.367 433.921   6
   4  -1 -23 1586.92 757.482   2
  -4  -1  22 3430.79 865.509   6
   4  -1 -22 4419.05 1063.65   2
  -4  -1  21 7493.27 1147.29   6
   4  -1 -21 7040.26 1220.84   2
   4  -1 -20 28587.3 2217.24   2
  -4  -1  20 29303.9 2108.66   6
  -4  -1  19 2529.99 821.741   6
   4  -1 -19 1168.05 611.481   2
   4  -1 -18 43325.5 2558.58   2
  -4  -1  18 44114.5 2458.44   6
  -4  -1  18 43085.0 2169.77   5
  -4  -1  17 8326.01 1160.65   6
  -4  -1  17 9013.29 1028.52   5
   4  -1 -17 6216.68 1010.96   2
  -4  -1  16 4243.08 790.057   5
  -4  -1  16 4669.90 927.936   6
   4  -1 -16 2138.37 715.926   2
   4  -1 -15 10571.5 1228.25   2
  -4  -1  15 11969.1 1275.60   6
  -4  -1  15 11876.3 1226.50   5
   4  -1 -14 74249.9 2954.01   2
  -4  -1  14 71699.5 2975.69   6
  -4  -1  14 76634.7 2872.82   5
   4  -1 -13 49344.8 2346.04   2
  -4  -1  13 49892.6 2466.81   6
  -4  -1  13 52386.1 2393.84   5
   4  -1 -12 20681.1 1500.27   2
  -4  -1  12 23781.2 1749.88   6
  -4  -1  12 22521.8 1630.80   5
   4  -1 -11 56717.1 2371.95   2
  -4  -1  11 56622.7 2566.50   6
  -4  -1  11 56851.5 2532.93   5
   4  -1 -10 15059.7 1242.42   2
  -4  -1  10 17080.4 1503.33   6
  -4  -1  10 16503.5 1402.69   5
   4  -1  -9 6172.11 899.033   2
  -4  -1   9 8665.56 1122.48   5
   4  -1  -8 94363.1 2788.39   2
  -4  -1   8 102538. 3370.49   6
  -4  -1   8 96528.2 3151.06   5
   4  -1  -7 79729.8 2530.03   2
  -4  -1   7 82721.8 3024.70   5
   4  -1  -6 14839.9 660.340   9
   4  -1  -6 13674.0 1044.36   2
  -4  -1   6 15752.3 1502.14   6
  -4  -1   6 15371.9 1306.01   5
   4  -1  -5 12102.9 969.656   2
  -4  -1   5 13096.8 1261.75   5
   4  -1  -4 65489.2 2156.90   2
  -4  -1   4 61519.5 2546.43   5
  -4  -1   3 3667.67 761.960   5
   4  -1  -3 2014.74 529.753   2
   4  -1  -3 2303.36 823.914   3
   4  -1  -2 55716.0 1913.68   2
   4  -1  -2 60769.2 2505.38   3
  -4  -1   2 56733.4 2443.47   5
   4  -1  -1 11569.1 900.014   2
   4  -1  -1 12205.6 1218.79   3
  -4  -1   1 12096.7 1184.33   5
   4  -1   0 70334.8 2108.84   2
   4  -1   0 66795.8 2581.24   3
  -4  -1   0 63535.9 2619.46   5
   4  -1   1 20634.4 848.206   8
   4  -1   1 23241.3 1231.60   2
   4  -1   1 23204.5 1557.85   3
  -4  -1  -1 21828.0 1575.71   5
  -4  -1  -2 44849.5 2400.40   4
   4  -1   2 41750.7 1287.54   8
   4  -1   2 45442.0 2110.34   3
  -4  -1  -2 45458.3 2223.14   5
  -4  -1  -3 29062.8 1913.60   4
   4  -1   3 27926.4 1144.53   8
   4  -1   3 29462.4 1722.56   3
  -4  -1  -3 30060.2 1804.07   5
   4  -1   3 25392.1 792.079   9
  -4  -1  -4 5869.41 830.913   5
  -4  -1  -4 7012.29 1082.67   4
   4  -1   4 6237.78 606.883   8
   4  -1   4 7353.01 940.662   3
   4  -1   4 5620.45 440.456   9
  -4  -1  -5 6066.57 928.861   5
  -4  -1  -5 6471.58 1149.56   4
   4  -1   5 7042.33 722.438   8
   4  -1   5 5579.98 874.396   3
   4  -1   5 5919.65 521.872   9
  -4  -1  -6 16046.2 1537.26   4
   4  -1   6 17017.6 1089.84   8
   4  -1   6 16254.3 1381.68   3
  -4  -1  -6 13552.8 1296.07   5
   4  -1   6 15127.8 848.754   9
  -4  -1  -7 72392.6 3083.46   4
   4  -1   7 70844.0 2184.20   8
   4  -1   7 73236.9 2718.29   3
  -4  -1  -7 69771.3 2780.83   5
   4  -1   7 67838.6 1772.15   9
  -4  -1  -8 58515.9 2839.20   4
   4  -1   8 56649.5 2036.46   8
   4  -1   8 55192.7 2407.50   3
  -4  -1  -8 53692.6 2469.06   5
   4  -1   8 55088.2 1680.49   9
  -4  -1  -9 45026.6 2540.90   4
   4  -1   9 41111.4 1806.85   8
   4  -1   9 43724.5 2186.65   3
  -4  -1  -9 42372.5 2178.33   5
   4  -1   9 41358.3 1518.43   9
  -4  -1 -10 6694.20 924.018   5
   4  -1  10 6926.58 843.602   8
  -4  -1 -10 6277.80 1055.90   4
   4  -1  10 6815.37 1000.84   3
   4  -1  10 6560.26 690.916   9
  -4  -1 -11 13565.1 1541.08   4
   4  -1  11 13566.5 1170.63   8
   4  -1  11 15112.1 1397.94   3
  -4  -1 -11 13879.1 1310.82   5
   4  -1  11 13259.1 965.137   9
  -4  -1 -12 14911.6 1623.50   4
   4  -1  12 12250.2 1180.02   8
   4  -1  12 13363.2 1313.80   3
   4  -1  12 14186.2 1035.50   9
  -4  -1 -12 11643.9 1222.28   5
  -4  -1 -13 21110.6 1903.44   4
   4  -1  13 19043.0 1423.89   8
   4  -1  13 16656.7 1498.34   3
  -4  -1 -13 17683.4 1506.82   5
  -4  -1 -14 51913.0 2983.77   4
   4  -1  14 48982.1 2283.20   8
   4  -1  14 48822.6 2391.59   3
  -4  -1 -14 48698.6 2403.02   5
  -4  -1 -15 30042.1 2333.16   4
   4  -1  15 26460.3 1763.41   8
   4  -1  15 27314.4 1840.47   3
  -4  -1 -16 60757.8 3337.01   4
   4  -1  16 54681.5 2571.66   8
  -4  -1 -17 31167.9 2443.47   4
   4  -1  17 29385.8 1941.54   8
  -4  -1 -18 34364.5 2605.26   4
   4  -1  18 31684.3 2074.21   8
  -4  -1 -19 16379.2 1892.58   4
   4  -1  19 15513.3 1497.30   8
  -4  -1 -20 23754.3 2270.30   4
   4  -1  20 22372.0 1829.58   8
  -4  -1 -21 20337.5 2123.11   4
   4  -1  21 15615.6 1590.96   8
  -4  -1 -22 169.729 662.603   4
   4  -1  22 546.788 523.615   8
  -4  -1 -23 2589.95 959.529   4
   4  -1  23 1444.84 674.568   8
  -4   0  26 41263.2 2729.93   6
  -4   0  25 9593.10 1404.36   6
   4   0 -25 10642.8 1594.93   2
  -4   0  24 3394.02 943.975   6
   4   0 -24 3479.85 954.220   2
  -4   0  23 1081.18 656.990   6
   4   0 -23 1095.85 716.012   2
   4   0 -22 20919.3 2009.53   2
  -4   0  22 21110.4 1861.56   6
   4   0 -21 13086.0 1559.07   2
  -4   0  21 12824.5 1444.56   6
  -4   0  20 11617.1 1380.65   6
   4   0 -20 8832.90 1310.34   2
   4   0 -19 17743.6 1723.02   2
  -4   0  19 17203.4 1694.83   6
   4   0 -18 17318.9 1673.17   2
  -4   0  18 18649.8 1714.66   6
  -4   0  17 5611.61 944.543   6
   4   0 -17 5654.72 972.812   2
  -4   0  16 1866.63 753.866   6
   4   0 -16 1380.59 737.285   2
  -4   0  15 3897.78 896.190   6
   4   0 -15 4273.91 871.264   2
   4   0 -14 60347.5 2724.33   2
  -4   0  14 66205.2 2597.52   7
  -4   0  14 66727.5 2880.57   6
  -4   0  13 32878.8 2047.09   6
   4   0 -13 33320.3 1986.38   2
  -4   0  13 33258.6 1871.26   7
   4   0 -12 4821.59 832.287   2
  -4   0  12 5000.72 773.162   7
  -4   0  12 5799.19 964.576   6
   4   0 -11 870.603 491.658   2
  -4   0  11 2086.02 645.031   7
  -4   0  11 1453.63 732.823   6
  -4   0  11 1738.25 635.911   5
   4   0 -10 97448.6 3179.90   2
  -4   0  10 100883. 3236.38   7
  -4   0  10 100827. 3314.73   6
  -4   0  10 105009. 3329.08   5
   4   0  -9 30618.5 1797.31   2
  -4   0   9 32599.0 1871.23   7
  -4   0   9 32338.8 1917.43   6
  -4   0   9 32662.2 1861.67   5
   4   0  -8 14445.1 1253.53   2
  -4   0   8 13456.5 1260.63   7
  -4   0   8 15333.5 1370.17   6
  -4   0   8 13565.9 1321.87   5
   4   0  -7 7280.90 501.227   1
  -4   0   7 9137.60 1113.64   7
   4   0  -7 8892.94 967.781   2
  -4   0   7 10402.8 1192.43   6
  -4   0   7 10465.8 1145.63   5
  -4   0   6 52366.9 2350.49   7
   4   0  -6 50685.2 2153.79   2
  -4   0   6 55681.0 2415.66   6
  -4   0   6 55072.1 2423.88   5
  -4   0   5 67268.6 2567.86   7
   4   0  -5 64116.1 2368.19   2
  -4   0   5 68545.6 2731.02   6
  -4   0   5 66646.0 2681.49   5
  -4   0   4 63393.1 2557.07   7
   4   0  -4 67025.4 2422.36   2
  -4   0   4 66709.9 2655.12   6
  -4   0   4 65785.2 2663.22   5
  -4   0   3 19191.7 1428.28   7
  -4   0   3 20384.2 1592.84   6
   4   0  -3 18192.7 1321.12   2
  -4   0   3 19213.2 1481.80   5
   4   0  -2 12327.8 518.322   8
  -4   0   2 14990.4 1277.46   7
   4   0  -2 15617.2 1221.79   2
  -4   0   2 16355.0 1372.30   5
   4   0  -1 99805.2 1630.26   8
  -4   0   1 104772. 3201.64   7
  -4   0   1 105064. 3351.12   5
  -4   0   0 4567.48 869.729   5
   4   0   0 6288.71 533.198   8
  -4   0   0 4952.89 848.814   7
   4   0   0 6402.48 910.903   3
  -4   0  -1 66506.9 2709.03   4
   4   0   1 68750.2 1607.74   8
  -4   0  -1 68492.6 2591.78   7
   4   0   1 68097.8 2374.11   3
  -4   0  -1 70109.0 2711.64   5
  -4   0  -2 12629.3 1295.44   4
   4   0   2 13538.1 819.547   8
  -4   0  -2 13529.1 1208.39   7
   4   0   2 14483.5 1160.17   3
  -4   0  -2 13124.9 1248.00   5
   4   0   3 3641.25 547.389   8
  -4   0  -3 2209.77 756.516   4
  -4   0  -3 2789.64 764.525   7
   4   0   3 3095.86 660.423   3
  -4   0  -3 3597.51 760.916   5
  -4   0  -4 37186.9 2078.84   4
   4   0   4 39320.4 1441.81   8
  -4   0  -4 37933.8 2000.55   7
   4   0   4 38075.2 1777.87   3
  -4   0  -4 37479.5 2007.14   5
   4   0   5 4615.44 607.580   8
  -4   0  -5 3221.41 693.694   4
  -4   0  -5 4019.45 802.115   7
   4   0   5 4333.22 705.999   3
  -4   0  -5 4160.54 769.026   5
  -4   0  -6 16353.1 1408.02   4
   4   0   6 16316.9 1042.51   8
  -4   0  -6 15302.0 1297.84   7
   4   0   6 14179.2 1114.67   3
  -4   0  -6 15474.5 1346.12   5
  -4   0  -7 29882.6 1929.74   4
   4   0   7 29947.6 1449.03   8
  -4   0  -7 27381.9 1725.64   7
   4   0   7 27341.7 1523.79   3
  -4   0  -8 16790.8 1567.29   4
   4   0   8 16879.5 1157.70   8
  -4   0  -8 15031.7 1353.13   7
   4   0   8 17281.6 1272.79   3
  -4   0  -9 1000.21 538.603   4
   4   0   9 615.722 374.312   8
  -4   0  -9 571.332 397.239   7
   4   0   9 1448.21 518.270   3
  -4   0 -10 2389.21 667.115   4
   4   0  10 2498.88 610.747   8
  -4   0 -10 2620.19 681.654   7
   4   0  10 2736.18 613.385   3
  -4   0 -11 3871.62 864.051   4
   4   0  11 4673.74 788.924   8
  -4   0 -11 3441.90 724.512   7
   4   0  11 4111.22 767.460   3
  -4   0 -12 27720.8 2049.66   4
   4   0  12 27158.9 1609.86   8
  -4   0 -12 25908.6 1750.79   7
   4   0  12 26945.1 1601.82   3
  -4   0 -13 17376.3 1682.02   4
   4   0  13 14991.4 1298.46   8
  -4   0 -13 15457.1 1345.38   7
   4   0  13 15245.5 1247.38   3
  -4   0 -14 17621.7 1709.43   4
   4   0  14 17614.4 1398.05   8
   4   0  14 16969.7 1320.93   3
  -4   0 -14 18124.3 1462.57   7
  -4   0 -15 2311.32 851.857   4
   4   0  15 2984.26 749.738   8
  -4   0 -16 127531. 4652.69   4
   4   0  16 122960. 3816.54   8
  -4   0 -17 50413.8 3014.80   4
   4   0  17 47547.7 2460.14   8
  -4   0 -18 486.940 613.029   4
   4   0  18 54.4996 453.522   8
  -4   0 -19 1095.18 692.169   4
   4   0  19 640.519 605.511   8
  -4   0 -20 705.641 592.946   4
   4   0  20 1214.12 659.829   8
  -4   0 -21 4640.85 1102.14   4
   4   0  21 3502.74 831.753   8
  -4   0 -22 34370.0 2771.44   4
   4   0  22 33491.7 2322.92   8
  -4   0 -23 38230.1 3026.49   4
   4   0  23 36312.9 2470.43   8
   4   0  24 13236.8 1562.26   8
   4   1 -25 17925.7 2016.63   2
  -4   1  25 16748.0 1806.52   6
  -4   1  24 8063.27 1262.92   6
   4   1 -24 8763.55 1434.34   2
  -4   1  23 1457.01 741.890   6
   4   1 -23 377.912 680.389   2
  -4   1  22 3646.98 931.498   6
   4   1 -22 4401.65 1145.54   2
  -4   1  21 7796.79 1226.67   6
   4   1 -21 7040.14 1277.86   2
   4   1 -20 28108.8 2301.70   2
  -4   1  20 27599.5 2140.92   6
  -4   1  19 2625.71 866.260   6
   4   1 -19 2603.98 950.883   2
   4   1 -18 44154.2 2668.72   2
  -4   1  18 42833.9 2548.49   6
   4   1 -17 7262.98 1111.69   2
  -4   1  17 7311.34 911.218   7
  -4   1  17 7847.39 1205.87   6
   4   1 -16 3469.26 879.714   2
  -4   1  16 3476.24 708.090   7
  -4   1  16 4832.62 975.224   6
   4   1 -15 10865.6 1281.20   2
  -4   1  15 11537.8 1138.31   7
  -4   1  15 12365.1 1384.00   6
   4   1 -14 73118.2 3200.43   2
  -4   1  14 73009.6 2785.84   7
  -4   1  14 75627.1 3154.85   6
   4   1 -13 49894.3 2606.13   2
  -4   1  13 54537.6 2412.38   7
  -4   1  13 52610.7 2645.25   6
   4   1 -12 20516.6 1678.45   2
  -4   1  12 22690.3 1599.53   7
  -4   1  12 23200.6 1754.59   6
   4   1 -11 56560.9 2709.86   2
  -4   1  11 61277.7 2547.05   7
  -4   1  11 58804.3 2702.67   6
   4   1 -10 16161.3 1456.66   2
  -4   1  10 17570.3 1412.50   7
  -4   1  10 18390.1 1531.05   6
  -4   1   9 9051.04 1086.27   7
   4   1  -9 6614.19 1051.55   2
  -4   1   9 10166.2 1228.14   6
  -4   1   8 99797.0 3215.20   7
   4   1  -8 96586.4 3327.13   2
  -4   1   8 96329.9 3203.39   6
  -4   1   7 90405.0 3038.52   7
   4   1  -7 91046.0 3224.06   2
  -4   1   7 90049.7 3090.63   6
   4   1  -7 81437.2 1918.37   1
  -4   1   6 15216.5 1345.80   7
   4   1  -6 13931.6 1279.14   2
  -4   1   6 17031.0 1447.14   6
   4   1  -6 12272.9 799.275   1
   4   1  -5 10118.7 768.137   1
  -4   1   5 13953.5 1274.97   7
  -4   1   5 14109.0 1302.94   6
   4   1  -5 11312.5 1171.65   2
   4   1  -4 59377.2 1850.03   1
  -4   1   4 64429.6 2580.11   7
  -4   1   4 67401.7 2623.65   6
   4   1  -4 62906.1 2637.78   2
   4   1  -3 2121.04 498.803   1
  -4   1   3 4621.94 855.880   7
  -4   1   3 3752.37 903.709   6
   4   1  -2 56633.7 1551.69   8
  -4   1   2 56906.3 2412.68   7
  -4   1   2 62277.8 2519.26   6
   4   1  -2 57049.1 1966.29   1
   4   1  -1 12119.8 826.274   8
  -4   1   1 11161.4 1171.40   7
   4   1  -1 11250.9 933.500   1
   4   1   0 68017.0 2214.72   1
   4   1   0 68689.5 1807.90   8
  -4   1   0 62828.4 2584.45   7
  -4   1  -1 21768.4 1506.77   4
   4   1   1 22286.0 1344.95   1
   4   1   1 24676.9 1150.26   8
  -4   1  -1 20387.7 1517.68   7
  -4   1  -1 17674.6 647.507  10
  -4   1  -2 46294.8 2178.80   4
   4   1   2 46470.1 1956.12   1
   4   1   2 48222.2 1624.47   8
  -4   1  -2 44551.4 2153.49   7
  -4   1  -2 41072.6 1076.29  10
   4   1   2 47951.5 1854.99   3
  -4   1  -3 32107.9 1820.36   4
   4   1   3 31741.0 1377.60   8
   4   1   3 30850.0 1623.09   1
  -4   1  -3 30801.0 1776.77   7
  -4   1  -3 28547.5 984.613  10
   4   1   3 31585.9 1473.25   3
  -4   1  -4 6167.42 861.284   4
   4   1   4 8292.79 809.389   8
   4   1   4 7619.98 884.677   1
  -4   1  -4 6797.64 969.037   7
   4   1   4 7339.92 755.555   3
  -4   1  -4 5848.67 500.196  10
  -4   1  -5 6224.23 965.886   4
   4   1   5 7837.56 829.272   8
  -4   1  -5 6234.28 958.063   7
   4   1   5 5512.39 712.135   3
  -4   1  -5 5573.76 575.779  10
  -4   1  -6 14955.6 1366.23   4
   4   1   6 17160.5 1190.13   8
  -4   1  -6 15671.2 1369.10   7
   4   1   6 15410.3 1055.01   3
  -4   1  -6 15863.9 942.126  10
  -4   1  -7 71973.8 2861.86   4
   4   1   7 70530.8 2313.00   8
  -4   1  -7 65553.1 2668.34   7
   4   1   7 71142.6 2167.82   3
  -4   1  -7 71157.6 2002.16  10
  -4   1  -8 54284.1 2561.55   4
   4   1   8 57125.3 2160.00   8
  -4   1  -8 54704.8 2440.84   7
   4   1   8 54092.0 1883.93   3
  -4   1  -8 55693.5 1858.68  10
  -4   1  -9 44405.6 2368.22   4
   4   1   9 44938.0 1978.72   8
  -4   1  -9 44045.4 2221.67   7
   4   1   9 43418.3 1689.28   3
  -4   1  -9 42682.3 1708.02  10
  -4   1 -10 6439.86 998.188   4
   4   1  10 6256.90 845.168   8
   4   1  10 5981.48 722.677   3
  -4   1 -10 5948.50 889.999   7
  -4   1 -10 6018.20 761.847  10
  -4   1 -11 14267.5 1476.35   4
   4   1  11 13065.5 1151.34   8
  -4   1 -11 12771.7 1255.63   7
  -4   1 -11 13201.6 1055.10  10
  -4   1 -12 14178.0 1484.69   4
   4   1  12 14274.5 1270.94   8
  -4   1 -12 14374.6 1340.06   7
  -4   1 -12 13418.0 1113.96  10
  -4   1 -13 17538.5 1655.35   4
   4   1  13 18744.7 1459.50   8
  -4   1 -13 18818.1 1489.94   7
  -4   1 -13 19272.5 1325.63  10
  -4   1 -14 48530.2 2731.19   4
   4   1  14 48515.2 2329.67   8
  -4   1 -14 47956.9 2333.79   7
  -4   1 -14 46185.1 2096.23  10
  -4   1 -15 26333.2 2087.06   4
   4   1  15 28109.0 1860.34   8
  -4   1 -15 26714.9 1759.55   7
  -4   1 -15 26375.7 1659.46  10
  -4   1 -16 55189.1 3061.07   4
   4   1  16 56114.1 2651.41   8
  -4   1 -16 53513.4 2478.31   7
  -4   1 -16 53492.1 2408.43  10
  -4   1 -17 29957.6 2359.67   4
   4   1  17 30312.9 2017.77   8
  -4   1 -18 31153.5 2431.69   4
   4   1  18 31505.5 2129.30   8
  -4   1 -19 15277.6 1770.74   4
   4   1  19 16888.1 1619.41   8
  -4   1 -20 25931.3 2356.48   4
   4   1  20 22785.1 1864.98   8
  -4   1 -21 18283.6 2029.81   4
   4   1  21 18883.4 1752.43   8
  -4   1 -22 1280.71 717.639   4
   4   1  22 352.678 475.082   8
   4   1  22-352.130 425.193   1
  -4   1 -23 1674.58 871.590   4
   4   1  23 1828.92 705.407   8
   4   1  23 2075.23 721.975   1
   4   2 -24 25954.9 2482.70   2
  -4   2  24 27596.2 2307.55   6
  -4   2  23 7763.73 1302.35   6
   4   2 -23 7775.22 1397.05   2
   4   2 -22 18281.2 1962.60   2
  -4   2  22 19209.5 1887.66   6
  -4   2  21 4996.74 1019.94   6
   4   2 -21 7634.78 1338.15   2
   4   2 -20 24879.2 2223.41   2
  -4   2  20 26621.2 2163.91   6
   4   2 -19 36456.8 2638.50   2
  -4   2  19 40200.2 2597.68   6
   4   2 -18 868.011 598.226   2
  -4   2  18 1015.60 728.240   6
   4   2 -17 8886.22 1281.70   2
  -4   2  17 10191.7 1082.93   7
  -4   2  17 10426.3 1369.88   6
   4   2 -16 12187.3 1486.32   2
  -4   2  16 14518.4 1296.17   7
  -4   2  16 14224.6 1559.09   6
   4   2 -15 7340.00 1170.61   2
  -4   2  15 7736.36 960.638   7
  -4   2  15 7059.25 1098.03   6
   4   2 -14 9955.48 1377.73   2
  -4   2  14 9522.82 1054.12   7
  -4   2  14 10390.0 1294.73   6
   4   2 -13-3.60420 575.263   2
  -4   2  13 1098.57 504.518   7
  -4   2  13 524.058 561.317   6
   4   2 -12 15161.7 1555.66   2
  -4   2  12 16100.4 1346.19   7
  -4   2  12 15911.0 1501.14   6
   4   2 -11 19755.3 1731.23   2
  -4   2  11 20353.8 1508.02   7
  -4   2  11 21350.1 1668.95   6
   4   2 -10 4813.33 973.037   2
  -4   2  10 4251.73 803.068   7
  -4   2  10 5929.95 1057.07   6
   4   2  -9 7324.96 1125.99   2
   4   2  -9 6669.75 680.088   1
  -4   2   9 7246.71 934.911   7
  -4   2   9 7022.88 1025.54   6
   4   2  -8 3182.75 851.681   2
  -4   2   8 3088.97 693.180   7
   4   2  -8 2735.17 531.683   1
  -4   2   8 5291.41 971.236   6
   4   2  -7 19422.3 1151.90   1
  -4   2   7 21685.7 1549.46   7
   4   2  -7 21262.0 1779.77   2
  -4   2   7 23279.1 1655.70   6
  -4   2   6 68739.0 2723.20   7
   4   2  -6 68239.3 2140.06   1
  -4   2   6 76169.8 2778.80   6
   4   2  -6 73469.1 3153.26   2
  -4   2   6 72174.7 1943.92  10
  -4   2   5 30525.2 1849.98   7
   4   2  -5 25922.7 1411.40   1
  -4   2   5 29506.3 1311.55  10
  -4   2   4 116677. 3566.93   7
  -4   2   4 118881. 2424.54  10
   4   2  -4 117041. 2952.01   1
  -4   2   3 74076.4 2822.14   7
  -4   2   3 71224.6 1908.72  10
   4   2  -3 68212.6 2315.93   1
   4   2  -2 31479.5 1609.85   1
  -4   2   2 31999.3 1866.94   7
  -4   2   2 33781.6 1916.67   6
  -4   2   2 29943.2 1239.30  10
   4   2  -1 22067.6 1398.36   1
  -4   2   1 20558.8 1529.99   7
  -4   2   1 22855.2 1578.09   6
  -4   2   0 31296.1 1941.14   7
  -4   2   0 27329.5 1247.90  10
   4   2   1 226966. 4486.90   1
  -4   2  -1 223588. 3515.48  10
   4   2   2 192543. 4201.14   1
  -4   2  -2 195227. 3385.22  10
  -4   2  -3 45530.6 2052.93   4
  -4   2  -3 43092.0 2225.05   7
   4   2   3 43556.8 2077.41   1
  -4   2  -3 47130.8 1760.24  10
   4   2   3 42637.9 1587.22   3
  -4   2  -4 14012.1 1218.55   4
  -4   2  -4 12391.6 1266.61   7
   4   2   4 15096.4 1293.69   1
   4   2   4 12814.3 867.156   3
  -4   2  -4 14838.1 1058.27  10
  -4   2  -5 34211.3 1864.90   4
   4   2   5 34917.1 1716.69   8
  -4   2  -5 31344.9 1865.62   7
   4   2   5 32516.1 1295.99   3
   4   2   5 34218.9 1891.61   1
  -4   2  -5 34228.7 1567.17  10
  -4   2  -6 47415.0 2233.61   4
   4   2   6 48183.6 2035.56   8
  -4   2  -6 43570.6 2197.36   7
  -4   2  -6 47703.2 1904.85  10
   4   2   6 45237.7 2191.23   1
  -4   2  -7 26436.3 1728.32   4
   4   2   7 27745.7 1588.11   8
  -4   2  -7 24772.1 1704.77   7
  -4   2  -7 26740.4 1477.73  10
   4   2   7 26612.7 1729.90   1
  -4   2  -8 48695.9 2387.36   4
   4   2   8 47432.6 2111.72   8
  -4   2  -8 46433.1 2292.52   7
  -4   2  -8 53193.3 2149.54  10
   4   2   8 47891.1 2335.05   1
  -4   2  -9 4896.77 866.379   4
   4   2   9 5353.79 824.335   8
  -4   2  -9 4425.38 794.355   7
  -4   2  -9 6108.13 834.919  10
   4   2   9 5374.87 891.598   1
   4   2  10 2777.31 719.392   1
  -4   2 -10 2980.32 709.044   4
   4   2  10 3760.98 671.927   8
  -4   2 -10 2818.81 682.780   7
  -4   2 -10 2348.51 533.937  10
  -4   2 -11 25021.5 1824.38   4
   4   2  11 23049.2 1589.50   8
  -4   2 -11 23497.4 1677.12   7
  -4   2 -11 22048.9 1475.92  10
   4   2  11 21659.1 1638.32   1
  -4   2 -12 4208.44 837.562   4
   4   2  12 3870.27 699.433   8
   4   2  12 3657.00 750.851   1
  -4   2 -12 4726.97 801.327   7
  -4   2 -12 3903.96 689.935  10
  -4   2 -13 8977.96 1212.74   4
   4   2  13 10175.1 1156.52   8
  -4   2 -13 7698.06 1039.67   7
  -4   2 -13 8154.99 1004.89  10
   4   2  13 8263.79 1113.56   1
  -4   2 -14 12183.6 1420.50   4
   4   2  14 11257.7 1232.65   8
  -4   2 -14 12695.2 1285.42   7
  -4   2 -14 12313.8 1225.26  10
   4   2  14 11792.8 1300.28   1
   4   2  15 15034.3 1456.26   1
  -4   2 -15 17945.6 1735.46   4
   4   2  15 16458.6 1503.11   8
  -4   2 -15 17006.9 1489.43   7
  -4   2 -15 15254.8 1366.86  10
  -4   2 -16 2572.67 741.746   4
   4   2  16 4416.70 842.156   8
   4   2  16 4298.97 835.513   1
  -4   2 -16 3814.40 780.879   7
  -4   2 -16 2698.29 693.716  10
  -4   2 -17 15101.0 1689.30   4
   4   2  17 15247.3 1489.60   8
  -4   2 -17 15556.7 1441.86  10
   4   2  17 15443.0 1581.61   1
  -4   2 -18 3179.88 852.122   4
   4   2  18 2687.37 804.069   1
   4   2  18 2702.21 800.213   8
  -4   2 -18 2928.69 739.939  10
   4   2  19 5089.91 975.181   1
  -4   2 -19 5084.97 1068.04   4
   4   2  19 6172.28 1062.71   8
  -4   2 -19 5733.67 1016.74  10
  -4   2 -20 11654.1 1602.76   4
   4   2  20 11389.7 1441.63   8
  -4   2 -20 10209.5 1286.93  10
   4   2  20 11637.6 1500.43   1
  -4   2 -21 23976.9 2359.95   4
   4   2  21 24443.3 2029.98   8
  -4   2 -21 22693.1 1973.33  10
   4   2  21 22034.4 1973.04   1
  -4   2 -22 23937.4 2431.44   4
   4   2  22 27029.6 2183.48   8
   4   2  22 22005.0 2057.55   1
   4   3 -22 13303.2 1854.99   2
  -4   3  22 10700.9 1469.85   6
   4   3 -21 8376.63 1428.19   2
  -4   3  21 9532.39 1445.26   6
   4   3 -20 3240.88 928.946   2
  -4   3  20 5125.34 1095.58   6
   4   3 -19 26610.8 2361.05   2
  -4   3  19 29938.7 2340.47   6
   4   3 -18 8043.99 1366.01   2
  -4   3  18 9095.73 1382.04   6
   4   3 -17 6879.31 1226.12   2
  -4   3  17 7716.24 1210.86   6
   4   3 -16 4241.67 1002.08   2
  -4   3  16 4373.19 811.880   7
  -4   3  16 5969.23 1125.85   6
   4   3 -15 16255.2 1802.68   2
  -4   3  15 15415.8 1413.60   7
  -4   3  15 18103.3 1799.76   6
   4   3 -14 2047.38 923.369   2
  -4   3  14 3445.98 768.172   7
  -4   3  14 3395.82 988.031   6
   4   3 -13 99551.5 4138.86   2
  -4   3  13 90921.1 3285.27   7
   4   3 -12 16609.9 1773.39   2
  -4   3  12 17079.5 1512.07   7
  -4   3  12 20232.0 1777.82   6
   4   3 -11 9647.21 1348.39   2
  -4   3  11 8796.85 1157.64   7
  -4   3  11 10821.9 1335.76   6
  -4   3  10 8776.51 1101.90   7
   4   3 -10 8960.23 1361.61   2
  -4   3  10 11202.4 1264.18   6
   4   3  -9 4145.13 972.133   2
   4   3  -9 4105.23 661.655   1
  -4   3   9 4015.35 748.355   7
  -4   3   9 3289.55 737.306   6
  -4   3   9 4420.68 662.964  10
   4   3  -8 8733.53 921.900   1
  -4   3   8 9523.21 1164.90   7
   4   3  -8 9193.21 1328.43   2
  -4   3   8 11970.8 1262.55   6
  -4   3   8 10959.7 987.631  10
   4   3  -7 36160.6 1825.23   1
  -4   3   7 36348.8 2102.85   7
   4   3  -7 38104.7 2529.63   2
  -4   3   7 40220.7 2075.18   6
  -4   3   7 38725.9 1758.96  10
   4   3  -6 28564.2 1642.31   1
  -4   3   6 31613.7 1975.95   7
  -4   3   6 34514.3 1921.69   6
   4   3  -6 33157.2 2342.53   2
  -4   3   6 32259.0 1612.47  10
   4   3  -5 26654.4 1607.18   1
  -4   3   5 27223.7 1835.42   7
  -4   3   5 31690.6 1802.99   6
  -4   3   5 31131.0 1580.06  10
  -4   3   4 30127.1 1947.84   7
   4   3  -4 27453.9 1627.95   1
  -4   3   4 32577.2 1799.47   6
  -4   3   4 32795.5 1631.79  10
  -4   3   3 23685.7 1725.28   7
  -4   3   3 25791.9 1594.05   6
   4   3  -3 21463.9 1482.55   1
  -4   3   3 24355.4 1402.95  10
  -4   3   2 23278.4 1692.77   7
  -4   3   2 25547.3 1573.09   6
   4   3  -2 22376.4 1536.47   1
  -4   3   2 22331.8 1335.36  10
  -4   3   1 15756.7 1425.75   7
  -4   3   1 16827.0 1299.56   6
  -4   3   1 15545.7 1131.02  10
   4   3  -1 14659.2 1291.40   1
   4   3   0 4264.73 801.222   1
  -4   3   0 3795.40 777.757   7
  -4   3   0 2422.02 488.958  10
   4   3   1 5566.00 899.946   1
  -4   3  -1 6142.43 947.870   7
  -4   3  -1 3380.99 566.425  10
   4   3   2 8557.83 1054.55   1
  -4   3  -2 7306.42 1040.56   7
  -4   3  -2 6873.33 798.134  10
   4   3   3 9626.86 1117.80   1
  -4   3  -3 9015.72 1181.20   7
  -4   3  -3 11634.8 1111.65  10
  -4   3  -4 23357.3 1442.94   4
   4   3   4 23262.9 1685.25   1
  -4   3  -4 22940.7 1767.08   7
  -4   3  -4 25420.8 1605.25  10
  -4   3  -5 6975.60 879.583   4
  -4   3  -5 6712.79 1091.20   7
   4   3   5 5632.63 946.482   1
  -4   3  -5 6738.50 917.580  10
  -4   3  -6 14952.2 1227.84   4
   4   3   6 15804.7 1387.92   1
  -4   3  -6 12549.1 1342.66   7
  -4   3  -6 17149.4 1387.32  10
  -4   3  -7 10589.7 1065.81   4
   4   3   7 11376.0 1276.54   1
  -4   3  -7 8159.28 1171.68   7
  -4   3  -7 10305.4 1116.75  10
  -4   3  -8 37010.0 2037.92   4
   4   3   8 38867.4 2134.94   8
   4   3   8 34459.3 2102.09   1
  -4   3  -8 35490.1 2225.37   7
  -4   3  -8 39063.5 2132.57  10
  -4   3  -9 49896.2 2410.94   4
   4   3   9 51321.8 2482.25   8
   4   3   9 48394.9 2539.66   1
  -4   3  -9 48778.5 2590.97   7
  -4   3  -9 55107.2 2574.94  10
  -4   3 -10 53060.1 2551.48   4
   4   3  10 56895.3 2624.34   8
   4   3  10 52735.2 2666.51   1
  -4   3 -10 53196.3 2722.38   7
  -4   3 -10 58856.2 2689.89  10
  -4   3 -11 24048.5 1811.41   4
   4   3  11 25403.9 1845.68   8
   4   3  11 22742.4 1815.97   1
  -4   3 -11 24078.3 1878.56   7
  -4   3 -11 25900.3 1891.40  10
  -4   3 -12 37790.5 2276.27   4
   4   3  12 39336.1 2289.51   8
   4   3  12 37530.7 2346.59   1
  -4   3 -12 35539.8 2248.08   7
  -4   3 -12 40363.8 2336.10  10
  -4   3 -13 64499.3 3047.22   4
   4   3  13 67330.9 2995.99   8
   4   3  13 60747.2 2959.27   1
  -4   3 -13 61298.1 2939.63   7
  -4   3 -13 66156.6 2950.61  10
  -4   3 -14 17801.6 1675.39   4
   4   3  14 17271.6 1594.59   8
   4   3  14 16899.4 1614.59   1
  -4   3 -14 17754.9 1623.94   7
  -4   3 -14 16325.8 1555.28  10
  -4   3 -15 15073.9 1578.83   4
   4   3  15 16285.0 1624.03   8
   4   3  15 14711.3 1555.56   1
  -4   3 -15 13591.1 1414.76   7
  -4   3 -15 15467.9 1507.08  10
  -4   3 -16 10588.3 1395.48   4
   4   3  16 11380.4 1415.03   8
  -4   3 -16 10870.0 1295.10   7
   4   3  16 11288.6 1427.75   1
  -4   3 -16 10614.2 1319.44  10
   4   3  17 3150.49 730.021   1
   4   3  17 3611.59 787.659   8
  -4   3 -17 1947.26 724.058   4
  -4   3 -17 1863.64 699.632  10
   4   3  18 950.738 591.946   1
   4   3  18 766.424 509.409   8
  -4   3 -18 668.826 547.142   4
  -4   3 -18 1755.92 603.182  10
  -4   3 -19 12393.9 1611.60   4
   4   3  19 11569.7 1451.04   8
   4   3  19 11611.9 1500.18   1
  -4   3 -19 9635.79 1304.57  10
   4   3  20 4159.78 937.160   1
   4   3  20 3694.94 955.547   8
  -4   3 -20 2573.71 760.442   4
  -4   3 -20 2103.65 700.415  10
  -4   3 -21-118.170 616.274   4
  -4   3 -21-172.338 470.101  10
  -4   4  20 24746.1 2295.70   6
   4   4 -19 26517.2 2448.11   2
  -4   4  19 31589.3 2504.73   6
   4   4 -18 12209.3 1683.95   2
  -4   4  18 14503.0 1732.14   6
   4   4 -17 16511.0 1929.43   2
  -4   4  17 11502.0 1502.17   6
   4   4 -16 17331.1 1950.17   2
  -4   4  16 16815.3 1541.10   7
  -4   4  16 11975.4 1509.32   6
   4   4 -15 45942.4 3172.94   2
  -4   4  15 42244.5 2447.08   7
   4   4 -14 24836.1 2290.41   2
  -4   4  14 20430.7 1730.34   7
  -4   4  14 25452.1 2085.44   6
   4   4 -13 470.729 558.551   2
  -4   4  13 731.964 505.927   7
  -4   4  13 2054.68 836.180   6
   4   4 -12 5078.02 1124.74   2
  -4   4  12 3857.97 833.408   7
  -4   4  12 5448.94 1006.69   6
   4   4 -11 1698.05 766.577   2
  -4   4  11 1199.48 580.008   7
  -4   4  11 2225.83 661.446   6
  -4   4  11 2386.23 601.031  10
   4   4 -10 375.556 573.067   2
  -4   4  10 1329.22 673.536   6
  -4   4  10 1353.13 539.373  10
   4   4  -9 13624.8 1672.75   2
  -4   4   9 14008.9 1383.01   6
  -4   4   9 12848.3 1214.17  10
   4   4  -8 8544.28 1371.81   2
  -4   4   8 9799.86 1144.79   6
  -4   4   8 9094.28 1054.22  10
   4   4  -7 3507.08 963.894   2
   4   4  -7 4209.88 780.986   1
  -4   4   7 4834.38 819.760   6
  -4   4   7 3681.04 668.280  10
   4   4  -6 9227.34 1099.75   1
   4   4  -6 9852.06 1475.94   2
  -4   4   6 11233.6 1145.06  10
   4   4  -5 22864.0 1709.50   1
  -4   4   5 25780.6 1692.33  10
   4   4  -4 19532.2 1606.90   1
  -4   4   4 20524.1 1545.15  10
   4   4  -3 1803.65 654.129   1
  -4   4   3 538.390 604.896  10
   4   4  -2 21054.3 1664.20   1
  -4   4   2 21049.6 1526.25  10
  -4   4   1 5079.87 914.516  10
   4   4  -1 5808.15 989.458   1
   4   4   0 35234.9 2165.16   1
  -4   4   0 34193.0 2007.27  10
   4   4   1 38349.3 2262.61   1
  -4   4  -1 40844.4 2228.26  10
   4   4   2 24700.7 1866.82   1
  -4   4  -2 25095.6 1759.89  10
   4   4   3 4740.88 936.413   1
  -4   4  -3 4005.60 806.423  10
  -4   4  -4 10891.1 1268.82  10
   4   4   4 10401.4 1289.53   1
  -4   4  -5 11803.0 1362.14  10
   4   4   5 11694.5 1338.40   1
  -4   4  -6 27985.4 1981.09  10
   4   4   6 27976.8 2041.73   1
  -4   4  -7 37495.5 2316.42  10
   4   4   7 33755.2 2241.50   1
  -4   4  -8 16689.4 1625.14  10
   4   4   8 14980.2 1531.27   1
   4   4   9 2498.84 757.803   1
  -4   4  -9 1725.06 673.544  10
   4   4  10 11745.1 1415.05   1
  -4   4 -10 9565.77 1389.31   7
  -4   4 -10 9888.15 1322.40  10
   4   4  11 37869.7 2450.27   1
   4   4  11 42822.8 2542.97   8
  -4   4 -11 40902.2 2702.60   7
  -4   4 -11 42529.6 2594.55  10
   4   4  12 19055.0 1795.84   1
   4   4  12 19500.2 1758.67   8
  -4   4 -12 16895.4 1737.13   7
  -4   4 -12 20989.9 1890.88  10
   4   4  13 20599.0 1864.52   1
   4   4  13 20117.1 1800.88   8
  -4   4 -13 20428.6 1876.65  10
   4   4  14 1995.61 736.510   8
   4   4  14 2208.65 779.921   1
  -4   4 -14 890.964 509.441   7
  -4   4 -14 1856.56 760.058  10
   4   4  15 2036.22 728.146   8
   4   4  15 1866.17 750.406   1
  -4   4 -15 1672.15 750.552   7
  -4   4 -15 2252.36 812.042  10
   4   4  16 6388.01 1157.95   8
   4   4  16 5456.27 1098.20   1
  -4   4 -16 5398.62 1088.38  10
   4   4  17 16484.0 1818.59   8
  -4   4 -17 15137.4 1727.59  10
  -4   4 -18 15266.7 1752.86  10
  -4   4 -19 602.660 616.931  10
   4   5 -15 3629.38 998.964   2
  -4   5  15 3937.23 897.174   7
   4   5 -14 9360.20 1521.20   2
  -4   5  14 8872.34 1307.72   7
   4   5 -13 16983.6 1959.43   2
  -4   5  13 17589.8 1634.31  10
   4   5 -12 34686.0 2783.50   2
  -4   5  12 33461.0 2228.32  10
   4   5 -11 7670.93 1415.84   2
  -4   5  11 9471.46 1279.82  10
   4   5 -10 9952.66 1570.60   2
  -4   5  10 10984.1 1305.15  10
   4   5  -9 512.382 686.765   2
  -4   5   9 682.741 508.922  10
   4   5  -8 7159.25 1319.18   2
  -4   5   8 10159.6 1241.50  10
   4   5  -7 9491.41 1473.70   2
  -4   5   7 10907.2 1274.82  10
   4   5  -6 13393.5 1782.69   2
  -4   5   6 15799.5 1520.04  10
   4   5  -5 13899.3 1498.42   1
  -4   5   5 17300.9 1578.30  10
   4   5  -4 3712.39 808.914   1
  -4   5   4 8605.53 1281.07  10
   4   5  -3 27494.6 2069.16   1
  -4   5   3 34397.0 2218.35  10
   4   5  -2 18609.6 1761.29   1
  -4   5   2 20640.7 1770.74  10
   4   5  -1 6808.89 1150.51   1
  -4   5   1 6291.92 1097.81  10
   4   5   0 4508.68 958.252   1
  -4   5   0 2584.14 816.158  10
   4   5   1 24448.3 2024.40   1
  -4   5  -1 26568.0 2066.02  10
   4   5   2 29134.4 2218.52   1
  -4   5  -2 29985.3 2202.54  10
   4   5   3 12628.8 1484.67   1
  -4   5  -3 11807.3 1458.25  10
   4   5   4 11380.9 1474.00   1
  -4   5  -4 9463.73 1337.85  10
   4   5   5 10347.5 1354.48   1
  -4   5  -5 10909.4 1438.67  10
   4   5   6 19760.4 1841.18   1
  -4   5  -6 21668.7 2016.94  10
   4   5   7 22657.9 1997.85   1
  -4   5  -7 24014.5 2148.54  10
   4   5   8 24744.2 2095.72   1
  -4   5  -8 27553.8 2291.06  10
   4   5   9 12990.2 1553.70   1
  -4   5  -9 13987.4 1693.60  10
   4   5  10 6651.66 1216.66   1
  -4   5 -10 7327.17 1287.94  10
   4   5  11 6457.96 1153.77   1
  -4   5 -11 7039.71 1182.81  10
   4   5  12 3226.78 957.838   8
  -4   5 -12 1578.31 752.425  10
  -4   5 -13 24044.1 2295.97   7
  -4   5 -13 21137.1 2072.74  10
  -4   5 -14 19794.9 2092.01   7
  -4   5 -14 18813.9 1996.81  10
  -4   5 -15 9453.61 1474.21  10
  -4   6   9 29547.2 2267.21  10
  -4   6   8 16743.1 1811.73  10
  -4   6   7 21069.0 1973.11  10
  -4   6   6 9092.50 1363.64  10
  -4   6   5 14863.4 1657.98  10
  -4   6   4 17623.6 1819.99  10
  -4   6   3 9960.18 1524.22  10
   4   6  -2 16981.0 1809.30   1
  -4   6   2 20330.2 2008.46  10
   4   6  -1 17071.4 1847.36   1
  -4   6   1 20208.7 2055.20  10
   4   6   0 11115.0 1489.81   1
  -4   6   0 14439.2 1749.58  10
   4   6   1 8385.56 1311.80   1
  -4   6  -1 9143.64 1421.45  10
  -4   6  -2 7051.28 1290.94  10
  -4   6  -3 6224.12 1251.58  10
  -4   6  -4 7404.08 1347.74  10
  -4   6  -5 9249.03 1450.92  10
  -4   6  -6 5337.94 1264.10  10
  -4   6  -7 31067.4 2599.73  10
   5  -5  -5 9819.37 1651.71   3
   5  -5  -4 25055.7 2387.48   3
   5  -5  -3 15359.7 1920.26   3
   5  -5  -2 2872.61 1006.58   3
   5  -5  -1 9606.25 1639.00   3
  -5  -4  17 5022.27 1063.98   5
  -5  -4  16 8899.83 1378.73   5
  -5  -4  15 5526.67 1129.86   5
   5  -4 -15 4823.54 1180.16   3
   5  -4 -14 11374.4 1598.07   3
  -5  -4  14 9869.15 1457.61   5
   5  -4 -13 13591.2 1718.57   3
  -5  -4  13 13227.5 1655.53   5
   5  -4 -12 29685.3 2493.38   3
  -5  -4  12 26559.8 2289.29   5
   5  -4 -11 18417.9 1997.38   3
  -5  -4  11 17849.3 1880.86   5
   5  -4 -10 16750.4 1896.79   3
  -5  -4  10 17313.6 1911.02   5
  -5  -4   9 5815.17 1190.43   5
   5  -4  -9 6640.06 1331.22   3
  -5  -4   8 6936.26 1270.88   5
   5  -4  -8 7748.29 1380.70   3
   5  -4  -7 12921.1 1803.93   3
  -5  -4   7 16524.5 1888.16   5
   5  -4  -6 106666. 4536.16   3
  -5  -4   6 98548.0 4445.91   5
  -5  -4   5 8057.41 1440.73   5
   5  -4  -5 8408.28 1550.42   3
   5  -4  -4 11772.3 1513.16   3
  -5  -4   4 12808.0 1670.94   5
   5  -4  -3 8514.70 1400.12   3
  -5  -4   3 11062.9 1574.49   5
  -5  -4   2 2555.16 834.279   5
   5  -4  -2 616.786 608.955   3
  -5  -4   1 3452.32 1060.07   5
   5  -4  -1 2447.15 798.697   3
  -5  -4   0 6122.57 1218.90   5
   5  -4   0 4796.54 1149.63   3
  -5  -4  -1 6154.40 1214.58   5
   5  -4   1 6231.15 1273.67   3
  -5  -4  -2 9160.83 1490.53   5
   5  -4   2 10035.4 1438.58   3
   5  -4   3 17709.4 1916.95   3
  -5  -4  -3 16837.9 2031.75   5
   5  -4   4 17740.2 1962.09   3
  -5  -4  -4 14455.5 1916.39   5
  -5  -4  -5 10569.6 1621.72   5
   5  -4   5 11861.3 1694.32   3
   5  -4   6 21613.2 2111.14   3
  -5  -4  -6 21664.7 2231.29   5
   5  -4   7 20242.0 2055.22   3
  -5  -4  -7 18172.8 2026.52   5
  -5  -4  -8 7344.83 1432.18   5
   5  -4   8 10682.7 1624.96   3
   5  -4   9 43891.8 2970.29   3
  -5  -4  -9 39885.4 2937.04   5
   5  -4  10 40012.7 2835.39   3
  -5  -4 -10 33279.8 2677.58   5
  -5  -4 -11 6976.57 1286.24   5
   5  -4  11 8895.51 1482.33   3
  -5  -4 -12 15189.5 1782.77   5
  -5  -3  20 14737.9 1655.07   6
  -5  -3  19 7815.32 1236.02   6
   5  -3 -19 6732.90 1309.65   3
   5  -3 -18-206.462 674.372   3
  -5  -3  17 664.337 476.054   5
   5  -3 -17 2377.21 865.400   3
  -5  -3  16 5431.63 1004.12   5
   5  -3 -16 8913.99 1418.39   3
   5  -3 -15 12453.3 1609.90   3
  -5  -3  15 7808.36 1172.53   5
   5  -3 -14 31368.4 2493.44   3
  -5  -3  14 30951.8 2321.95   5
  -5  -3  13 868.297 647.555   5
   5  -3 -13 968.294 638.509   3
  -5  -3  12 4980.00 979.178   5
   5  -3 -12 3552.27 941.289   3
  -5  -3  11 3902.67 924.561   5
   5  -3 -11 3084.17 993.558   3
   5  -3 -10 48643.3 2951.27   3
  -5  -3  10 47292.4 2804.94   5
  -5  -3   9 1925.60 808.904   5
   5  -3  -9 1492.24 835.129   3
  -5  -3   8 6909.03 1122.99   5
   5  -3  -8 6032.94 1127.59   3
  -5  -3   7 1609.29 728.484   5
   5  -3  -7 1052.81 650.731   3
   5  -3  -6 10673.0 1451.19   3
  -5  -3   6 8270.08 1293.13   5
   5  -3  -5 18191.5 1796.69   3
  -5  -3   5 16191.4 1679.68   5
   5  -3  -4 18955.9 1873.54   3
  -5  -3   4 17919.2 1744.74   5
  -5  -3   3 5774.49 1091.56   5
   5  -3  -3 6470.93 1206.07   3
  -5  -3   2 4856.99 1007.43   5
   5  -3  -2 5898.99 1155.86   3
  -5  -3   1 6488.78 1121.42   5
   5  -3  -1 7596.58 1224.04   3
  -5  -3   0 5399.49 1055.13   5
   5  -3   0 7112.94 1143.42   3
   5  -3   1 16153.4 1697.17   3
  -5  -3  -1 12668.1 1597.80   5
   5  -3   2 34422.5 2410.90   3
  -5  -3  -2 33305.0 2442.39   5
   5  -3   3 37768.7 2513.53   3
  -5  -3  -3 35185.1 2547.78   5
  -5  -3  -4 8451.81 1290.59   5
   5  -3   4 9605.92 1372.12   3
  -5  -3  -5 7847.64 1286.21   5
   5  -3   5 9994.68 1411.31   3
   5  -3   6 17034.7 1826.15   3
  -5  -3  -6 16054.2 1761.73   5
   5  -3   7 34172.4 2422.06   3
  -5  -3  -7 28574.1 2283.32   5
  -5  -3  -8 8703.65 1300.52   5
   5  -3   8 9707.39 1445.28   3
  -5  -3  -9 2526.04 796.295   5
  -5  -3  -9 2986.19 978.726   4
  -5  -3 -10 8455.21 1305.98   5
  -5  -3 -10 11565.4 1671.45   4
   5  -3  10 10495.0 1516.56   3
  -5  -3 -11 49518.9 3276.84   4
   5  -3  11 42626.4 2771.12   3
  -5  -3 -12 5723.17 1018.57   5
  -5  -3 -12 7132.74 1453.96   4
   5  -3  12 7896.35 1351.69   3
  -5  -3 -13 3534.98 863.444   5
  -5  -3 -13 3221.79 984.315   4
   5  -3  13 3853.53 992.141   3
  -5  -3 -14 13163.4 1841.21   4
   5  -3  14 8816.30 1384.61   3
  -5  -3 -15 1275.71 763.993   4
   5  -3  15 1124.64 789.728   3
   5  -2 -22 1840.43 758.691   2
   5  -2 -21 12767.7 1584.06   2
  -5  -2  21 15447.2 1715.77   6
   5  -2 -20 9483.04 1400.23   2
  -5  -2  20 10156.2 1427.99   6
   5  -2 -19 17699.9 1775.81   2
  -5  -2  19 21614.3 1951.39   6
  -5  -2  18 7830.22 1269.70   6
   5  -2 -18 4762.61 973.433   2
  -5  -2  18 7968.90 1208.92   5
  -5  -2  17 2957.10 829.971   5
  -5  -2  17 3667.46 1034.62   6
   5  -2 -17 1418.51 627.335   2
  -5  -2  16 2079.81 659.070   5
  -5  -2  16 2230.02 857.895   6
   5  -2 -16 1847.46 687.140   2
   5  -2 -15 14673.2 1469.91   2
  -5  -2  15 16071.8 1679.87   6
  -5  -2  15 10787.7 1356.50   5
   5  -2 -14 46623.9 2493.47   2
  -5  -2  14 50285.2 2835.59   6
  -5  -2  14 48572.2 2721.93   5
   5  -2 -13 29746.3 1960.36   2
  -5  -2  13 35109.0 2427.82   6
  -5  -2  13 32028.4 2194.77   5
   5  -2 -12 24785.1 1721.84   2
  -5  -2  12 27941.5 2062.83   5
   5  -2 -11 18185.0 1459.75   2
  -5  -2  11 17210.3 1658.46   5
  -5  -2  10 5366.19 997.877   5
   5  -2 -10 5667.29 1097.77   3
   5  -2 -10 4366.35 689.541   2
   5  -2  -9 10964.0 1073.07   2
   5  -2  -9 11258.1 1457.04   3
  -5  -2   9 10934.9 1310.96   5
   5  -2  -8 18477.3 1795.63   3
  -5  -2   8 19908.0 1766.13   5
   5  -2  -7 30855.6 2260.04   3
  -5  -2   7 27835.5 2024.43   5
   5  -2  -6 42176.2 2565.22   3
  -5  -2   6 39019.7 2423.01   5
   5  -2  -5 16689.9 1649.63   3
  -5  -2   5 14751.0 1500.82   5
   5  -2  -4 11550.0 1391.60   3
  -5  -2   4 13195.1 1435.00   5
   5  -2  -3 14668.5 1523.69   3
  -5  -2   3 14743.1 1492.83   5
  -5  -2   2 5250.17 940.422   5
   5  -2  -2 6756.29 1133.88   3
   5  -2  -1 14572.5 1526.95   3
  -5  -2   1 12213.1 1379.71   5
   5  -2   0 12416.5 1423.21   3
  -5  -2   0 11480.8 1390.36   5
   5  -2   1 14686.8 1560.18   3
  -5  -2  -1 10613.8 1343.41   5
   5  -2   2 18892.2 1703.81   3
  -5  -2  -2 17521.5 1650.14   5
   5  -2   3 14345.0 1497.39   3
  -5  -2  -3 13255.4 1474.75   5
  -5  -2  -4 4281.05 882.477   5
   5  -2   4 6654.54 1118.67   3
   5  -2   5 26290.4 1965.78   3
  -5  -2  -5 24953.8 1964.00   5
  -5  -2  -6 19063.4 1881.71   4
   5  -2   6 16258.1 1572.53   3
  -5  -2  -6 14388.8 1530.06   5
  -5  -2  -7 2902.89 828.122   5
  -5  -2  -7 2092.54 822.392   4
   5  -2   7 2269.82 780.972   3
  -5  -2  -8 2144.77 721.622   5
  -5  -2  -8 1590.60 777.892   4
   5  -2   8 3611.47 939.844   3
  -5  -2  -9 38611.2 2694.85   4
   5  -2   9 35573.4 2326.73   3
  -5  -2  -9 30033.5 2182.10   5
  -5  -2 -10 46187.0 3020.23   4
   5  -2  10 43610.3 2598.57   3
  -5  -2 -10 38672.8 2472.65   5
  -5  -2 -11 12489.7 1622.31   4
   5  -2  11 13315.0 1545.94   3
  -5  -2 -11 10374.1 1337.24   5
  -5  -2 -12 4140.28 883.005   5
  -5  -2 -12 6430.70 1262.51   4
   5  -2  12 5078.26 860.708   8
   5  -2  12 4691.46 1003.12   3
  -5  -2 -13 12658.0 1717.13   4
   5  -2  13 11655.4 1274.43   8
   5  -2  13 10126.1 1369.18   3
  -5  -2 -13 10232.0 1302.42   5
   5  -2  14 67154.0 2888.59   8
  -5  -2 -14 62244.0 3163.58   5
  -5  -2 -15 20636.2 2226.66   4
   5  -2  15 18046.0 1584.90   8
  -5  -2 -16 11874.7 1700.12   4
   5  -2  16 9854.38 1219.55   8
   5  -2  16 6896.57 1195.85   3
  -5  -2 -17 7025.48 1358.36   4
   5  -2  17 8304.74 1154.04   8
   5  -2  18 10007.9 1282.31   8
   5  -2  19 14314.5 1570.96   8
   5  -2  20 9291.75 1304.92   8
   5  -1 -23 2192.59 841.129   2
  -5  -1  22 9122.29 1351.84   6
   5  -1 -22 7074.01 1264.84   2
  -5  -1  21 7558.05 1227.66   6
   5  -1 -21 6353.31 1177.42   2
   5  -1 -20 15888.7 1756.64   2
  -5  -1  20 16787.8 1762.74   6
   5  -1 -19 19183.8 1856.55   2
  -5  -1  19 22940.1 2063.93   6
   5  -1 -18 23369.1 2003.84   2
  -5  -1  18 24828.9 2118.89   6
   5  -1 -17 16621.2 1624.44   2
  -5  -1  17 19238.9 1840.42   6
  -5  -1  17 17767.1 1697.74   5
   5  -1 -16 10129.2 1293.18   2
  -5  -1  16 11822.5 1425.39   6
  -5  -1  16 10639.7 1292.72   5
   5  -1 -15 11551.1 1354.01   2
  -5  -1  15 12196.4 1405.44   6
  -5  -1  15 10965.3 1339.50   5
  -5  -1  14 5153.87 971.425   5
   5  -1 -14 6677.39 1047.74   2
  -5  -1  14 6778.76 1107.82   6
  -5  -1  13 416.718 484.473   5
  -5  -1  13 699.043 643.661   6
   5  -1 -13 1905.88 679.928   2
  -5  -1  12 5993.70 1058.31   5
  -5  -1  12 6243.54 1045.17   6
   5  -1 -12 6095.36 941.986   2
  -5  -1  11 3106.70 863.302   5
  -5  -1  11 3646.20 898.879   6
   5  -1 -11 2842.45 661.440   2
   5  -1 -10 631.923 343.254   2
  -5  -1  10 916.721 545.345   5
  -5  -1  10 899.837 582.261   6
   5  -1  -9 8652.99 1003.78   2
  -5  -1   9 12939.3 1454.86   6
  -5  -1   9 11524.5 1336.32   5
  -5  -1   8 33716.4 2252.58   6
  -5  -1   8 32412.3 2166.65   5
  -5  -1   7 3337.00 850.234   5
   5  -1  -7 1265.68 479.416   2
   5  -1  -6 19421.5 1372.93   2
  -5  -1   6 23903.4 1894.11   5
   5  -1  -5 126771. 3423.33   2
  -5  -1   5 130673. 4307.52   5
   5  -1  -4 50190.7 2160.45   2
   5  -1  -4 56867.4 2847.36   3
  -5  -1   4 53245.7 2758.65   5
   5  -1  -3 35196.3 1798.11   2
   5  -1  -3 38426.6 2328.29   3
  -5  -1   3 37359.1 2286.07   5
   5  -1  -2 11947.7 1054.58   2
   5  -1  -2 12791.5 1448.94   3
  -5  -1   2 10948.2 1331.49   5
   5  -1  -1 27545.5 1519.61   2
   5  -1  -1 28173.4 1971.53   3
  -5  -1   1 25205.8 1945.44   5
   5  -1   0 70240.2 2385.38   2
   5  -1   0 70393.5 3008.35   3
   5  -1   1 147866. 3454.90   2
   5  -1   1 145800. 4286.43   3
  -5  -1  -1 140794. 4460.96   5
   5  -1   2 54284.6 2131.78   2
   5  -1   2 49957.7 2553.90   3
  -5  -1  -2 48654.6 2667.96   5
   5  -1   3 10981.4 995.476   2
   5  -1   3 10587.4 1291.37   3
  -5  -1  -3 8697.31 1216.95   5
  -5  -1  -4 2889.81 777.530   5
  -5  -1  -4 2818.46 795.511   4
   5  -1   4 2379.60 719.856   3
  -5  -1  -5 5287.60 990.229   5
  -5  -1  -5 5427.16 1129.23   4
   5  -1   5 7264.63 1075.74   3
  -5  -1  -6 66043.6 3304.93   4
   5  -1   6 65121.7 2834.76   3
  -5  -1  -6 60832.6 2988.81   5
  -5  -1  -7 3761.61 845.679   5
  -5  -1  -7 4601.11 982.559   4
   5  -1   7 4606.09 901.761   3
  -5  -1  -8 31434.9 2305.83   4
   5  -1   8 29949.3 1567.56   8
   5  -1   8 29202.3 1926.35   3
  -5  -1  -8 29021.9 2120.59   5
  -5  -1  -9 29986.5 2322.59   4
   5  -1   9 25603.1 1525.14   8
   5  -1   9 27451.6 1891.25   3
  -5  -1  -9 26014.0 1998.45   5
  -5  -1 -10 6019.42 1125.84   4
   5  -1  10 4266.60 716.399   8
   5  -1  10 5486.96 996.082   3
  -5  -1 -10 4140.99 871.430   5
  -5  -1 -11 329.011 523.185   4
   5  -1  11 1576.59 610.754   8
   5  -1  11 2024.41 755.520   3
  -5  -1 -11 432.617 465.813   5
  -5  -1 -12 8925.61 1338.15   4
   5  -1  12 7011.97 898.284   8
   5  -1  12 7542.58 1107.52   3
  -5  -1 -12 8456.81 1179.54   5
  -5  -1 -13 6884.80 1239.67   4
   5  -1  13 7020.63 925.888   8
   5  -1  13 7553.22 1129.40   3
  -5  -1 -14 13154.5 1701.05   4
   5  -1  14 12029.9 1230.13   8
   5  -1  14 12098.7 1366.43   3
  -5  -1 -15 26760.9 2410.73   4
   5  -1  15 22636.4 1714.95   8
   5  -1  15 25382.4 1910.53   3
  -5  -1 -16 19680.1 2080.38   4
   5  -1  16 16051.1 1513.47   8
  -5  -1 -17 21366.5 2194.56   4
   5  -1  17 11604.4 1324.05   8
  -5  -1 -18 5173.22 1201.72   4
   5  -1  18 5423.87 950.535   8
  -5  -1 -19 3062.66 1013.36   4
   5  -1  19 2618.03 737.819   8
   5  -1  20 4252.90 915.616   8
   5  -1  21 27994.3 2181.73   8
   5   0 -23 2657.80 854.965   2
  -5   0  22 7047.67 1206.71   6
   5   0 -22 6174.18 1125.52   2
   5   0 -21 13155.2 1662.12   2
  -5   0  21 14644.1 1699.97   6
  -5   0  20 3071.62 962.094   6
   5   0 -20 2656.98 866.414   2
   5   0 -19 14215.5 1658.41   2
  -5   0  19 14698.8 1741.47   6
   5   0 -18 21489.5 1965.97   2
  -5   0  18 23409.5 2085.08   6
   5   0 -17 31599.4 2288.03   2
  -5   0  17 35284.4 2443.44   6
  -5   0  16 3651.83 975.186   6
   5   0 -16 3128.34 811.526   2
   5   0 -15 2997.10 816.741   2
  -5   0  15 2951.80 819.289   6
   5   0 -14 1732.22 672.450   2
  -5   0  14 3043.99 872.749   6
   5   0 -13 24752.5 1873.13   2
  -5   0  13 30022.5 2030.75   7
  -5   0  13 28740.1 2181.93   6
   5   0 -12 11728.8 1283.76   2
  -5   0  12 13918.8 1428.38   7
  -5   0  12 13668.6 1550.71   6
   5   0 -11 60856.6 2806.16   2
  -5   0  11 69001.9 3101.73   7
  -5   0  11 66205.2 3146.60   6
   5   0 -10 5249.28 935.010   2
  -5   0  10 9011.31 1310.07   7
   5   0  -9 78143.1 3126.12   2
  -5   0   9 84661.1 3431.94   7
  -5   0   9 86442.8 3485.41   6
   5   0  -8 7890.07 1068.90   2
  -5   0   8 8619.27 1205.45   7
  -5   0   8 11271.9 1551.89   6
  -5   0   7 17651.6 1581.32   7
   5   0  -7 16812.1 1442.97   2
  -5   0   7 20960.9 1833.71   6
  -5   0   6 11953.1 1391.74   7
   5   0  -6 11562.4 1180.14   2
  -5   0   6 13891.5 1477.99   6
  -5   0   5 12400.0 1334.15   7
   5   0  -5 11103.9 1159.53   2
  -5   0   5 12210.3 1364.27   5
   5   0  -4 6191.44 689.132   1
  -5   0   4 9095.95 1178.55   7
   5   0  -4 8530.17 1025.86   2
  -5   0   4 9399.40 1220.91   5
   5   0  -3 1103.06 569.748   2
  -5   0   3 2374.13 755.314   7
   5   0  -3 744.448 380.976   1
  -5   0   3 2453.84 811.523   5
  -5   0   2 15878.1 1593.70   7
   5   0  -2 17403.3 1493.94   2
   5   0  -2 17250.4 1591.21   3
  -5   0   2 16647.5 1681.71   5
  -5   0   1 114604. 3896.26   7
   5   0  -1 124065. 3633.99   2
   5   0  -1 124593. 3798.50   3
  -5   0   1 121237. 4118.67   5
   5   0   0 2567.10 790.147   2
  -5   0   0 1550.92 715.778   7
   5   0   0 1559.33 660.637   3
  -5   0  -1 9222.30 1156.33   7
   5   0   1 10115.5 1118.54   3
  -5   0  -2 21453.3 1752.61   7
   5   0   2 20220.6 1509.21   3
  -5   0  -3 1931.04 694.899   4
  -5   0  -3 2248.80 739.669   7
   5   0   3 3925.45 799.845   3
  -5   0  -4 40792.4 2456.00   4
  -5   0  -4 40875.2 2354.37   7
   5   0   4 40932.4 2121.72   3
  -5   0  -5 24164.4 1916.35   4
  -5   0  -5 23242.6 1857.97   7
   5   0   5 22702.0 1607.28   3
  -5   0  -6 7420.58 1151.41   4
   5   0   6 9270.13 895.461   8
  -5   0  -6 9227.19 1207.13   7
   5   0   6 7777.92 1021.71   3
  -5   0  -7 54804.0 2905.62   4
   5   0   7 52090.8 2032.79   8
  -5   0  -7 52918.4 2745.20   7
   5   0   7 50309.0 2363.95   3
  -5   0  -8 65068.4 3235.29   4
   5   0   8 61490.2 2291.04   8
  -5   0  -8 63830.8 3023.44   7
   5   0   8 58812.2 2498.99   3
  -5   0  -9 14114.1 1570.12   4
   5   0   9 13602.8 1162.37   8
  -5   0  -9 14116.3 1501.10   7
   5   0   9 12815.0 1209.42   3
  -5   0 -10 43209.0 2691.05   4
   5   0  10 44102.3 2062.39   8
  -5   0 -10 44131.1 2551.75   7
   5   0  10 40391.4 2096.68   3
  -5   0 -11 13150.2 1563.57   4
   5   0  11 12352.7 1196.22   8
  -5   0 -11 13765.0 1458.56   7
   5   0  11 12612.8 1231.40   3
  -5   0 -12 1122.58 607.805   4
   5   0  12 986.035 500.789   8
  -5   0 -12 537.562 575.965   7
  -5   0 -13-456.174 472.116   4
   5   0  13 728.540 560.446   8
  -5   0 -13 1072.97 567.125   7
  -5   0 -14 20627.7 2049.85   4
   5   0  14 21757.3 1668.38   8
  -5   0 -15 54767.8 3308.12   4
   5   0  15 49233.7 2531.94   8
  -5   0 -16 14319.7 1786.07   4
   5   0  16 12062.2 1333.65   8
  -5   0 -17 7033.98 1252.58   4
   5   0  17 3893.86 769.121   8
  -5   0 -18 4429.31 1104.36   4
   5   0  18 3921.62 902.368   8
  -5   0 -19 1714.11 827.586   4
   5   0  19 299.425 447.042   8
   5   0  20 799.428 556.706   8
   5   0  21 17400.9 1746.14   8
  -5   1  22 8968.65 1426.56   6
   5   1 -22 8383.24 1441.54   2
  -5   1  21 7435.85 1328.60   6
   5   1 -21 8840.69 1473.25   2
   5   1 -20 16517.5 1854.52   2
  -5   1  20 18716.1 1923.31   6
   5   1 -19 21069.0 2057.98   2
  -5   1  19 23877.8 2139.60   6
   5   1 -18 24884.7 2146.48   2
  -5   1  18 27927.8 2352.71   6
   5   1 -17 15358.9 1702.57   2
  -5   1  17 17925.7 1626.18   7
  -5   1  17 18646.8 1876.97   6
   5   1 -16 9683.78 1311.99   2
  -5   1  16 10103.5 1248.19   7
  -5   1  16 10564.7 1446.79   6
   5   1 -15 11339.8 1413.24   2
  -5   1  15 11485.3 1285.41   7
  -5   1  15 13389.6 1526.97   6
   5   1 -14 4069.37 921.668   2
  -5   1  14 5489.24 965.071   7
  -5   1  14 6629.48 1196.14   6
   5   1 -13 110.076 405.456   2
  -5   1  13 476.044 515.375   7
  -5   1  13 354.240 593.858   6
   5   1 -12 5364.83 1000.35   2
  -5   1  12 6561.31 994.674   7
  -5   1  12 6443.68 1103.44   6
   5   1 -11 3610.63 918.549   2
  -5   1  11 2779.09 733.604   7
  -5   1  11 3545.41 947.532   6
   5   1 -10 1422.04 733.239   2
  -5   1  10 855.567 508.596   7
  -5   1  10 2377.82 752.199   6
  -5   1   9 10817.3 1280.73   7
   5   1  -9 9851.48 1273.55   2
  -5   1   9 12695.8 1495.60   6
  -5   1   8 35508.2 2215.54   7
   5   1  -8 32049.2 2175.19   2
  -5   1   8 34192.4 2193.12   6
   5   1  -7 1794.55 636.197   2
  -5   1   7 2855.01 856.422   7
  -5   1   6 24312.5 1861.15   7
   5   1  -6 22739.9 1849.41   2
  -5   1   6 27983.2 2034.75   6
   5   1  -5 140938. 4403.40   2
  -5   1   5 142341. 4355.01   6
  -5   1   4 58890.7 2834.53   7
  -5   1   4 64593.5 3076.87   6
   5   1  -4 56457.8 2891.22   2
  -5   1   3 38227.8 2291.22   7
   5   1  -3 33338.4 1636.65   1
   5   1  -3 39235.8 2348.57   2
  -5   1   2 11359.9 1370.82   7
   5   1  -2 10872.5 1014.15   1
  -5   1   1 23368.6 1868.24   7
   5   1  -1 24761.9 1545.12   1
  -5   1   0 58134.3 2860.86   7
   5   1   0 63225.0 2467.75   1
  -5   1  -1 141821. 4367.87   7
   5   1   1 146383. 3817.33   3
   5   1   1 138629. 3724.77   1
   5   1   2 46830.0 2264.35   1
  -5   1  -2 49523.7 2586.64   4
  -5   1  -2 47236.3 2546.21   7
   5   1   2 47645.3 2171.12   3
  -5   1  -3 8627.30 1154.19   4
   5   1   3 8644.79 1035.43   1
   5   1   3 9680.41 864.688   8
  -5   1  -3 8422.84 1157.66   7
   5   1   3 8745.97 974.851   3
  -5   1  -4 2655.28 647.192   4
   5   1   4 3855.90 605.622   8
   5   1   4 2725.50 679.602   1
  -5   1  -4 2597.38 674.627   7
   5   1   4 3525.97 692.099   3
   5   1   5 7338.90 1049.43   1
   5   1   5 7745.48 874.280   8
  -5   1  -5 5743.65 974.150   4
  -5   1  -5 6215.70 1006.86   7
   5   1   5 7484.55 876.776   3
  -5   1  -6 62826.5 2987.27   4
   5   1   6 61122.1 2262.80   8
   5   1   6 62278.7 2804.79   1
  -5   1  -6 58948.4 2890.97   7
   5   1   6 60630.7 2297.03   3
   5   1   7 5480.70 958.400   1
   5   1   7 5748.29 819.060   8
  -5   1  -7 4882.56 906.622   4
  -5   1  -7 5582.09 940.346   7
  -5   1  -8 32067.5 2212.45   4
   5   1   8 29907.8 1709.75   8
   5   1   8 32461.1 2110.11   1
  -5   1  -8 32491.1 2134.93   7
  -5   1  -9 26699.4 2062.05   4
   5   1   9 28003.5 1668.27   8
   5   1   9 26369.4 1934.36   1
  -5   1  -9 26413.8 1973.73   7
  -5   1 -10 5531.15 1073.11   4
   5   1  10 5162.23 819.600   8
   5   1  10 4340.20 884.346   1
  -5   1 -10 4486.51 868.809   7
  -5   1 -11 1374.10 625.088   4
   5   1  11 719.048 508.920   8
  -5   1 -11 1190.74 527.800   7
   5   1  12 8333.17 1029.94   8
  -5   1 -12 7655.81 1232.99   4
  -5   1 -12 7496.74 1083.10   7
  -5   1 -13 6553.61 1150.77   4
   5   1  13 5811.97 912.507   8
  -5   1 -13 7754.09 1185.14   7
  -5   1 -14 13482.9 1670.60   4
   5   1  14 11544.6 1271.63   8
  -5   1 -14 12313.8 1405.99   7
  -5   1 -15 25687.6 2269.77   4
   5   1  15 23066.6 2009.97   1
  -5   1 -15 25314.9 1989.61   7
  -5   1 -16 19443.0 2059.56   4
   5   1  16 15978.3 1540.81   8
   5   1  16 16117.3 1724.12   1
  -5   1 -17 20008.4 2124.86   4
   5   1  17 17364.3 1638.49   8
   5   1  17 17947.2 1859.51   1
  -5   1 -18 5158.10 1180.75   4
   5   1  18 5941.80 1030.36   8
   5   1  18 5186.55 1057.92   1
   5   1  19 2802.84 857.962   1
  -5   1 -19 2819.15 961.097   4
   5   1  19 3101.45 823.798   8
   5   1  20 4292.97 969.261   8
  -5   2  21 15304.1 1863.29   6
   5   2 -20 10436.5 1588.88   2
  -5   2  20 12766.0 1698.97   6
   5   2 -19 19370.4 2056.05   2
  -5   2  19 22423.2 2175.38   6
   5   2 -18 6841.54 1256.99   2
  -5   2  18 7309.22 1295.11   6
   5   2 -17 2679.36 1022.43   2
  -5   2  17 3875.88 1073.03   6
   5   2 -16 1801.10 768.272   2
  -5   2  16 2440.69 723.803   7
  -5   2  16 2544.16 950.593   6
   5   2 -15 14309.0 1721.41   2
  -5   2  15 12208.9 1376.79   7
  -5   2  15 13092.9 1685.35   6
   5   2 -14 48795.8 3036.87   2
  -5   2  14 45392.2 2538.21   7
  -5   2  14 53831.3 3019.65   6
   5   2 -13 31541.6 2511.96   2
  -5   2  13 31536.7 2152.79   7
  -5   2  13 36857.4 2500.93   6
   5   2 -12 26196.4 2196.65   2
  -5   2  12 25740.3 1946.52   7
  -5   2  12 30642.8 2246.94   6
   5   2 -11 17627.8 1780.48   2
  -5   2  11 19691.6 1701.93   7
  -5   2  11 21803.3 1829.57   6
   5   2 -10 5526.70 1083.38   2
  -5   2  10 5881.86 1014.81   7
  -5   2  10 5531.37 1047.44   6
  -5   2   9 11019.4 1308.13   7
   5   2  -9 12745.0 1517.06   2
  -5   2   9 12570.6 1423.47   6
  -5   2   8 20974.7 1725.68   7
   5   2  -8 20847.3 1920.00   2
  -5   2   8 24568.5 1893.40   6
  -5   2   7 28516.2 2040.05   7
   5   2  -7 28676.4 2279.46   2
  -5   2   7 31045.7 2097.73   6
  -5   2   6 38172.5 2292.72   7
  -5   2   6 45801.1 2474.63   6
   5   2  -6 44257.5 2724.42   2
  -5   2   5 16246.2 1563.76   7
  -5   2   5 19301.9 1666.68   6
   5   2  -5 16320.0 1752.77   2
  -5   2   4 12647.9 1365.28   7
  -5   2   4 13241.7 1387.92   6
   5   2  -4 12962.9 1529.22   2
   5   2  -4 11070.9 1027.76   1
  -5   2   3 14914.7 1482.27   7
   5   2  -3 13635.5 1155.67   1
   5   2  -2 5614.49 806.718   1
  -5   2   2 5232.84 983.952   7
   5   2  -1 12347.5 1135.72   1
  -5   2   1 13339.7 1399.02   7
   5   2   0 10445.7 1092.92   1
  -5   2   0 10596.4 1322.73   7
   5   2   1 12080.3 1040.21   8
   5   2   1 11375.4 1181.29   1
  -5   2  -1 11770.3 1346.51   7
   5   2   1 11927.6 1088.01   3
   5   2   2 17865.5 1248.56   8
   5   2   2 19602.1 1533.65   1
  -5   2  -2 16886.9 1559.37   7
  -5   2  -3 14026.3 1363.51   4
   5   2   3 16604.7 1253.24   8
  -5   2  -3 17105.0 1582.36   7
   5   2   3 14819.2 1378.66   1
   5   2   4 6682.14 888.724   8
   5   2   4 6469.51 976.183   1
  -5   2  -4 5610.50 908.434   4
  -5   2  -4 5908.68 1018.72   7
  -5   2  -5 25998.8 1874.13   4
   5   2   5 27853.4 1662.51   8
  -5   2  -5 25287.0 1907.97   7
   5   2   5 25467.7 1824.73   1
  -5   2  -6 16558.7 1541.52   4
   5   2   6 18370.8 1392.89   8
  -5   2  -6 15281.7 1555.80   7
   5   2   6 17805.8 1578.35   1
  -5   2  -7 2388.38 657.041   4
   5   2   7 1988.43 612.093   8
   5   2   7 2611.71 709.063   1
  -5   2  -7 2134.19 700.476   7
  -5   2  -8 2656.39 733.698   4
   5   2   8 3298.71 764.045   8
  -5   2  -8 2081.07 662.004   7
   5   2   8 1908.35 718.458   1
  -5   2  -9 33954.2 2290.87   4
   5   2   9 37326.8 2074.31   8
  -5   2  -9 32616.2 2246.36   7
   5   2   9 36562.9 2339.91   1
  -5   2 -10 44289.1 2652.16   4
   5   2  10 42207.6 2240.56   8
  -5   2 -10 41120.5 2537.44   7
   5   2  10 42124.0 2528.08   1
  -5   2 -11 9551.66 1336.89   4
   5   2  11 10158.1 1199.27   8
  -5   2 -11 9683.53 1297.92   7
   5   2  11 9529.05 1296.91   1
  -5   2 -12 4680.74 969.353   4
   5   2  12 5167.80 918.521   8
  -5   2 -12 4072.93 888.652   7
   5   2  12 5636.34 1033.48   1
  -5   2 -13 13154.5 1565.14   4
   5   2  13 9676.63 1219.65   8
  -5   2 -13 12077.2 1399.71   7
   5   2  13 11529.8 1449.13   1
  -5   2 -14 68441.0 3570.00   4
   5   2  14 67254.9 3053.42   8
   5   2  14 62663.1 3261.29   1
  -5   2 -15 18177.5 1925.50   4
   5   2  15 16524.0 1607.11   8
  -5   2 -15 16568.0 1661.37   7
   5   2  15 17348.3 1758.56   1
   5   2  16 10303.8 1342.31   8
  -5   2 -16 8942.38 1407.20   4
   5   2  16 9497.65 1382.90   1
  -5   2 -17 6500.02 1246.57   4
   5   2  17 8256.21 1178.27   8
   5   2  17 7103.19 1262.31   1
  -5   2 -18 8241.57 1428.07   4
   5   2  18 8866.28 1250.52   8
  -5   2 -19 16042.0 1966.13   4
   5   2  19 13418.8 1553.67   8
  -5   3  19 8926.50 1564.91   6
   5   3 -18-344.371 584.263   2
  -5   3  18 1019.98 782.528   6
   5   3 -17 978.344 565.625   2
  -5   3  17 1668.83 672.598   6
   5   3 -16 9328.16 1486.10   2
  -5   3  16 8316.83 1162.82   7
  -5   3  16 10416.5 1533.03   6
   5   3 -15 14712.2 1784.16   2
  -5   3  15 10367.7 1297.71   7
  -5   3  15 13272.9 1688.61   6
   5   3 -14 34549.5 2737.04   2
  -5   3  14 29099.3 2107.90   7
  -5   3  14 34046.5 2533.75   6
   5   3 -13 1575.78 814.961   2
  -5   3  13 1331.72 645.982   7
  -5   3  13 3301.52 936.183   6
   5   3 -12 4570.09 1095.25   2
  -5   3  12 3072.63 761.786   7
  -5   3  12 3722.41 935.284   6
   5   3 -11 4306.45 1037.33   2
  -5   3  11 3579.28 834.401   7
  -5   3  11 3057.84 867.407   6
  -5   3  10 47578.3 2634.73   7
   5   3 -10 51348.4 3195.19   2
  -5   3  10 52792.2 2823.73   6
   5   3  -9 827.403 795.779   2
  -5   3   9 1041.74 687.547   7
  -5   3   9 1790.58 863.788   6
   5   3  -8 5444.85 1096.80   2
  -5   3   8 6337.72 1006.47   7
  -5   3   8 7872.69 1176.13   6
   5   3  -7 71.2704 459.068   2
  -5   3   7 547.742 501.900   7
  -5   3   7 1677.20 684.064   6
   5   3  -6 8732.35 1419.73   2
  -5   3   6 8317.49 1191.63   7
  -5   3   6 10338.9 1267.29   6
  -5   3   5 16307.6 1589.53   7
  -5   3   5 19303.6 1648.60   6
   5   3  -5 18937.8 2014.75   2
  -5   3   4 15448.2 1522.56   7
  -5   3   4 19352.1 1638.69   6
   5   3  -4 15208.1 1302.51   1
   5   3  -3 5411.69 846.658   1
  -5   3   3 5494.81 981.257   7
   5   3  -2 4800.30 833.959   1
  -5   3   2 4600.25 913.542   7
   5   3  -1 6166.49 944.353   1
  -5   3   1 4673.65 952.452   7
  -5   3   0 5941.54 1054.49   7
   5   3   0 7659.99 1042.80   1
  -5   3  -1 11445.4 1429.56   7
   5   3   1 14329.5 1392.90   1
   5   3   2 31474.9 2049.40   1
  -5   3  -2 31182.9 2225.35   7
   5   3   3 34508.1 2154.80   1
  -5   3  -3 35218.0 2344.04   7
   5   3   4 9391.38 1218.93   1
   5   3   4 10107.8 1166.63   8
  -5   3  -4 9374.92 1268.47   7
   5   3   5 7948.37 1152.22   1
   5   3   5 9651.17 1113.55   8
  -5   3  -5 9511.12 1256.48   7
   5   3   6 17186.2 1468.94   8
   5   3   6 15988.9 1564.08   1
  -5   3  -6 15128.0 1568.82   7
   5   3   7 33001.6 2032.34   8
   5   3   7 31959.5 2203.25   1
  -5   3  -7 32343.8 2294.04   7
   5   3   8 8852.26 1244.99   1
   5   3   8 7862.29 1050.52   8
  -5   3  -8 8443.54 1262.44   7
   5   3   9 3548.37 756.575   8
  -5   3  -9 3410.86 882.746   7
   5   3   9 4337.38 937.884   1
   5   3  10 6317.82 1013.03   8
  -5   3 -10 7410.95 1190.27   7
   5   3  11 39137.4 2358.31   8
   5   3  11 39173.1 2561.70   1
  -5   3 -11 42003.7 2659.33   7
   5   3  12 5790.58 1016.16   8
  -5   3 -12 3725.09 835.022   7
   5   3  12 6806.15 1174.80   1
   5   3  13 3386.28 827.337   8
  -5   3 -13 1906.82 668.889   7
   5   3  13 4013.59 979.034   1
   5   3  14 11483.3 1395.22   8
   5   3  14 9778.80 1381.63   1
  -5   3 -14 9672.21 1364.51   7
   5   3  15 1337.26 659.553   8
  -5   3 -15 413.942 511.240   7
   5   3  15 1018.14 618.689   1
   5   3  16 6265.78 1077.99   8
   5   3  17 6766.76 1195.09   8
  -5   4  17 5202.63 1215.99   6
  -5   4  16 12951.4 1703.78   6
  -5   4  15 4123.36 873.174   7
  -5   4  15 6114.21 1248.84   6
   5   4 -14 11859.9 1736.92   2
  -5   4  14 10451.2 1360.49   7
  -5   4  14 11791.5 1510.29   6
   5   4 -13 14383.5 1895.23   2
  -5   4  13 12264.5 1483.79   7
  -5   4  13 15860.9 1752.81   6
   5   4 -12 29951.1 2713.90   2
  -5   4  12 25584.3 2091.42   7
   5   4 -11 17055.1 2013.62   2
  -5   4  11 16006.0 1685.67   7
  -5   4  10 14431.1 1593.25   7
   5   4 -10 16681.8 2033.58   2
   5   4  -9 4135.70 1141.23   2
  -5   4   9 6763.38 1165.59   7
   5   4  -8 5666.06 1256.24   2
  -5   4   8 6076.78 1122.73   7
  -5   4   7 14279.7 1622.58   7
   5   4  -7 12991.8 1897.04   2
  -5   4   6 87981.2 3891.12   7
   5   4  -6 101920. 4719.80   2
  -5   4   5 7097.19 1313.66   7
   5   4  -5 10331.7 1904.77   2
   5   4  -4 11697.6 1327.42   1
  -5   4   4 11733.2 1459.38   7
   5   4  -3 9033.52 1141.25   1
  -5   4   3 8718.67 1306.48   7
  -5   4   2 1080.91 631.102   7
   5   4  -2 1537.21 638.028   1
  -5   4   1 2607.50 759.466   7
   5   4  -1 2936.63 757.553   1
   5   4   0 3495.99 796.422   1
  -5   4   0 3820.19 978.198   7
   5   4   1 2765.88 704.926   1
  -5   4  -1 4837.60 1175.81   7
  -5   4  -2 10258.4 1472.07   7
   5   4   2 8724.97 1195.42   1
  -5   4  -3 14659.3 1708.11   7
   5   4   3 13869.9 1596.27   1
  -5   4  -4 14747.7 1723.51   7
   5   4   4 15045.5 1624.35   1
  -5   4  -5 9819.68 1472.25   7
   5   4   5 10278.7 1365.22   1
  -5   4  -6 22762.6 2122.77   7
   5   4   6 22157.8 1964.96   1
   5   4   7 12605.8 1393.76   8
  -5   4  -7 19294.9 2011.01   7
   5   4   7 16494.0 1750.20   1
   5   4   8 8795.99 1244.65   8
   5   4   8 8746.48 1289.92   1
  -5   4  -8 6876.02 1274.81   7
   5   4   9 43587.6 2625.24   8
  -5   4  -9 40100.3 2832.18   7
   5   4   9 38535.5 2627.50   1
   5   4  10 35487.0 2549.13   1
   5   4  10 37672.2 2478.36   8
  -5   4 -10 36695.9 2697.65   7
   5   4  11 9307.87 1415.11   1
   5   4  11 9745.45 1335.26   8
  -5   4 -11 9836.49 1460.35   7
   5   4  12 18143.0 1773.70   8
  -5   4 -12 16640.1 1850.43   7
   5   4  13 5179.90 1104.18   8
  -5   4 -13 5323.42 1131.09   7
  -5   4 -14 6318.62 1189.81   7
   5   5  -3 11508.4 1425.11   1
   5   5  -2 2481.85 815.434   1
   5   5  -1 7339.81 1218.56   1
   5   5   0 31280.6 2347.53   1
   5   5   1 14047.3 1645.05   1
   5   5   2 808.768 593.970   1
   5   5   3 3727.95 994.011   1
   5   5   4 8257.09 1330.92   1
   5   5   5 17953.1 1872.56   1
  -6  -3  13 21713.8 2150.80   5
  -6  -3  12 30066.1 2485.72   5
  -6  -3  11 10207.7 1495.98   5
  -6  -3  10 6767.31 1212.07   5
   6  -3 -10 6589.42 1261.38   3
  -6  -3   9 2865.98 941.464   5
   6  -3  -9 1463.25 818.413   3
  -6  -3   8 7495.74 1373.38   5
   6  -3  -8 7611.60 1450.36   3
   6  -3  -7 26460.6 2433.88   3
  -6  -3   7 23543.3 2206.11   5
   6  -3  -6 28518.4 2505.34   3
  -6  -3   6 27885.3 2393.14   5
   6  -3  -5 23067.1 2259.06   3
  -6  -3   5 21486.4 2160.78   5
   6  -3  -4 14006.6 1817.42   3
  -6  -3   4 13263.1 1740.95   5
  -6  -3   3 8203.79 1441.44   5
   6  -3  -3 8783.40 1508.85   3
  -6  -3   2 3058.61 1062.25   5
   6  -3  -2 3684.96 1022.10   3
   6  -3  -1 13260.3 1702.24   3
  -6  -3   1 16268.3 1922.44   5
  -6  -3   0 2278.12 921.726   5
   6  -3   0 1035.46 746.508   3
  -6  -3  -1 8356.97 1376.91   5
   6  -3   1 12397.4 1729.87   3
  -6  -3  -2 7161.84 1418.00   5
   6  -3   2 11312.7 1726.35   3
   6  -3   3 41275.7 2914.59   3
  -6  -3  -3 36886.9 2853.06   5
   6  -3   4 21800.4 2174.71   3
  -6  -3  -4 18760.2 2069.51   5
  -6  -3  -5 5323.59 1212.31   5
   6  -3   5 4887.57 1220.03   3
  -6  -3  -6 3738.34 1036.18   5
   6  -3   6 5775.62 1255.23   3
  -6  -3  -7 2001.10 791.730   5
   6  -3   7 2722.17 960.289   3
  -6  -3  -8 9932.05 1581.68   5
   6  -3   8 10570.8 1571.94   3
  -6  -3  -9 6737.40 1310.76   5
   6  -3   9 8839.25 1479.44   3
  -6  -3 -10 4629.79 1095.28   5
  -6  -2  17 4201.48 1028.06   5
  -6  -2  16 6372.99 1173.49   5
  -6  -2  15 15142.7 1726.52   5
   6  -2 -14 14603.6 1880.97   3
  -6  -2  14 11728.2 1555.27   5
  -6  -2  13 9275.03 1392.78   5
   6  -2 -13 10223.0 1569.39   3
  -6  -2  12 5409.07 1066.31   5
   6  -2 -12 4233.33 1037.88   3
  -6  -2  11 8536.19 1318.15   5
   6  -2 -11 9341.55 1441.62   3
  -6  -2  10 10818.1 1484.25   5
   6  -2 -10 10132.5 1519.15   3
  -6  -2   9 9260.70 1356.40   5
   6  -2  -9 10237.7 1512.89   3
  -6  -2   8 4686.40 1014.82   5
   6  -2  -8 4939.92 1095.05   3
  -6  -2   7 1822.62 721.373   5
   6  -2  -7 1456.00 745.935   3
   6  -2  -6 14911.7 1794.92   3
  -6  -2   6 12895.5 1587.27   5
   6  -2  -5 18543.7 1934.85   3
  -6  -2   5 18909.6 1933.49   5
   6  -2  -4 18610.7 1963.67   3
  -6  -2   4 18180.2 1864.46   5
  -6  -2   3 7859.80 1268.20   5
   6  -2  -3 9484.85 1415.32   3
  -6  -2   2 2386.69 869.314   5
   6  -2  -2 4942.01 1159.06   3
  -6  -2   1 5487.39 1102.98   5
   6  -2  -1 7861.96 1351.05   3
  -6  -2   0 2341.57 832.152   5
   6  -2   0 4645.39 1250.50   3
   6  -2   1 34335.3 2523.84   3
  -6  -2  -1 29578.1 2451.90   5
   6  -2   2 26673.7 2199.52   3
  -6  -2  -2 24704.2 2205.96   5
  -6  -2  -3 2308.89 875.537   5
   6  -2   3 1814.94 798.743   3
  -6  -2  -4 4052.40 1011.70   5
   6  -2   4 2128.14 759.543   3
  -6  -2  -5 7382.14 1308.15   5
   6  -2   5 8598.32 1333.96   3
  -6  -2  -6 3029.51 949.594   5
   6  -2   6 3473.14 989.662   3
  -6  -2  -7 9765.23 1446.66   5
   6  -2   7 10005.7 1385.74   3
  -6  -2  -8 6316.72 1224.38   5
   6  -2   8 5168.46 1080.12   3
  -6  -2  -9 5891.78 1170.89   5
   6  -2   9 6086.59 1124.62   3
  -6  -2 -10 554.217 526.124   5
  -6  -2 -10 3019.57 924.872   4
   6  -2  10 3649.00 1024.07   3
  -6  -2 -11 148.868 453.653   5
  -6  -2 -11 514.884 568.688   4
   6  -2  11 1650.17 870.371   3
   6  -2  12 6257.28 1208.78   3
  -6  -2 -12 7173.09 1275.53   5
   6  -2  13 15602.3 1722.74   3
   6  -2  14 13852.8 1652.54   3
   6  -1 -19 3584.24 879.592   2
   6  -1 -18 7013.59 1226.88   2
   6  -1 -17 39804.5 2675.37   2
   6  -1 -16 15444.5 1683.39   2
  -6  -1  16 16964.9 1917.42   6
  -6  -1  15 2293.45 889.641   6
   6  -1 -15 3861.19 930.582   2
  -6  -1  14 2304.99 1016.10   6
   6  -1 -14 1336.19 713.841   2
   6  -1 -13 36988.7 2348.69   2
  -6  -1  13 41398.2 2837.45   6
  -6  -1  13 40658.4 2766.85   5
   6  -1 -12 11220.4 1326.80   2
  -6  -1  12 16109.6 1774.09   5
   6  -1 -11 9320.17 1190.12   2
  -6  -1  11 10177.4 1455.01   5
  -6  -1  10 4868.93 1154.73   5
   6  -1 -10 3070.89 694.912   2
   6  -1  -9 1097.99 500.948   2
   6  -1  -9 2116.29 748.751   3
  -6  -1   9 3167.26 931.651   5
   6  -1  -8 4386.66 1040.87   3
  -6  -1   8 5373.26 1154.65   5
   6  -1  -7 14718.4 1726.33   3
  -6  -1   7 14301.5 1690.53   5
   6  -1  -6 37059.2 2589.20   3
  -6  -1   6 38052.3 2635.00   5
  -6  -1   5 2178.47 875.345   5
   6  -1  -5 1577.70 800.959   3
  -6  -1   4 6049.59 1208.46   5
   6  -1  -4 6981.38 1197.51   3
   6  -1  -3 11988.6 1546.40   3
  -6  -1   3 10631.8 1528.25   5
   6  -1  -2 53688.2 2988.54   3
  -6  -1   2 53255.3 3169.72   5
  -6  -1   1 6158.66 1249.52   5
   6  -1  -1 8108.13 1348.60   3
   6  -1   0 15425.1 1686.65   3
  -6  -1   0 17549.3 1817.22   5
  -6  -1  -1 8975.94 1327.34   5
   6  -1   1 10710.2 1399.36   3
   6  -1   2 4537.51 1064.02   3
  -6  -1  -2 2910.34 1017.60   5
   6  -1   3 17109.6 1702.93   3
  -6  -1  -3 17364.3 1838.41   5
   6  -1   4 21428.2 1863.94   3
  -6  -1  -4 20890.5 2090.35   5
   6  -1   5 8032.76 1164.61   3
  -6  -1  -5 14049.9 1696.98   5
   6  -1   6 2742.19 672.303   3
  -6  -1  -6 5013.25 1061.70   5
  -6  -1  -7 4899.91 1195.66   4
   6  -1   7 3865.35 899.926   3
  -6  -1  -7 5360.57 1139.51   5
  -6  -1  -8 15792.0 1883.05   4
   6  -1   8 9681.23 1281.52   3
  -6  -1  -9 37196.2 2826.31   4
   6  -1   9 28161.0 2121.59   3
  -6  -1 -10 20476.8 2115.58   4
   6  -1  10 19188.1 1801.68   3
  -6  -1 -11 16076.7 1963.96   4
  -6  -1 -12 4592.55 1252.36   4
  -6  -1 -13 14443.8 1957.08   4
   6   0 -18 30971.0 2470.94   2
   6   0 -17 22766.8 2115.30   2
  -6   0  17 25225.5 2340.09   6
  -6   0  16 1420.22 909.486   6
   6   0 -16 94.1615 458.982   2
  -6   0  15 979.982 781.389   6
   6   0 -15 569.295 577.168   2
   6   0 -14 3871.51 886.944   2
  -6   0  14 2244.38 951.295   6
   6   0 -13 4922.48 909.599   2
  -6   0  13 9577.66 1400.01   6
   6   0 -12 14.3807 358.203   2
  -6   0  12 3171.18 1044.67   6
   6   0 -11 4679.10 872.850   2
  -6   0  11 8263.32 1381.02   6
  -6   0  10 8230.49 1330.78   7
  -6   0  10 8195.29 1340.24   6
   6   0  -9 909.501 513.235   2
  -6   0   9 2659.79 888.567   7
   6   0  -8-84.3445 330.075   2
  -6   0   8 82.7249 421.611   7
   6   0  -7 1237.31 507.153   2
  -6   0   7 1335.71 745.399   7
   6   0  -6 7149.10 1078.28   2
  -6   0   6 8074.27 1292.42   7
   6   0  -5 3301.22 862.082   2
  -6   0   5 4887.17 1133.06   7
   6   0  -5 3787.13 1022.94   3
  -6   0   4 21443.3 1989.62   7
   6   0  -4 17684.5 1571.62   2
   6   0  -4 22686.3 1981.45   3
  -6   0   3 30122.6 2346.95   7
   6   0  -3 28343.8 2020.84   2
   6   0  -3 29154.4 2221.50   3
  -6   0   2 73051.4 3591.97   7
   6   0  -2 75803.0 3225.27   2
   6   0  -2 73295.6 3364.50   3
  -6   0   1 116367. 4492.27   7
   6   0  -1 119378. 4034.37   2
   6   0  -1 120337. 4216.38   3
  -6   0   0 110190. 4364.61   7
   6   0   0 114912. 4091.15   3
   6   0   1 20928.7 1657.17   1
  -6   0  -1 20405.5 2027.36   7
   6   0   1 23981.7 1957.38   3
  -6   0  -2 119304. 4526.70   7
   6   0   2 123565. 4011.65   2
   6   0   2 123324. 4153.79   3
  -6   0  -3 2294.97 999.157   7
   6   0   3 3373.12 950.037   3
  -6   0  -4 793.146 551.478   7
   6   0   4 120.883 402.255   3
  -6   0  -5 907.444 555.992   7
   6   0   5 1057.29 619.198   3
  -6   0  -6 17448.5 1892.29   4
  -6   0  -6 16956.8 1817.25   7
   6   0   6 16199.2 1527.78   3
  -6   0  -7 56356.4 3299.61   4
  -6   0  -7 53322.0 3097.96   7
  -6   0  -8 35693.4 2629.42   4
  -6   0  -8 36391.0 2561.00   7
  -6   0  -9 9530.14 1459.50   4
  -6   0  -9 11488.5 1539.87   7
  -6   0 -10 1614.71 731.262   4
  -6   0 -11-59.0128 428.620   4
  -6   0 -12-6.47995 526.304   4
  -6   0 -13 19214.6 2123.63   4
  -6   0 -14 1996.33 922.999   4
   6   1 -17 39678.9 2847.78   2
   6   1 -16 15738.7 1846.46   2
  -6   1  16 16968.1 1771.10   7
  -6   1  16 20533.9 2154.57   6
   6   1 -15 1704.02 720.242   2
  -6   1  15 3089.43 885.085   7
  -6   1  15 2611.34 978.438   6
   6   1 -14 222.269 564.517   2
  -6   1  14 383.642 595.578   7
  -6   1  14 1489.16 1015.28   6
   6   1 -13 39403.2 2710.02   2
  -6   1  13 41122.0 2679.52   7
  -6   1  13 41250.6 2886.66   6
   6   1 -12 12462.0 1546.22   2
  -6   1  12 15837.3 1728.35   7
  -6   1  12 17101.8 1888.83   6
   6   1 -11 10370.0 1444.80   2
  -6   1  11 11756.3 1521.00   7
  -6   1  11 10918.0 1585.35   6
   6   1 -10 5121.53 1127.04   2
  -6   1  10 4021.19 997.279   7
  -6   1  10 5534.74 1181.31   6
   6   1  -9 2688.86 887.539   2
  -6   1   9 2313.46 787.580   7
  -6   1   9 2260.94 916.803   6
   6   1  -8 3510.74 942.568   2
  -6   1   8 5057.06 1059.05   7
  -6   1   8 4999.24 1097.95   6
  -6   1   7 15051.5 1687.12   7
   6   1  -7 13925.9 1560.92   2
  -6   1   6 35720.5 2478.90   7
   6   1  -6 36432.8 2480.59   2
   6   1  -5 2533.38 816.741   2
  -6   1   5 2490.20 842.329   7
   6   1  -4 6457.54 1093.57   2
  -6   1   4 7857.01 1217.34   7
  -6   1   3 11572.0 1450.87   7
   6   1  -3 10423.6 1463.24   2
   6   1  -3 10846.2 1324.10   3
  -6   1   2 52273.5 2961.08   7
   6   1  -2 58448.7 3107.88   2
   6   1  -2 53727.0 2755.10   3
  -6   1   1 5511.64 1086.15   7
   6   1  -1 8505.51 1474.68   2
   6   1  -1 5749.76 1008.82   3
  -6   1   0 14932.4 1637.96   7
   6   1   0 14880.0 1621.55   2
   6   1   0 14837.4 1440.90   3
  -6   1  -1 9961.99 1334.78   7
   6   1   1 8683.21 1080.80   1
   6   1   1 10752.6 1240.29   3
  -6   1  -2 1824.44 746.613   7
   6   1   2 1845.79 645.075   1
  -6   1  -3 13829.0 1651.14   7
   6   1   3 16215.5 1535.14   1
  -6   1  -4 20711.4 1926.56   7
   6   1   4 22302.9 1845.69   1
  -6   1  -5 14329.0 1626.91   4
  -6   1  -5 12584.9 1524.07   7
   6   1   5 14412.1 1518.45   1
  -6   1  -6 4578.11 983.015   4
  -6   1  -6 4967.34 962.568   7
   6   1   6 2879.41 760.996   1
   6   1   7 3497.12 856.480   1
  -6   1  -7 3859.95 921.758   4
  -6   1  -7 4786.71 995.791   7
   6   1   8 13675.5 1555.80   1
  -6   1  -8 16521.5 1810.83   4
  -6   1  -8 15183.0 1693.94   7
  -6   1  -9 34087.9 2569.39   4
   6   1   9 35561.4 2478.09   1
  -6   1  -9 33877.0 2506.31   7
  -6   1 -10 21747.5 2132.28   4
   6   1  10 21968.0 2008.98   1
  -6   1 -10 20430.5 2015.68   7
  -6   1 -11 14672.0 1759.61   4
   6   1  11 12840.1 1570.18   1
  -6   1 -11 14134.9 1678.40   7
  -6   1 -12 3858.75 1053.48   4
   6   1  12 3790.92 947.421   1
  -6   1 -12 4210.76 1054.06   7
  -6   1 -13 12732.6 1780.42   4
   6   1  13 14940.8 1801.82   1
  -6   1 -13 13310.8 1666.25   7
  -6   1 -14 46673.4 3276.86   4
  -6   1 -14 43866.5 2888.42   7
   6   2 -15 14024.6 1762.87   2
  -6   2  15 11865.1 1492.42   7
  -6   2  15 16914.7 1978.74   6
   6   2 -14 11249.1 1582.39   2
  -6   2  14 10948.7 1451.70   7
  -6   2  14 12519.8 1688.42   6
   6   2 -13 9900.97 1543.62   2
  -6   2  13 8299.71 1265.10   7
  -6   2  13 10278.0 1536.49   6
   6   2 -12 6272.18 1275.90   2
  -6   2  12 4385.08 981.513   7
  -6   2  12 6804.85 1278.72   6
   6   2 -11 9552.34 1468.83   2
  -6   2  11 9383.56 1380.41   7
  -6   2  11 10243.9 1513.75   6
  -6   2  10 10259.9 1446.60   7
   6   2 -10 11450.2 1593.93   2
  -6   2  10 12406.6 1591.96   6
   6   2  -9 8492.30 1351.81   2
  -6   2   9 9363.77 1340.64   7
  -6   2   9 9266.12 1425.25   6
   6   2  -8 4370.76 1024.50   2
  -6   2   8 3469.76 879.484   7
  -6   2   8 4239.65 1093.33   6
   6   2  -7 1790.23 725.746   2
  -6   2   7 986.523 697.188   7
  -6   2   7 1662.89 830.455   6
  -6   2   6 12067.3 1469.27   7
   6   2  -6 15827.4 1850.21   2
  -6   2   5 15027.0 1626.53   7
   6   2  -5 18420.8 2002.04   2
  -6   2   4 17592.2 1819.35   7
   6   2  -4 21225.0 2086.77   2
   6   2  -3 8266.45 1383.86   2
  -6   2   3 7894.82 1242.57   7
   6   2  -2 4747.42 1124.70   2
  -6   2   2 3317.53 877.334   7
  -6   2   1 6517.99 1171.19   7
  -6   2   0 1345.17 715.608   7
   6   2   1 30984.6 2042.62   1
  -6   2  -1 27654.6 2205.94   7
   6   2   2 23369.2 1824.83   1
  -6   2  -2 23596.0 2116.16   7
  -6   2  -3 3124.79 914.161   7
   6   2   3 2714.72 729.960   1
  -6   2  -4 4041.49 966.652   7
   6   2   4 2688.21 749.895   1
   6   2   5 4463.78 933.862   1
  -6   2  -5 7870.93 1287.44   7
   6   2   6 1819.97 601.556   1
  -6   2  -6 2457.01 745.699   7
   6   2   7 7553.08 1200.72   1
  -6   2  -7 7781.67 1291.85   7
   6   2   8 4721.87 1022.62   1
  -6   2  -8 4950.49 996.614   7
   6   2   9 7257.86 1229.35   1
  -6   2  -9 6386.39 1171.23   7
  -6   2 -10 2432.42 795.220   4
   6   2  10 3255.94 916.582   1
  -6   2 -10 2637.61 779.442   7
  -6   2 -11 1034.36 592.638   4
   6   2  11 795.946 583.924   1
  -6   2 -11 773.946 536.402   7
  -6   2 -12 7027.98 1223.69   4
   6   2  12 6634.88 1218.99   1
  -6   2 -12 7810.17 1311.11   7
  -6   2 -13 16118.8 1892.48   4
  -6   2 -13 16201.0 1798.78   7
  -6   2 -14 14064.2 1811.08   4
  -6   2 -14 13726.6 1678.45   7
  -6   3  14 9883.47 1398.38   7
  -6   3  14 11658.0 1659.28   6
  -6   3  13 21132.5 1985.15   7
  -6   3  13 22818.5 2179.72   6
  -6   3  12 29664.5 2345.15   7
  -6   3  12 31199.2 2532.35   6
  -6   3  11 11488.3 1528.13   7
  -6   3  11 11312.0 1537.60   6
   6   3 -10 7992.00 1416.71   2
  -6   3  10 6347.33 1150.85   7
  -6   3  10 6000.39 1153.57   6
   6   3  -9 2145.21 801.901   2
  -6   3   9 2044.80 741.139   7
  -6   3   9 1497.80 750.498   6
   6   3  -8 8287.03 1500.78   2
  -6   3   8 8168.95 1288.26   7
  -6   3   8 7262.99 1241.50   6
  -6   3   7 22733.3 2068.20   7
   6   3  -7 25592.0 2536.77   2
  -6   3   7 26097.9 2201.48   6
  -6   3   6 27455.3 2265.43   7
   6   3  -6 30776.3 2765.72   2
  -6   3   5 20298.5 2004.27   7
   6   3  -5 26219.0 2538.70   2
  -6   3   4 11512.7 1531.79   7
   6   3  -4 15344.4 1965.52   2
   6   3  -3 8898.23 1481.10   2
  -6   3   3 6303.92 1176.47   7
  -6   3   2 3913.49 975.792   7
  -6   3   1 14891.7 1699.92   7
  -6   3   0 1878.15 852.365   7
  -6   3  -1 8920.60 1372.36   7
   6   3   1 7818.66 1158.98   1
   6   3   2 7146.25 1168.08   1
  -6   3  -2 8832.47 1434.55   7
   6   3   3 33224.8 2345.87   1
  -6   3  -3 32998.0 2560.87   7
   6   3   4 17070.9 1724.40   1
  -6   3  -4 20603.8 2033.53   7
   6   3   5 4762.76 995.277   1
  -6   3  -5 4033.46 1020.93   7
   6   3   6 3984.35 923.154   1
  -6   3  -6 5755.84 1174.58   7
  -6   3  -7 2215.66 901.602   7
   6   3   7 2532.10 766.114   1
  -6   3  -8 10158.6 1523.67   7
   6   3   8 9337.06 1377.07   1
  -6   3  -9 6934.15 1259.96   7
   6   3   9 7223.14 1249.77   1
   6   4   2 24029.2 2102.48   1
   6   4   3 39751.6 2699.69   1
   6   4   4 9505.44 1443.08   1
   7  -1  -5 16559.8 1957.43   3
   7  -1  -4 27286.6 2404.52   3
   7  -1  -3 7171.62 1400.79   3
   7  -1  -2 2839.70 1004.83   3
   7  -1  -1 17774.0 1986.06   3
   7  -1   0 17854.5 2007.00   3
   7  -1   1 7028.88 1293.59   3
   7  -1   2 18231.5 1923.65   3
   7  -1   3 14496.3 1694.41   3
   7  -1   4 2198.79 815.776   3
   7  -1   5 15568.8 1794.64   3
   7   0  -8 20958.0 2139.10   3
   7   0  -7 2164.95 880.278   3
   7   0  -6 17473.5 1896.65   3
   7   0  -5 2578.06 823.636   3
   7   0  -4 564.226 529.760   3
   7   0  -3 298.467 597.989   3
   7   0  -2 6350.50 1150.08   3
   7   0  -1 3904.54 941.815   3
   7   0   0 2175.68 767.020   3
   7   1  -9 9331.07 1427.65   2
   7   1  -8 2963.67 970.567   2
   7   1  -7 12080.9 1600.00   2
   7   1  -7 11816.9 1626.68   3
   7   1  -6 6921.87 1282.34   2
   7   1  -6 5527.04 1135.79   3
   7   1  -5 15299.9 1761.36   2
   7   1  -5 14639.7 1712.74   3
   7   1  -4 24325.0 2223.27   2
   7   1  -3 6094.10 1237.00   2
   7   1  -2 2611.75 955.372   2
   7   1  -1 15329.2 1818.68   2
   7   1   0 16746.8 1858.74   2
   0   0   0    0.00    0.00   0
TITL alanh27c in P2(1)
REM P2(1) (#4 in standard setting)
CELL 0.71073   4.874400   5.004228  21.075880  90.0000  93.8672  90.0000
ZERR    2.00   0.000220   0.000233   0.000989   0.0000   0.0038   0.0000
LATT -1
SYMM -x, y+1/2,-z
SFAC C H O Na S
UNIT 12.00 26.00 18.00 2.00 2.00
TREF
HKLF 4
END
;
_shelx_hkl_checksum     19856
_shelx_res_file
;
    shelx.res created by SHELXL-2014/7
TITL shelxt_a.res in P2(1)
CELL  0.71073   4.8744   5.0042  21.0759   90.000   93.867   90.000
ZERR     2.00   0.0002   0.0002   0.0010    0.000    0.004    0.000
LATT  -1
SYMM  - X, 1/2 + Y, - Z
SFAC  C    H    O    NA   S
UNIT  12 26 18 2 2
MERG   2
OMIT     0.00  60.00
SHEL  5.8 0
MPLA 6 C1 C2 C3 C4 C5 C6 S1
DFIX  0.82 0.02, O1 H1O, O2 H2O, O3 H3O, O4 H4O, O5 H5O, O6 H6O
EQIV $1 x-1, y, z
HTAB O1 O2_$1
HTAB O2 O1
EQIV $2 x, y-1, z
HTAB O2 O13_$2
HTAB O3 O4
EQIV $3 x, y+1, z
HTAB O3 O5_$3
EQIV $4 x+1, y, z
HTAB O4 O3_$4
HTAB O5 O6_$1
HTAB O6 O4_$2
HTAB O6 O5
FMAP   2
PLAN  -10
ACTA
BOND   $H
CONF
L.S.   5
WGHT    0.029500    0.694000
FVAR      13.06790
C1    1    0.565832    0.484394    0.837634    11.00000    0.00657    0.01039 =
         0.01249    0.00213   -0.00048   -0.00019
O1    3    0.425697    0.250673    0.855010    11.00000    0.00918    0.01319 =
         0.01461    0.00162   -0.00001   -0.00381
C2    1    0.737908    0.424986    0.780810    11.00000    0.00684    0.00782 =
         0.01296    0.00045   -0.00015   -0.00087
O2    3    0.923614    0.208272    0.794222    11.00000    0.00772    0.01133 =
         0.01447    0.00143   -0.00048    0.00259
C3    1    0.550660    0.357024    0.721692    11.00000    0.00944    0.01057 =
         0.01076   -0.00012   -0.00131   -0.00069
O3    3    0.362776    0.573838    0.708482    11.00000    0.00939    0.01238 =
         0.01518    0.00334   -0.00097    0.00091
C4    1    0.717643    0.297339    0.664321    11.00000    0.00903    0.01054 =
         0.01225    0.00168    0.00051    0.00132
O4    3    0.861897    0.533009    0.647192    11.00000    0.00860    0.01342 =
         0.01730    0.00225   -0.00186   -0.00333
C5    1    0.534283    0.215953    0.605812    11.00000    0.01204    0.01127 =
         0.01291    0.00121   -0.00058   -0.00108
O5    3    0.388387   -0.017729    0.622257    11.00000    0.01171    0.01537 =
         0.01714    0.00325   -0.00234   -0.00435
C6    1    0.698901    0.156456    0.548324    11.00000    0.01636    0.01392 =
         0.01183    0.00013   -0.00156    0.00166
O6    3    0.887493   -0.060901    0.559689    11.00000    0.01334    0.01510 =
         0.01675    0.00023    0.00242    0.00044
S1    5    0.770997    0.601712    0.906356    11.00000    0.00808    0.00804 =
         0.01116   -0.00023   -0.00028    0.00097
O11   3    0.578181    0.721075    0.948168    11.00000    0.01378    0.01496 =
         0.01283   -0.00185    0.00068    0.00588
O12   3    0.911025    0.374079    0.937003    11.00000    0.01499    0.00931 =
         0.01763    0.00122   -0.00325    0.00382
O13   3    0.957537    0.796566    0.880459    11.00000    0.01038    0.01004 =
         0.01707   -0.00001   -0.00022   -0.00313
NA    4    0.265244    0.062717    0.949762    11.00000    0.01224    0.01233 =
         0.01384   -0.00093   -0.00061    0.00356
H1    2    0.435643    0.615261    0.825487    11.00000    0.02430
H2    2    0.831695    0.605003    0.775778    11.00000    0.03711
H3    2    0.411718    0.197869    0.731604    11.00000    0.00733
H4    2    0.839317    0.167155    0.674858    11.00000    0.00191
H5    2    0.376895    0.363222    0.595449    11.00000    0.02023
H61   2    0.800439    0.326012    0.538184    11.00000    0.00372
H62   2    0.588395    0.121763    0.510928    11.00000    0.01507
H1O   2    0.281487    0.275067    0.834406    11.00000    0.04498
H2O   2    0.857285    0.118496    0.821120    11.00000    0.02511
H3O   2    0.457974    0.672470    0.689209    11.00000    0.07579
H4O   2    1.015501    0.542874    0.665713    11.00000    0.05184
H5O   2    0.245761   -0.012991    0.600711    11.00000    0.03693
H6O   2    0.828979   -0.166107    0.584750    11.00000    0.03291
HKLF 4
REM  shelxt_a.res in P2(1)
REM R1 =  0.0391 for    2926 Fo > 4sig(Fo)  and  0.0401 for all    2972 data
REM    206 parameters refined using      7 restraints
END
WGHT      0.0295      0.6940
REM Highest difference peak  0.487,  deepest hole -0.445,  1-sigma level  0.083
Q1    1   0.7452  0.6033  0.8695  11.00000  0.05    0.49
Q2    1   0.7332  0.6165  0.9438  11.00000  0.05    0.48
Q3    1   1.1799  0.6045  0.9039  11.00000  0.05    0.40
Q4    1   0.6093  0.6294  0.9091  11.00000  0.05    0.39
Q5    1   0.2592  0.0814  0.9098  11.00000  0.05    0.37
Q6    1   0.7499  1.0567  0.9476  11.00000  0.05    0.36
Q7    1   0.6213  0.5276  0.8683  11.00000  0.05    0.35
Q8    1   0.6188  0.4520  0.8000  11.00000  0.05    0.34
Q9    1   0.6943  0.2994  0.7019  11.00000  0.05    0.33
Q10   1   0.7386  0.5610  1.0085  11.00000  0.05    0.32
;
_shelx_res_checksum     42718
