# Supplementary material for: Crystal structure of sodium (1S)-d-mannit-1-yl­sulfonate
Source: Acta Crystallogr E Crystallogr Commun. 2018 Aug 24;74(Pt 9):1314–8. doi: 10.1107/S2056989018011556 (PMC6127687; doi:10.1107/S2056989018011556)
Supplement: Supplementary file 2 [file e-74-01314-Isup2.hkl]

data_I                                                                          
_shelx_title ' shelxt_a.res in P2(1)'                                           
_shelx_refln_list_code          4                                               
_shelx_F_calc_maximum       78.90                                               
_exptl_crystal_F_000       296.00                                               
_reflns_d_resolution_high  0.7109                                               
                                                                                
loop_                                                                           
 _space_group_symop_operation_xyz                                               
 'x, y, z'                                                                      
 '-x, y+1/2, -z'                                                                
                                                                                
_cell_length_a     4.8744                                                       
_cell_length_b     5.0042                                                       
_cell_length_c    21.0759                                                       
_cell_angle_alpha  90.000                                                       
_cell_angle_beta   93.867                                                       
_cell_angle_gamma  90.000                                                       
                                                                                
_shelx_F_squared_multiplier     1.000                                           
                                                                                
loop_                                                                           
 _refln_index_h                                                                 
 _refln_index_k                                                                 
 _refln_index_l                                                                 
 _refln_F_squared_calc                                                          
 _refln_F_squared_meas                                                          
 _refln_F_squared_sigma                                                         
 _refln_observed_status                                                         
   0  -6   0        168.95        174.13        13.18 o                         
   1  -6   0          3.52          0.00         2.16 o                         
   2  -6   0        189.81        193.66         7.91 o                         
   3  -6   0         18.23         33.80         6.21 o                         
   1  -5   0        241.94        257.03         7.88 o                         
   2  -5   0        215.31        215.38         7.48 o                         
   3  -5   0        146.61        137.23         6.17 o                         
   4  -5   0         15.85         35.21         5.41 o                         
   0  -4   0        143.25        131.47         9.00 o                         
   1  -4   0        120.50        115.95         4.73 o                         
   2  -4   0        695.44        694.12        11.66 o                         
   3  -4   0         25.19         22.38         2.63 o                         
   4  -4   0        208.56        202.79        11.41 o                         
   5  -4   0         27.92         32.22         4.90 o                         
   1  -3   0        341.75        333.82         6.71 o                         
   2  -3   0        682.09        692.88        10.04 o                         
   3  -3   0        846.23        918.21        15.63 o                         
   4  -3   0         21.87         14.40         5.07 o                         
   5  -3   0         31.61         36.92         5.02 o                         
   6  -3   0          3.35          9.32         3.64 o                         
   0  -2   0        564.90        541.63         7.67 o                         
   1  -2   0        234.03        241.69         6.07 o                         
   2  -2   0       1845.15       1845.43        15.48 o                         
   3  -2   0         10.48         12.56         2.39 o                         
   4  -2   0        148.90        159.16        10.96 o                         
   5  -2   0         57.99         70.01         5.82 o                         
   6  -2   0          2.51         19.81         6.75 o                         
   1  -1   0       2599.90       2579.48        24.14 o                         
   2  -1   0          9.84         29.78         5.09 o                         
   3  -1   0        386.69        379.00         7.91 o                         
   4  -1   0        398.43        395.45        10.40 o                         
   5  -1   0        381.85        411.66        10.95 o                         
   6  -1   0         83.25         96.48         7.24 o                         
   1   0   0        452.25        443.99         8.06 o                         
   2   0   0         55.09        121.18         3.17 o                         
   3   0   0          4.72         10.89         1.11 o                         
   4   0   0         20.34         34.26         2.68 o                         
   5   0   0          0.05         11.00         2.42 o                         
   6   0   0        656.53        660.26        17.48 o                         
   1   1   0       2571.00       2537.77        17.42 o                         
   2   1   0          9.72         33.93         2.67 o                         
   3   1   0        380.78        350.54         5.60 o                         
   4   1   0        399.03        393.71         9.17 o                         
   5   1   0        376.93        358.13        14.91 o                         
   6   1   0         86.76         87.13         5.27 o                         
   0   2   0        567.99        545.97        21.13 o                         
   1   2   0        233.41        240.16         4.06 o                         
   2   2   0       1827.73       1884.38        19.35 o                         
   3   2   0          9.66         13.04         1.25 o                         
   4   2   0        154.85        167.50        11.61 o                         
   5   2   0         57.78         61.53         4.93 o                         
   6   2   0          2.43          7.88         4.19 o                         
   1   3   0        330.37        335.60         4.69 o                         
   2   3   0        680.66        671.78         7.54 o                         
   3   3   0        846.39        853.87        12.15 o                         
   4   3   0         23.47         19.48         3.19 o                         
   5   3   0         31.37         40.52         5.03 o                         
   6   3   0          3.55         11.00         4.99 o                         
   0   4   0        134.85        138.39         9.45 o                         
   1   4   0        120.47        115.05         3.35 o                         
   2   4   0        694.17        671.81        17.10 o                         
   3   4   0         26.55         25.08         2.45 o                         
   4   4   0        208.72        203.09         8.62 o                         
   5   4   0         26.02         21.27         3.62 o                         
   1   5   0        234.22        245.97         9.65 o                         
   2   5   0        214.17        185.04         7.93 o                         
   3   5   0        149.56        139.69         6.04 o                         
   4   5   0         15.87         21.43         5.63 o                         
   0   6   0        163.88        159.15        12.33 o                         
   1   6   0          3.58          0.00         2.19 o                         
   2   6   0        191.35        207.44        12.56 o                         
   3   6   0         17.44         52.61         4.80 o                         
   0  -7   1          5.53          4.04         2.61 o                         
  -3  -6   1        236.76        228.25        12.89 o                         
  -2  -6   1         38.96         47.82         4.40 o                         
  -1  -6   1         21.88         20.11         3.84 o                         
   0  -6   1        182.35        178.27         9.34 o                         
   1  -6   1         37.58         40.24         4.75 o                         
   2  -6   1        240.59        239.54         8.66 o                         
   3  -6   1        141.49        108.65         7.30 o                         
  -4  -5   1         32.72         40.15         5.42 o                         
  -3  -5   1         79.70         81.15         6.61 o                         
  -2  -5   1        170.30        184.60         6.98 o                         
  -1  -5   1        191.18        205.67         7.04 o                         
   0  -5   1        231.10        243.72         9.57 o                         
   1  -5   1        478.81        488.98        10.75 o                         
   2  -5   1         67.80         73.86         4.80 o                         
   3  -5   1         38.72         41.85         6.28 o                         
   4  -5   1        152.40        166.39        10.44 o                         
  -5  -4   1         13.29         16.95         3.74 o                         
  -4  -4   1         28.79         45.38         5.47 o                         
  -3  -4   1        130.32        125.45         5.26 o                         
  -2  -4   1        222.72        278.17         7.60 o                         
  -1  -4   1        268.82        273.59         7.00 o                         
   0  -4   1        420.40        408.51        10.72 o                         
   1  -4   1         67.67         71.16         4.31 o                         
   2  -4   1        281.63        311.00         8.51 o                         
   3  -4   1         22.72         20.61         2.43 o                         
   4  -4   1        252.25        231.28         8.41 o                         
   5  -4   1         29.74         36.25         5.15 o                         
  -6  -3   1         83.89         86.29         8.81 o                         
  -5  -3   1         36.68         41.21         4.84 o                         
  -4  -3   1         91.79         70.24         6.83 o                         
  -3  -3   1        689.99        744.29        19.73 o                         
  -2  -3   1         24.87         60.57         4.40 o                         
  -1  -3   1        581.28        574.56         8.66 o                         
   0  -3   1        482.71        493.13         6.42 o                         
   1  -3   1         62.02         52.44         3.51 o                         
   2  -3   1        164.41        192.44         5.48 o                         
   3  -3   1       1114.26       1168.01        23.48 o                         
   4  -3   1         31.38         27.00         6.68 o                         
   5  -3   1         70.64         85.01        10.20 o                         
   6  -3   1         44.72         60.40        11.83 o                         
  -6  -2   1         40.16         38.93         6.95 o                         
  -5  -2   1         70.75         78.34         6.91 o                         
  -4  -2   1        113.77        132.45         6.29 o                         
  -3  -2   1        227.07        212.40         3.45 o                         
  -2  -2   1        449.15        462.49         7.91 o                         
  -1  -2   1        213.39        236.23         4.68 o                         
   0  -2   1        564.61        580.09         7.01 o                         
   1  -2   1          4.95          2.47         2.46 o                         
   2  -2   1       2195.67       2325.97        17.45 o                         
   3  -2   1         14.39         22.94         1.53 o                         
   4  -2   1       1388.11       1274.99        15.71 o                         
   5  -2   1         64.31         74.23        11.93 o                         
   6  -2   1        191.12        187.77        13.93 o                         
  -6  -1   1         19.97         42.12         5.71 o                         
  -5  -1   1        138.00        158.80         5.99 o                         
  -4  -1   1         58.29         69.59         3.62 o                         
  -3  -1   1        155.18        152.14         3.28 o                         
  -2  -1   1        675.89        685.13        12.99 o                         
  -1  -1   1       3009.66       2925.33        40.47 o                         
   0  -1   1       2298.06       2410.94         8.59 o                         
   1  -1   1       3224.78       3150.15        22.77 o                         
   2  -1   1       1179.42       1243.24         5.25 o                         
   3  -1   1        493.64        452.89         5.48 o                         
   4  -1   1        120.46        127.88         3.46 o                         
   5  -1   1        834.79        851.68        13.49 o                         
   6  -1   1         60.15         57.82         5.64 o                         
  -6   0   1        629.36        695.86        14.32 o                         
  -5   0   1        757.16        710.92        11.27 o                         
  -4   0   1        599.44        594.69        11.70 o                         
  -3   0   1         11.40         15.73         1.84 o                         
  -2   0   1       1453.89       1484.78         7.28 o                         
  -1   0   1       2736.47       2655.34        24.20 o                         
   1   0   1       1060.67       1067.05         7.00 o                         
   2   0   1       2688.06       2678.48        12.12 o                         
   3   0   1          0.52          6.12         1.01 o                         
   4   0   1        445.34        401.04         5.90 o                         
   5   0   1         65.35         56.83         4.71 o                         
   6   0   1        102.13        127.69         6.28 o                         
  -6   1   1         17.71         37.65         5.07 o                         
  -5   1   1        137.46        141.80         6.97 o                         
  -4   1   1         61.46         68.10         3.20 o                         
  -3   1   1        156.88        152.64         4.30 o                         
  -2   1   1        659.81        669.61         3.36 o                         
  -1   1   1       2999.70       2925.49        30.58 o                         
   0   1   1       2276.14       2369.95        10.23 o                         
   1   1   1       3247.99       3144.04        11.80 o                         
   2   1   1       1185.87       1270.50         5.26 o                         
   3   1   1        485.74        452.41         5.86 o                         
   4   1   1        119.96        119.53         6.01 o                         
   5   1   1        842.47        833.45        13.33 o                         
   6   1   1         61.41         57.17         4.07 o                         
  -6   2   1         39.61         38.17         6.86 o                         
  -5   2   1         75.44         74.72         5.16 o                         
  -4   2   1        111.90        128.02         5.06 o                         
  -3   2   1        226.28        209.48         4.07 o                         
  -2   2   1        440.95        546.00         7.30 o                         
  -1   2   1        217.91        255.72         5.63 o                         
   0   2   1        582.04        593.25         8.11 o                         
   1   2   1          4.60         11.25         2.73 o                         
   2   2   1       2181.45       2325.70        11.54 o                         
   3   2   1         13.79         24.25         2.00 o                         
   4   2   1       1367.48       1316.89        16.20 o                         
   5   2   1         64.37         69.22         3.36 o                         
   6   2   1        197.02        172.99         9.75 o                         
  -6   3   1         82.95         87.20         9.95 o                         
  -5   3   1         35.09         32.38         4.37 o                         
  -4   3   1         97.56         92.03         3.73 o                         
  -3   3   1        686.58        711.11        11.99 o                         
  -2   3   1         27.75         51.87         6.08 o                         
  -1   3   1        592.44        599.56         9.04 o                         
   0   3   1        478.26        497.08         8.19 o                         
   1   3   1         57.74         72.45         3.37 o                         
   2   3   1        166.65        175.15         4.63 o                         
   3   3   1       1104.25       1095.44        10.64 o                         
   4   3   1         31.22         27.98         4.90 o                         
   5   3   1         69.04         76.63         8.44 o                         
   6   3   1         44.23         48.68         5.19 o                         
  -5   4   1         14.95         16.29         3.14 o                         
  -4   4   1         27.28         31.85         3.93 o                         
  -3   4   1        131.86        128.88         5.13 o                         
  -2   4   1        225.52        255.09        11.25 o                         
  -1   4   1        272.18        276.65         5.26 o                         
   0   4   1        414.29        410.89        10.73 o                         
   1   4   1         69.59         75.57         4.08 o                         
   2   4   1        276.25        313.87        10.00 o                         
   3   4   1         22.16         18.44         2.53 o                         
   4   4   1        249.20        232.21         9.30 o                         
   5   4   1         29.86         20.88         6.07 o                         
  -4   5   1         36.00         38.35         4.65 o                         
  -3   5   1         80.79         85.73         4.91 o                         
  -2   5   1        174.29        164.91         6.52 o                         
  -1   5   1        190.82        205.97         9.91 o                         
   0   5   1        229.28        231.79         9.59 o                         
   1   5   1        476.53        495.28        16.59 o                         
   2   5   1         66.70         52.21         6.12 o                         
   3   5   1         39.13         39.28         4.36 o                         
   4   5   1        152.89        149.50         8.47 o                         
  -3   6   1        239.36        251.58         9.10 o                         
  -2   6   1         38.48         51.67         5.45 o                         
  -1   6   1         23.72         26.99         4.02 o                         
   0   6   1        177.78        153.91         8.62 o                         
   1   6   1         37.75         30.35         3.86 o                         
   2   6   1        234.16        223.74         8.45 o                         
   3   6   1        141.21        142.52         6.77 o                         
   0   7   1          6.17          6.45         3.14 o                         
   0  -7   2         85.43         86.25        11.38 o                         
  -3  -6   2        252.38        211.84        13.23 o                         
  -2  -6   2         17.14         18.26         3.60 o                         
  -1  -6   2        124.29        124.65         7.86 o                         
   0  -6   2         15.87         27.17         4.83 o                         
   1  -6   2         33.19         39.34         5.07 o                         
   2  -6   2         15.43         20.60         3.49 o                         
   3  -6   2         40.78         29.55         4.36 o                         
  -4  -5   2        110.46        107.10        10.11 o                         
  -3  -5   2         23.78         18.18         4.63 o                         
  -2  -5   2        100.40        107.18         5.44 o                         
  -1  -5   2        213.92        234.93         7.53 o                         
   0  -5   2        395.19        432.96        12.61 o                         
   1  -5   2        867.10        884.15        18.01 o                         
   2  -5   2        180.46        174.36         6.75 o                         
   3  -5   2         63.89         66.52         8.84 o                         
   4  -5   2        165.97        184.01        11.26 o                         
  -5  -4   2          3.55          8.46         5.68 o                         
  -4  -4   2        129.73        122.41        12.92 o                         
  -3  -4   2         78.61         74.14         4.14 o                         
  -2  -4   2         54.42         73.17         4.28 o                         
  -1  -4   2        453.36        435.25         8.73 o                         
   0  -4   2         62.33         50.94         6.48 o                         
   1  -4   2         77.05         76.58         4.07 o                         
   2  -4   2        425.68        442.62         9.66 o                         
   3  -4   2         87.12         77.47         4.23 o                         
   4  -4   2        140.44        156.89         6.82 o                         
   5  -4   2         51.24         56.41         6.06 o                         
  -6  -3   2         11.03         19.95         4.31 o                         
  -5  -3   2         28.85         31.37         4.45 o                         
  -4  -3   2        134.21        123.82         6.00 o                         
  -3  -3   2        396.89        450.11         8.48 o                         
  -2  -3   2        577.46        568.12         9.13 o                         
  -1  -3   2        551.32        537.67         8.86 o                         
   0  -3   2        266.09        285.85         5.71 o                         
   1  -3   2        258.32        283.44         7.61 o                         
   2  -3   2        250.34        267.06         6.91 o                         
   3  -3   2        387.04        402.94         9.80 o                         
   4  -3   2         33.53         45.58         3.46 o                         
   5  -3   2        208.02        198.40        10.05 o                         
   6  -3   2         36.93         54.48        12.15 o                         
  -6  -2   2         19.00         21.70         7.48 o                         
  -5  -2   2         27.23         34.89         4.41 o                         
  -4  -2   2        181.14        189.21         5.43 o                         
  -3  -2   2        120.91         97.50         3.65 o                         
  -2  -2   2       1924.84       2046.11        22.61 o                         
  -1  -2   2        772.40        858.12        10.12 o                         
   0  -2   2        102.10         97.29         2.87 o                         
   1  -2   2        952.68        933.61         8.76 o                         
   2  -2   2       1113.72       1246.47        14.18 o                         
   3  -2   2        120.15        124.25         2.41 o                         
   4  -2   2       1173.01       1109.20        17.65 o                         
   5  -2   2        103.96        106.64         6.94 o                         
   6  -2   2        149.67        150.67         9.12 o                         
  -6  -1   2        317.88        313.20        12.73 o                         
  -5  -1   2         51.01         69.70         4.20 o                         
  -4  -1   2        322.57        336.24         7.92 o                         
  -3  -1   2         13.93         18.71         3.17 o                         
  -2  -1   2         13.04         42.54         4.30 o                         
  -1  -1   2       1541.20       1494.50        18.78 o                         
   0  -1   2       1113.48       1130.34         6.04 o                         
   1  -1   2        274.92        290.31         3.51 o                         
   2  -1   2        129.99        147.76         3.75 o                         
   3  -1   2        207.00        199.81         2.67 o                         
   4  -1   2        279.29        255.21         5.78 o                         
   5  -1   2        260.03        302.02        10.00 o                         
   6  -1   2          6.36         22.53         4.76 o                         
  -6   0   2        360.19        434.30        11.44 o                         
  -5   0   2         68.84         98.62         4.64 o                         
  -4   0   2         75.89         79.59         6.30 o                         
  -3   0   2         15.78         18.29         1.14 o                         
  -2   0   2        452.13        597.63        14.05 o                         
  -1   0   2        697.23        641.69         4.85 o                         
   1   0   2          3.40          6.53         0.53 o                         
   2   0   2        208.59        205.56         2.42 o                         
   3   0   2        128.32        117.52         9.24 o                         
   4   0   2         67.37         79.25         2.87 o                         
   5   0   2        133.03        121.59         6.70 o                         
   6   0   2        715.29        716.05        14.25 o                         
  -6   1   2        311.64        320.72         9.96 o                         
  -5   1   2         49.87         64.71         4.77 o                         
  -4   1   2        332.73        338.13         6.06 o                         
  -3   1   2         13.75         22.65         2.45 o                         
  -2   1   2         15.86         45.01         3.29 o                         
  -1   1   2       1546.63       1526.75         6.11 o                         
   0   1   2       1110.32       1142.50         6.34 o                         
   1   1   2        284.15        308.12         3.37 o                         
   2   1   2        132.47        142.58         4.30 o                         
   3   1   2        199.67        180.66         6.18 o                         
   4   1   2        282.83        262.74         5.93 o                         
   5   1   2        263.04        279.60         6.95 o                         
   6   1   2          5.75         10.75         2.86 o                         
  -6   2   2         20.08         23.32         4.19 o                         
  -5   2   2         28.06         32.02         3.65 o                         
  -4   2   2        180.88        183.87         4.64 o                         
  -3   2   2        120.94         96.68         2.69 o                         
  -2   2   2       1920.03       2099.05        13.60 o                         
  -1   2   2        751.84        851.85         6.72 o                         
   0   2   2        101.56         86.81         2.54 o                         
   1   2   2        962.18        927.89        11.44 o                         
   2   2   2       1133.06       1295.70        11.10 o                         
   3   2   2        121.38        134.77         3.29 o                         
   4   2   2       1168.98       1137.08        15.44 o                         
   5   2   2        101.05        106.30         4.82 o                         
   6   2   2        150.31        137.42         8.09 o                         
  -6   3   2         10.51         22.92         5.71 o                         
  -5   3   2         28.13         27.59         3.61 o                         
  -4   3   2        133.59        136.75         4.44 o                         
  -3   3   2        396.27        423.14         9.03 o                         
  -2   3   2        593.45        579.81         7.25 o                         
  -1   3   2        549.04        540.52        15.88 o                         
   0   3   2        270.94        299.42         6.41 o                         
   1   3   2        258.33        260.85         8.16 o                         
   2   3   2        245.98        252.12         6.07 o                         
   3   3   2        383.67        413.49         8.30 o                         
   4   3   2         33.60         43.94         3.18 o                         
   5   3   2        203.86        183.53         8.83 o                         
   6   3   2         35.46         46.29         5.30 o                         
  -5   4   2          3.72          7.66         2.63 o                         
  -4   4   2        130.74        123.28         6.59 o                         
  -3   4   2         81.60         80.98         4.13 o                         
  -2   4   2         53.43         70.26         3.43 o                         
  -1   4   2        457.67        453.36        23.43 o                         
   0   4   2         63.65         70.87        10.30 o                         
   1   4   2         82.82         89.70         6.98 o                         
   2   4   2        425.17        405.15        15.03 o                         
   3   4   2         89.78         80.12         4.64 o                         
   4   4   2        137.24        145.88         7.50 o                         
   5   4   2         52.22         55.01         5.43 o                         
  -4   5   2        112.78        115.20         7.31 o                         
  -3   5   2         23.93         24.05         2.90 o                         
  -2   5   2        102.72         79.36         5.58 o                         
  -1   5   2        211.42        241.97        17.43 o                         
   0   5   2        404.97        411.75        12.30 o                         
   1   5   2        861.79        821.47        14.11 o                         
   2   5   2        181.65        158.54         9.04 o                         
   3   5   2         62.75         74.25         5.31 o                         
   4   5   2        161.92        173.15         9.15 o                         
  -3   6   2        247.52        265.63        13.87 o                         
  -2   6   2         16.92         11.30         5.16 o                         
  -1   6   2        125.83        114.50         7.42 o                         
   0   6   2         15.65         14.41         3.65 o                         
   1   6   2         32.81         28.09         4.00 o                         
   2   6   2         14.12         24.87         3.54 o                         
   3   6   2         39.55         61.55         7.09 o                         
   0   7   2         88.86         89.60         7.53 o                         
   0  -7   3         29.32         32.78         5.28 o                         
  -3  -6   3         40.08         39.58         5.36 o                         
  -2  -6   3         13.26          7.64         2.57 o                         
  -1  -6   3         69.54         71.76         6.36 o                         
   0  -6   3        106.91        107.97         7.44 o                         
   1  -6   3         79.27         78.63         6.25 o                         
   2  -6   3         38.27         32.99         3.50 o                         
   3  -6   3        127.56        123.61        10.58 o                         
  -4  -5   3        208.14        195.58         8.26 o                         
  -3  -5   3         27.66         23.19         2.84 o                         
  -2  -5   3         38.65         54.03         4.16 o                         
  -1  -5   3        187.71        209.76         8.03 o                         
   0  -5   3         83.44         87.46         7.16 o                         
   1  -5   3        152.65        168.44         8.51 o                         
   2  -5   3         82.42         87.87         5.07 o                         
   3  -5   3         15.76         19.76         2.89 o                         
   4  -5   3         57.08         65.46         7.65 o                         
  -5  -4   3         58.56         57.42         7.46 o                         
  -4  -4   3          1.21         20.21         7.00 o                         
  -3  -4   3         48.95         51.11         3.54 o                         
  -2  -4   3        278.92        292.97         7.87 o                         
  -1  -4   3        211.46        207.92         6.20 o                         
   0  -4   3        265.43        278.00         6.55 o                         
   1  -4   3        250.54        256.29         6.96 o                         
   2  -4   3        249.73        282.24         7.72 o                         
   3  -4   3         70.69         85.22         4.46 o                         
   4  -4   3         11.24         23.13         3.25 o                         
   5  -4   3         77.89        101.36         8.16 o                         
  -6  -3   3         40.01         49.72         6.10 o                         
  -5  -3   3         30.28         35.77         4.74 o                         
  -4  -3   3        158.28        134.74         6.29 o                         
  -3  -3   3        106.34        114.26         4.16 o                         
  -2  -3   3         63.71         67.08         4.22 o                         
  -1  -3   3         80.32         88.29         3.60 o                         
   0  -3   3        233.47        246.53         5.31 o                         
   1  -3   3         37.93         55.92         5.84 o                         
   2  -3   3        362.09        390.00         7.72 o                         
   3  -3   3        582.34        573.60         9.72 o                         
   4  -3   3         61.12         65.88         4.11 o                         
   5  -3   3        216.96        213.97        10.48 o                         
   6  -3   3        205.43        229.30        12.85 o                         
  -6  -2   3         44.76         50.71         5.53 o                         
  -5  -2   3         78.02         86.12         6.24 o                         
  -4  -2   3        387.79        415.75         6.60 o                         
  -3  -2   3        272.13        233.15         3.85 o                         
  -2  -2   3       1011.95       1144.12        10.89 o                         
  -1  -2   3        265.28        300.41         4.34 o                         
   0  -2   3        590.30        615.98         5.73 o                         
   1  -2   3        551.92        583.93         6.43 o                         
   2  -2   3        702.65        797.65         8.25 o                         
   3  -2   3        250.12        222.01         4.71 o                         
   4  -2   3        255.89        258.02         6.60 o                         
   5  -2   3         72.28         80.89         6.15 o                         
   6  -2   3         10.63         12.01         3.46 o                         
  -6  -1   3         57.03         66.42         6.37 o                         
  -5  -1   3        200.70        215.05         7.07 o                         
  -4  -1   3          1.77         15.73         2.81 o                         
  -3  -1   3        387.07        340.03        23.00 o                         
  -2  -1   3        216.70        226.87         6.18 o                         
  -1  -1   3        540.70        550.37         5.80 o                         
   0  -1   3       1182.17       1244.79         5.69 o                         
   1  -1   3       1723.66       1624.77        19.07 o                         
   2  -1   3        315.58        339.82         3.17 o                         
   3  -1   3        152.96        169.77         2.67 o                         
   4  -1   3        178.56        159.67         5.46 o                         
   5  -1   3         43.60         60.31         3.87 o                         
   6  -1   3         97.99        100.89         7.32 o                         
  -6   0   3        137.63        170.62         7.38 o                         
  -5   0   3          1.78          8.55         2.52 o                         
  -4   0   3         84.75        112.28         4.23 o                         
  -3   0   3        125.34        115.80         4.37 o                         
  -2   0   3         45.01         40.75         1.36 o                         
  -1   0   3        167.48        157.77         1.50 o                         
   1   0   3       2198.88       2276.02        18.73 o                         
   2   0   3       1323.08       1357.78         6.58 o                         
   3   0   3         58.55         63.58         3.34 o                         
   4   0   3          5.34         18.95         1.78 o                         
   5   0   3         13.98         16.75         3.60 o                         
   6   0   3          1.22         16.94         4.03 o                         
  -6   1   3         59.02         64.20         4.76 o                         
  -5   1   3        202.76        212.14        10.90 o                         
  -4   1   3          2.52         19.44         4.05 o                         
  -3   1   3        381.79        369.23         4.28 o                         
  -2   1   3        213.15        209.50         5.57 o                         
  -1   1   3        544.05        542.95         8.56 o                         
   0   1   3       1209.33       1255.42         4.97 o                         
   1   1   3       1723.95       1667.06        11.24 o                         
   2   1   3        316.42        335.53         4.69 o                         
   3   1   3        153.70        162.54         4.34 o                         
   4   1   3        178.65        178.71         3.37 o                         
   5   1   3         44.17         52.37         2.67 o                         
   6   1   3         98.97         89.03         6.99 o                         
  -6   2   3         44.57         47.23         5.41 o                         
  -5   2   3         80.19         82.84         5.34 o                         
  -4   2   3        386.61        415.42         8.48 o                         
  -3   2   3        279.55        239.34         4.69 o                         
  -2   2   3       1003.47       1160.66        20.18 o                         
  -1   2   3        263.78        301.10         4.22 o                         
   0   2   3        592.76        619.76         8.01 o                         
   1   2   3        568.82        621.88         7.63 o                         
   2   2   3        699.17        794.44        15.65 o                         
   3   2   3        251.64        239.32         7.87 o                         
   4   2   3        259.75        260.38         4.97 o                         
   5   2   3         77.05         91.88         4.11 o                         
   6   2   3         10.72         16.91         3.34 o                         
  -6   3   3         41.98         44.07         7.60 o                         
  -5   3   3         27.68         31.90         3.75 o                         
  -4   3   3        153.16        139.86         4.50 o                         
  -3   3   3        106.96        149.13         6.07 o                         
  -2   3   3         63.60         69.12         3.73 o                         
  -1   3   3         81.77         98.01         3.90 o                         
   0   3   3        242.17        233.73         8.62 o                         
   1   3   3         38.23         53.90         2.58 o                         
   2   3   3        367.45        388.30        10.42 o                         
   3   3   3        580.25        558.25         9.28 o                         
   4   3   3         60.04         60.09         4.49 o                         
   5   3   3        220.08        204.00         9.29 o                         
   6   3   3        208.13        193.96        10.13 o                         
  -5   4   3         61.57         52.12         5.03 o                         
  -4   4   3          1.30          6.71         3.70 o                         
  -3   4   3         50.57         47.89         2.64 o                         
  -2   4   3        282.61        279.87         5.80 o                         
  -1   4   3        212.70        221.73        14.40 o                         
   0   4   3        267.41        279.83         7.25 o                         
   1   4   3        254.53        240.75         8.16 o                         
   2   4   3        248.48        266.61        10.29 o                         
   3   4   3         70.32         84.59         4.26 o                         
   4   4   3         11.40         25.47         3.58 o                         
   5   4   3         73.87         83.44         6.83 o                         
  -4   5   3        208.91        182.07        20.21 o                         
  -3   5   3         28.66         23.80         3.11 o                         
  -2   5   3         35.46         19.50         6.09 o                         
  -1   5   3        185.67        189.80         8.58 o                         
   0   5   3         81.15         95.16         9.95 o                         
   1   5   3        152.44        163.24         7.91 o                         
   2   5   3         86.55         89.19         4.97 o                         
   3   5   3         15.61         20.76         4.82 o                         
   4   5   3         61.15         71.58         6.09 o                         
  -3   6   3         43.61         78.43         8.08 o                         
  -2   6   3         13.87          5.10         1.96 o                         
  -1   6   3         71.72         73.79         6.16 o                         
   0   6   3        107.49         91.51         6.73 o                         
   1   6   3         79.62         71.10         5.90 o                         
   2   6   3         38.80         45.80         4.83 o                         
   3   6   3        132.32        133.23         6.71 o                         
   0   7   3         31.95         38.64         5.54 o                         
  -3  -6   4        218.71        182.93         9.42 o                         
  -2  -6   4          0.50          5.59         2.28 o                         
  -1  -6   4         17.59         23.21         3.98 o                         
   0  -6   4        109.70        114.56         7.67 o                         
   1  -6   4         28.91         24.89         4.15 o                         
   2  -6   4         12.84         21.22         6.99 o                         
   3  -6   4         86.93         91.25         5.90 o                         
  -4  -5   4         22.62         44.01         5.83 o                         
  -3  -5   4         68.19         71.83         4.58 o                         
  -2  -5   4        190.99        187.73         7.01 o                         
  -1  -5   4         52.65         60.88         4.00 o                         
   0  -5   4         25.19         16.64         2.97 o                         
   1  -5   4         22.31         24.13         3.75 o                         
   2  -5   4         87.13         94.00         5.22 o                         
   3  -5   4         10.53         10.86         2.48 o                         
   4  -5   4         50.84         60.92         5.04 o                         
  -5  -4   4         74.75         71.80         6.57 o                         
  -4  -4   4        101.54        106.25         6.10 o                         
  -3  -4   4          5.22          8.97         1.97 o                         
  -2  -4   4        838.22        805.70        12.61 o                         
  -1  -4   4         97.45        100.61         4.72 o                         
   0  -4   4        260.73        298.99         6.94 o                         
   1  -4   4        653.62        647.24        14.39 o                         
   2  -4   4         55.31         57.06         5.22 o                         
   3  -4   4         10.94         21.09         2.66 o                         
   4  -4   4         56.90         64.06         4.52 o                         
   5  -4   4         92.41         95.02         9.62 o                         
  -6  -3   4         81.67         79.81         7.36 o                         
  -5  -3   4         92.90        107.84         7.48 o                         
  -4  -3   4        190.91        165.29         6.93 o                         
  -3  -3   4        421.07        384.17         9.08 o                         
  -2  -3   4        272.11        300.00         6.74 o                         
  -1  -3   4        187.16        216.02         5.50 o                         
   0  -3   4        863.99        928.30        10.02 o                         
   1  -3   4        268.92        303.38         6.69 o                         
   2  -3   4        383.19        383.14         7.74 o                         
   3  -3   4        534.45        594.46         9.93 o                         
   4  -3   4        133.13        132.74         5.53 o                         
   5  -3   4         55.47         52.88         5.51 o                         
   6  -3   4        103.45        118.99         8.90 o                         
  -6  -2   4        109.06        107.67         7.92 o                         
  -5  -2   4         74.94         72.62         5.85 o                         
  -4  -2   4        754.27        686.47         8.51 o                         
  -3  -2   4         44.78         35.50         1.69 o                         
  -2  -2   4       1002.41       1068.09        11.10 o                         
  -1  -2   4        463.01        485.40         8.79 o                         
   0  -2   4         10.06          7.42         0.75 o                         
   1  -2   4        338.17        352.23         5.15 o                         
   2  -2   4        228.76        255.42         4.44 o                         
   3  -2   4        626.42        574.21        21.93 o                         
   4  -2   4         71.11         82.61         3.10 o                         
   5  -2   4         24.27         31.90         6.95 o                         
   6  -2   4         19.45         18.10         5.63 o                         
  -6  -1   4         34.60         38.37         4.98 o                         
  -5  -1   4        274.02        310.04         9.63 o                         
  -4  -1   4        391.43        374.14        11.62 o                         
  -3  -1   4         51.04         58.96         2.40 o                         
  -2  -1   4        133.24        147.04         3.43 o                         
  -1  -1   4       1897.86       1855.01        13.16 o                         
   0  -1   4       2791.70       2875.82        27.15 o                         
   1  -1   4       1373.02       1410.21         8.23 o                         
   2  -1   4         71.62        142.49         5.41 o                         
   3  -1   4        176.18        200.64         4.06 o                         
   4  -1   4         33.03         35.92         1.74 o                         
   5  -1   4         13.46         15.80         2.58 o                         
   6  -1   4        128.42        124.11         8.15 o                         
  -6   0   4         91.02        119.27         8.39 o                         
  -5   0   4         42.42         46.28         4.25 o                         
  -4   0   4        402.43        385.19         7.52 o                         
  -3   0   4        150.25        151.83         4.08 o                         
  -2   0   4         23.16         59.91         2.02 o                         
  -1   0   4         82.90         82.94         0.99 o                         
   0   0   4       2794.77       2802.20        34.05 o                         
   1   0   4         72.98         83.12         1.82 o                         
   2   0   4         93.61        110.63         2.09 o                         
   3   0   4         18.76         44.68         2.18 o                         
   4   0   4        225.95        223.87         4.74 o                         
   5   0   4        225.11        239.35         7.77 o                         
   6   0   4          2.44          2.37         1.97 o                         
  -6   1   4         34.59         41.87         4.76 o                         
  -5   1   4        285.55        351.15        12.71 o                         
  -4   1   4        392.89        368.05         8.16 o                         
  -3   1   4         46.32         51.35         4.65 o                         
  -2   1   4        131.28        145.42         2.59 o                         
  -1   1   4       1882.35       1838.19        10.18 o                         
   0   1   4       2791.17       2928.32        14.60 o                         
   1   1   4       1385.77       1423.58        11.25 o                         
   2   1   4         75.23        141.27         3.88 o                         
   3   1   4        176.97        201.72         3.95 o                         
   4   1   4         35.72         40.32         1.94 o                         
   5   1   4         13.52         18.67         1.72 o                         
   6   1   4        131.44        126.31         7.80 o                         
  -6   2   4        107.01        113.19        10.64 o                         
  -5   2   4         75.13         71.95         3.76 o                         
  -4   2   4        768.69        690.01         9.71 o                         
  -3   2   4         45.34         32.48         2.09 o                         
  -2   2   4        990.41       1057.02         8.71 o                         
  -1   2   4        471.29        493.23         6.81 o                         
   0   2   4         10.57          8.45         0.55 o                         
   1   2   4        347.15        376.87         6.04 o                         
   2   2   4        234.64        260.49         5.08 o                         
   3   2   4        624.93        618.59        17.37 o                         
   4   2   4         71.67         80.79         2.90 o                         
   5   2   4         26.03         36.36         2.76 o                         
   6   2   4         19.35         19.51         3.96 o                         
  -6   3   4         80.88         77.45        11.22 o                         
  -5   3   4         89.00         97.13         7.29 o                         
  -4   3   4        192.11        180.71         6.59 o                         
  -3   3   4        429.91        403.97         7.59 o                         
  -2   3   4        268.66        295.28         5.44 o                         
  -1   3   4        178.94        198.11         6.55 o                         
   0   3   4        878.18        936.49        16.08 o                         
   1   3   4        267.54        267.00        19.71 o                         
   2   3   4        382.32        372.69         8.83 o                         
   3   3   4        537.10        590.70        10.60 o                         
   4   3   4        131.22        139.42         4.72 o                         
   5   3   4         55.61         56.56         4.11 o                         
   6   3   4        109.39        109.58        10.34 o                         
  -5   4   4         74.06         68.59         5.75 o                         
  -4   4   4        103.36        117.47         6.52 o                         
  -3   4   4          5.70         11.73         1.59 o                         
  -2   4   4        836.08        783.81        15.89 o                         
  -1   4   4         99.73        110.90         6.22 o                         
   0   4   4        252.39        314.81         7.97 o                         
   1   4   4        646.84        660.14        11.17 o                         
   2   4   4         57.50         61.55         3.82 o                         
   3   4   4         13.10         25.82         2.66 o                         
   4   4   4         55.91         62.40         5.30 o                         
   5   4   4         93.31         87.29         6.92 o                         
  -4   5   4         23.55         35.50        14.33 o                         
  -3   5   4         66.50         65.94         4.30 o                         
  -2   5   4        195.84        161.42         7.82 o                         
  -1   5   4         55.25         59.11        17.46 o                         
   0   5   4         22.88         21.20         9.99 o                         
   1   5   4         20.30         24.29         4.36 o                         
   2   5   4         90.61        105.71         5.58 o                         
   3   5   4         11.29         13.21         2.41 o                         
   4   5   4         54.54         61.01         5.80 o                         
  -3   6   4        221.52        205.27         9.77 o                         
  -2   6   4          0.67          0.00         5.92 o                         
  -1   6   4         18.43         13.49         2.89 o                         
   0   6   4        112.98        117.63         7.81 o                         
   1   6   4         30.93         30.66         5.82 o                         
   2   6   4         12.92         18.92         2.98 o                         
   3   6   4         87.51        102.31         6.02 o                         
  -3  -6   5         49.17         36.94         5.81 o                         
  -2  -6   5         96.10         94.02         5.50 o                         
  -1  -6   5          7.56          9.71         3.17 o                         
   0  -6   5        122.79        136.63         8.36 o                         
   1  -6   5         80.97         84.73         6.74 o                         
   2  -6   5         14.62         37.78         5.53 o                         
   3  -6   5         94.01        104.77         6.33 o                         
  -4  -5   5         90.13         83.38         9.21 o                         
  -3  -5   5         80.29         81.84         4.99 o                         
  -2  -5   5         77.20         75.49         4.68 o                         
  -1  -5   5        123.97        114.84         5.25 o                         
   0  -5   5         48.59         44.58         4.54 o                         
   1  -5   5         96.04        102.40         6.53 o                         
   2  -5   5        204.18        206.28         7.47 o                         
   3  -5   5         34.97         45.73         3.93 o                         
   4  -5   5         58.63         64.87         5.25 o                         
  -5  -4   5         18.22         48.16         6.18 o                         
  -4  -4   5        156.04        141.52         6.36 o                         
  -3  -4   5          4.43          6.66         1.88 o                         
  -2  -4   5        239.12        236.61         6.99 o                         
  -1  -4   5        572.28        568.00        10.08 o                         
   0  -4   5       1405.78       1456.12        20.41 o                         
   1  -4   5        408.25        435.94        13.25 o                         
   2  -4   5         55.96         46.63         3.39 o                         
   3  -4   5         90.21         90.90         4.70 o                         
   4  -4   5         63.23         69.44         4.82 o                         
   5  -4   5         50.48         65.73         6.86 o                         
  -6  -3   5        124.50        130.41         9.14 o                         
  -5  -3   5        102.13        100.62         7.19 o                         
  -4  -3   5        181.97        173.83         6.20 o                         
  -3  -3   5        816.01        831.63        10.54 o                         
  -2  -3   5         70.94         85.07         3.22 o                         
  -1  -3   5       1133.08       1130.59        12.29 o                         
   0  -3   5       1024.17       1006.42        20.39 o                         
   1  -3   5         91.03        112.16         3.68 o                         
   2  -3   5        189.81        213.04         5.23 o                         
   3  -3   5        818.64        792.42         9.48 o                         
   4  -3   5         30.36         40.56         3.49 o                         
   5  -3   5         46.77         52.42         6.29 o                         
   6  -3   5         20.26         29.96         5.04 o                         
  -6  -2   5        101.33        109.67         8.01 o                         
  -5  -2   5         88.80         91.87         6.50 o                         
  -4  -2   5        152.74        153.03         5.61 o                         
  -3  -2   5         24.42         30.72         2.07 o                         
  -2  -2   5        451.14        433.88         5.68 o                         
  -1  -2   5        315.87        305.71         4.03 o                         
   0  -2   5        241.70        227.19         4.30 o                         
   1  -2   5        669.99        677.74         6.39 o                         
   2  -2   5       1516.28       1537.53        10.37 o                         
   3  -2   5        125.70        126.36        12.33 o                         
   4  -2   5        200.02        198.21         4.55 o                         
   5  -2   5        149.45        150.14         8.14 o                         
   6  -2   5         42.39         46.99         5.47 o                         
  -6  -1   5          8.09         10.92         3.46 o                         
  -5  -1   5        776.08        751.36        15.69 o                         
  -4  -1   5         62.30         73.14         4.50 o                         
  -3  -1   5         78.07         72.22         2.51 o                         
  -2  -1   5       1540.73       1448.03        17.85 o                         
  -1  -1   5        234.42        256.86         3.17 o                         
   0  -1   5        404.75        392.26         4.82 o                         
   1  -1   5       1671.62       1681.49         7.70 o                         
   2  -1   5        130.19        128.06         2.13 o                         
   3  -1   5        311.26        329.73         4.17 o                         
   4  -1   5         29.93         36.43         1.97 o                         
   5  -1   5         29.93         35.75         3.66 o                         
   6  -1   5         74.77         62.95        17.62 o                         
  -6   0   5         13.26         23.18         3.34 o                         
  -5   0   5         70.39         69.40         4.31 o                         
  -4   0   5        384.55        389.52         7.54 o                         
  -3   0   5        538.43        550.88         7.56 o                         
  -2   0   5         53.52         50.98         2.52 o                         
  -1   0   5         65.15         66.93         0.94 o                         
   0   0   5        361.43        391.13         6.18 o                         
   1   0   5        167.67        202.24         2.76 o                         
   2   0   5        605.64        611.94         6.60 o                         
   3   0   5        834.92        893.26        10.22 o                         
   4   0   5         19.20         24.37         1.85 o                         
   5   0   5        146.43        136.45         6.01 o                         
   6   0   5          0.02          5.73         2.42 o                         
  -6   1   5          8.99         14.71         3.43 o                         
  -5   1   5        780.40        829.49        18.13 o                         
  -4   1   5         62.52         69.77         5.60 o                         
  -3   1   5         79.29         73.29         3.11 o                         
  -2   1   5       1540.20       1469.84        15.03 o                         
  -1   1   5        227.07        247.87         3.77 o                         
   0   1   5        406.11        385.83         6.89 o                         
   1   1   5       1692.01       1712.47        65.24 o                         
   2   1   5        130.01        127.92         2.78 o                         
   3   1   5        301.90        313.82         4.63 o                         
   4   1   5         27.76         36.42         2.00 o                         
   5   1   5         31.35         41.31         2.48 o                         
   6   1   5         78.01         80.85         5.25 o                         
  -6   2   5        100.36         96.88         9.94 o                         
  -5   2   5         89.27        101.83         5.69 o                         
  -4   2   5        161.45        167.16         7.68 o                         
  -3   2   5         24.30         27.71         2.27 o                         
  -2   2   5        444.94        436.30         5.74 o                         
  -1   2   5        315.82        310.21         6.21 o                         
   0   2   5        248.38        231.76         3.89 o                         
   1   2   5        672.21        643.67        17.55 o                         
   2   2   5       1530.69       1541.87        11.17 o                         
   3   2   5        122.35        141.03         5.69 o                         
   4   2   5        194.57        196.36         3.95 o                         
   5   2   5        153.41        154.01         5.30 o                         
   6   2   5         44.22         35.74         9.98 o                         
  -6   3   5        121.22        134.33        17.33 o                         
  -5   3   5        104.40        106.28         5.83 o                         
  -4   3   5        183.53        171.87         7.56 o                         
  -3   3   5        815.13        826.78         9.53 o                         
  -2   3   5         71.62         81.96         3.76 o                         
  -1   3   5       1144.82       1164.65        15.63 o                         
   0   3   5       1028.11       1013.10        12.44 o                         
   1   3   5         97.81        126.00         4.51 o                         
   2   3   5        187.34        205.88         4.68 o                         
   3   3   5        804.28        744.73        10.29 o                         
   4   3   5         31.08         38.46         2.78 o                         
   5   3   5         47.98         53.25         3.95 o                         
   6   3   5         22.38         25.99         4.17 o                         
  -5   4   5         17.38         49.31         9.47 o                         
  -4   4   5        149.68        143.03         8.54 o                         
  -3   4   5          4.65          5.36         1.27 o                         
  -2   4   5        244.87        239.82         7.53 o                         
  -1   4   5        571.41        584.64        13.13 o                         
   0   4   5       1396.03       1399.01        24.30 o                         
   1   4   5        412.62        445.57        13.50 o                         
   2   4   5         51.61         43.52         2.40 o                         
   3   4   5         92.83         94.57         4.63 o                         
   4   4   5         66.38         68.79         5.59 o                         
   5   4   5         52.81         58.98         5.86 o                         
  -4   5   5         88.26         91.92         9.96 o                         
  -3   5   5         81.77         72.94         5.56 o                         
  -2   5   5         76.42         71.63         5.63 o                         
  -1   5   5        126.35        120.54         9.39 o                         
   0   5   5         47.76         44.48         4.51 o                         
   1   5   5         90.63        103.01         5.43 o                         
   2   5   5        206.52        204.16         7.38 o                         
   3   5   5         36.75         41.08         3.71 o                         
   4   5   5         59.17         62.18         5.77 o                         
  -3   6   5         48.32         63.99         6.60 o                         
  -2   6   5         95.64         88.05         5.39 o                         
  -1   6   5          7.38         13.50         3.62 o                         
   0   6   5        123.85        134.27         8.17 o                         
   1   6   5         82.02         80.75         5.18 o                         
   2   6   5         13.49         46.65         6.45 o                         
   3   6   5         97.25        109.40         6.63 o                         
  -3  -6   6        175.07        170.23         8.36 o                         
  -2  -6   6          5.35          7.02         5.09 o                         
  -1  -6   6        156.28        159.70         9.19 o                         
   0  -6   6        110.40        111.61         7.52 o                         
   1  -6   6         13.37         25.58         4.96 o                         
   2  -6   6        442.44        453.30        15.10 o                         
   3  -6   6        206.96        179.46         8.01 o                         
  -4  -5   6         88.20         79.59         7.94 o                         
  -3  -5   6        100.43         95.41         5.34 o                         
  -2  -5   6        118.95        120.24         5.80 o                         
  -1  -5   6        314.42        310.35         8.44 o                         
   0  -5   6        105.01        120.45         7.27 o                         
   1  -5   6        252.01        261.69        10.09 o                         
   2  -5   6         60.23         62.07         4.36 o                         
   3  -5   6         71.02         74.19         4.77 o                         
   4  -5   6        116.34        107.28         6.39 o                         
  -5  -4   6        619.99        601.31        23.77 o                         
  -4  -4   6         63.36         69.39         4.70 o                         
  -3  -4   6         72.15         69.58         4.16 o                         
  -2  -4   6        105.10        109.09         4.88 o                         
  -1  -4   6        118.89        123.62         5.01 o                         
   0  -4   6        505.78        503.80        12.01 o                         
   1  -4   6         84.02         94.50         5.80 o                         
   2  -4   6         79.50         78.74         4.30 o                         
   3  -4   6         52.95         56.03         3.77 o                         
   4  -4   6        148.52        162.06         7.03 o                         
   5  -4   6        137.09        126.71         8.98 o                         
  -6  -3   6        170.26        165.08        10.13 o                         
  -5  -3   6         54.90         55.55         7.04 o                         
  -4  -3   6        197.68        184.53         6.39 o                         
  -3  -3   6        545.08        546.58         8.84 o                         
  -2  -3   6        348.38        351.25         6.14 o                         
  -1  -3   6        564.84        549.13         8.75 o                         
   0  -3   6        735.37        709.95        12.48 o                         
   1  -3   6        173.69        174.75         4.49 o                         
   2  -3   6        461.87        459.98         7.61 o                         
   3  -3   6         59.13         66.74         3.02 o                         
   4  -3   6         91.86         89.54         4.67 o                         
   5  -3   6        105.28         96.86         7.42 o                         
  -6  -2   6         80.46         81.12         6.96 o                         
  -5  -2   6        244.13        237.57        10.31 o                         
  -4  -2   6        441.71        410.21         6.85 o                         
  -3  -2   6        982.75        924.96         8.84 o                         
  -2  -2   6       1136.30       1183.51        12.04 o                         
  -1  -2   6        373.96        369.58         4.45 o                         
   0  -2   6         60.47         52.12         1.33 o                         
   1  -2   6        538.83        507.24         5.77 o                         
   2  -2   6        561.04        559.00         6.43 o                         
   3  -2   6        772.23        777.82         8.75 o                         
   4  -2   6        305.42        272.48         5.44 o                         
   5  -2   6         95.27         96.37         6.73 o                         
   6  -2   6         15.70         19.07         4.01 o                         
  -6  -1   6        210.09        219.91        10.81 o                         
  -5  -1   6        120.66        124.04        13.12 o                         
  -4  -1   6         88.06         86.58         2.84 o                         
  -3  -1   6       1210.24       1172.39         9.84 o                         
  -2  -1   6        123.82        129.34         3.28 o                         
  -1  -1   6       2706.47       2629.25        11.48 o                         
   0  -1   6        727.93        719.74         7.17 o                         
   1  -1   6       3208.77       3187.52        23.97 o                         
   2  -1   6        161.72        215.72         4.81 o                         
   3  -1   6        158.39        143.69         2.89 o                         
   4  -1   6         80.82         91.60         3.01 o                         
   5  -1   6        395.16        374.74        10.23 o                         
   6  -1   6         27.93         21.68         6.65 o                         
  -6   0   6         28.93         44.25         4.85 o                         
  -5   0   6         73.72         72.55         4.50 o                         
  -4   0   6        315.45        312.40         6.82 o                         
  -3   0   6        923.86        879.03        24.11 o                         
  -2   0   6        237.93        197.31         5.58 o                         
  -1   0   6        458.64        394.82         3.59 o                         
   0   0   6        942.49        989.58         8.79 o                         
   1   0   6          6.43         18.96         0.97 o                         
   2   0   6        216.57        238.11         4.97 o                         
   3   0   6        455.94        446.32         6.00 o                         
   4   0   6        102.11         91.01         3.19 o                         
   5   0   6         23.71         50.17         3.07 o                         
   6   0   6        102.07         98.31         5.83 o                         
  -6   1   6        209.53        211.28        10.27 o                         
  -5   1   6        124.31        146.49         8.21 o                         
  -4   1   6         88.14         82.13         5.11 o                         
  -3   1   6       1210.86       1158.34        13.89 o                         
  -2   1   6        123.54        124.44         4.16 o                         
  -1   1   6       2670.99       2679.74        12.52 o                         
   0   1   6        732.28        714.46         6.99 o                         
   1   1   6       3255.23       3072.53        20.74 o                         
   2   1   6        159.81        204.42         4.45 o                         
   3   1   6        160.27        140.54         3.19 o                         
   4   1   6         81.13         92.95         3.00 o                         
   5   1   6        385.63        357.94         6.79 o                         
   6   1   6         27.58         24.34         3.46 o                         
  -6   2   6         79.28         80.63        11.01 o                         
  -5   2   6        242.28        249.93        12.71 o                         
  -4   2   6        446.13        418.63         7.82 o                         
  -3   2   6        997.75        964.58         7.79 o                         
  -2   2   6       1122.28       1185.57        10.28 o                         
  -1   2   6        364.87        371.27         5.34 o                         
   0   2   6         57.43         52.11         1.98 o                         
   1   2   6        538.56        497.48        13.86 o                         
   2   2   6        562.92        546.94         6.87 o                         
   3   2   6        774.27        745.95        15.60 o                         
   4   2   6        297.81        272.94         5.50 o                         
   5   2   6         96.47        100.49         4.43 o                         
   6   2   6         14.86         12.40         2.74 o                         
  -6   3   6        167.66        169.12        10.26 o                         
  -5   3   6         56.00         53.92         4.34 o                         
  -4   3   6        200.07        186.66         4.84 o                         
  -3   3   6        531.32        547.60        10.15 o                         
  -2   3   6        347.68        352.18         6.20 o                         
  -1   3   6        560.37        510.84        10.68 o                         
   0   3   6        729.95        714.08         8.28 o                         
   1   3   6        182.74        190.77         5.50 o                         
   2   3   6        460.30        466.33         7.39 o                         
   3   3   6         60.60         70.25         3.10 o                         
   4   3   6         91.50         89.25         4.61 o                         
   5   3   6        102.76         94.83         5.18 o                         
  -5   4   6        612.24        551.16        40.81 o                         
  -4   4   6         60.05         59.69         4.09 o                         
  -3   4   6         70.93         68.06         3.23 o                         
  -2   4   6        107.86        114.03         4.71 o                         
  -1   4   6        118.29        125.35         6.31 o                         
   0   4   6        515.82        521.51         8.20 o                         
   1   4   6         83.95        101.18         4.87 o                         
   2   4   6         77.62         74.32         3.24 o                         
   3   4   6         52.46         52.05         3.56 o                         
   4   4   6        149.80        163.85         8.33 o                         
   5   4   6        138.91        131.41         8.44 o                         
  -4   5   6         85.79         87.15         7.04 o                         
  -3   5   6         99.50         93.78         6.15 o                         
  -2   5   6        115.50        123.66        10.71 o                         
  -1   5   6        312.83        301.62        10.56 o                         
   0   5   6        102.15        120.28         5.93 o                         
   1   5   6        251.55        251.77         7.98 o                         
   2   5   6         59.76         67.26         4.42 o                         
   3   5   6         74.65         76.14         4.71 o                         
   4   5   6        116.73        121.05         7.96 o                         
  -3   6   6        169.40        144.72         8.63 o                         
  -2   6   6          6.47         12.61         5.05 o                         
  -1   6   6        160.63        174.31         9.48 o                         
   0   6   6        106.44        111.56         7.52 o                         
   1   6   6         13.77         35.03         4.40 o                         
   2   6   6        440.79        417.48        11.56 o                         
   3   6   6        206.20        189.18         7.98 o                         
  -3  -6   7         72.83         76.13         5.44 o                         
  -2  -6   7        108.51        127.33         8.29 o                         
  -1  -6   7        217.35        232.25        10.98 o                         
   0  -6   7         53.66         50.62         5.35 o                         
   1  -6   7        226.95        226.78        10.67 o                         
   2  -6   7        175.88        195.89        10.50 o                         
   3  -6   7         42.01         42.67         4.38 o                         
  -4  -5   7         70.35         62.95         4.89 o                         
  -3  -5   7         16.68         17.71         2.60 o                         
  -2  -5   7        132.75        142.12         6.19 o                         
  -1  -5   7        210.64        212.24         7.03 o                         
   0  -5   7        539.32        580.33        16.92 o                         
   1  -5   7         24.32         32.63         4.31 o                         
   2  -5   7          6.90         14.38         2.53 o                         
   3  -5   7         39.30         42.95         3.85 o                         
   4  -5   7        140.21        139.22         7.32 o                         
  -5  -4   7         70.71         87.03        10.55 o                         
  -4  -4   7         25.96         29.82         3.74 o                         
  -3  -4   7        104.19        115.14         5.25 o                         
  -2  -4   7        180.90        169.71         6.02 o                         
  -1  -4   7        671.18        653.23        10.86 o                         
   0  -4   7         23.61         24.31         2.27 o                         
   1  -4   7        217.78        213.67         8.36 o                         
   2  -4   7        153.44        146.50         5.73 o                         
   3  -4   7         35.84         39.35         3.46 o                         
   4  -4   7        204.52        206.28         7.91 o                         
   5  -4   7        108.53        112.72         8.45 o                         
  -6  -3   7        127.95        146.07         9.57 o                         
  -5  -3   7          0.08          7.70         2.84 o                         
  -4  -3   7        240.66        230.69         7.12 o                         
  -3  -3   7         25.86         38.66         3.05 o                         
  -2  -3   7         63.04         75.98         3.19 o                         
  -1  -3   7        842.33        844.70        10.86 o                         
   0  -3   7        336.89        323.67         4.91 o                         
   1  -3   7        114.91        111.27         3.77 o                         
   2  -3   7        456.40        461.50         7.74 o                         
   3  -3   7        135.56        152.34         4.38 o                         
   4  -3   7         64.81         61.00         3.61 o                         
   5  -3   7        183.45        184.22        16.39 o                         
  -6  -2   7          4.18          9.62         3.04 o                         
  -5  -2   7        173.38        171.33         8.84 o                         
  -4  -2   7        114.74        121.94         3.98 o                         
  -3  -2   7       1100.83       1048.72         8.89 o                         
  -2  -2   7        103.29        113.60         3.29 o                         
  -1  -2   7        819.85        792.72        10.67 o                         
   0  -2   7        414.81        403.81         6.48 o                         
   1  -2   7        461.03        470.80         6.48 o                         
   2  -2   7         67.24         60.32         3.00 o                         
   3  -2   7        240.72        230.70         4.20 o                         
   4  -2   7        147.86        149.94         4.74 o                         
   5  -2   7         11.73         14.31         2.74 o                         
   6  -2   7         51.63         57.93         5.86 o                         
  -6  -1   7         73.89         84.96         7.07 o                         
  -5  -1   7          7.58         12.56         6.06 o                         
  -4  -1   7        537.48        474.25        11.36 o                         
  -3  -1   7        598.61        585.21        10.54 o                         
  -2  -1   7       1463.55       1383.85        16.77 o                         
  -1  -1   7       2243.13       2171.87        42.79 o                         
   0  -1   7        698.44        657.54         7.30 o                         
   1  -1   7       4343.77       4187.99        49.04 o                         
   2  -1   7       1568.32       1649.05        14.50 o                         
   3  -1   7        123.76        125.88         3.36 o                         
   4  -1   7        463.32        411.22         6.18 o                         
   5  -1   7         26.03         25.31         3.06 o                         
   6  -1   7         25.00         27.25         3.56 o                         
  -6   0   7          4.31          7.48         2.46 o                         
  -5   0   7        103.49        107.16         6.62 o                         
  -4   0   7         58.10         50.03         3.51 o                         
  -3   0   7       1086.68       1072.44        12.28 o                         
  -2   0   7        479.01        456.30         9.45 o                         
  -1   0   7       1266.85       1172.99        10.16 o                         
   0   0   7        692.80        731.78         8.24 o                         
   1   0   7        595.50        639.63         6.19 o                         
   2   0   7       1185.73       1147.58         8.15 o                         
   3   0   7        490.20        467.08         6.22 o                         
   4   0   7        166.42        167.95         4.76 o                         
   5   0   7        332.18        306.27         7.14 o                         
   6   0   7        306.99        320.82        13.23 o                         
  -6   1   7         74.48         84.72         6.71 o                         
  -5   1   7          7.57         13.32         3.10 o                         
  -4   1   7        546.89        506.47        14.44 o                         
  -3   1   7        602.48        585.80         9.96 o                         
  -2   1   7       1449.96       1471.49        23.24 o                         
  -1   1   7       2221.38       2283.48        17.20 o                         
   0   1   7        711.48        670.42         8.05 o                         
   1   1   7       4334.32       4285.70        75.10 o                         
   2   1   7       1580.29       1647.79        12.10 o                         
   3   1   7        123.87        120.96         3.06 o                         
   4   1   7        458.08        411.85         6.13 o                         
   5   1   7         24.98         31.96         2.64 o                         
   6   1   7         25.43         23.74         3.11 o                         
  -6   2   7          4.31          8.58         2.52 o                         
  -5   2   7        171.60        172.63         7.21 o                         
  -4   2   7        113.50        123.61         4.30 o                         
  -3   2   7       1091.53       1038.46        12.73 o                         
  -2   2   7         99.95        117.38         6.25 o                         
  -1   2   7        821.48        807.01         7.92 o                         
   0   2   7        411.45        410.24         5.41 o                         
   1   2   7        455.37        469.53         6.79 o                         
   2   2   7         63.45         59.88         2.94 o                         
   3   2   7        233.50        206.60         8.43 o                         
   4   2   7        149.20        155.46         4.29 o                         
   5   2   7         12.48         13.39         1.95 o                         
   6   2   7         52.76         44.86         5.15 o                         
  -6   3   7        127.32        144.89         7.59 o                         
  -5   3   7          0.06          3.84         2.37 o                         
  -4   3   7        233.83        222.14         5.26 o                         
  -3   3   7         27.05         50.18         2.61 o                         
  -2   3   7         62.80         80.31         7.81 o                         
  -1   3   7        841.60        842.88         9.57 o                         
   0   3   7        334.54        322.39         5.61 o                         
   1   3   7        109.32        101.71         3.08 o                         
   2   3   7        457.30        461.49         8.96 o                         
   3   3   7        136.96        146.00         5.29 o                         
   4   3   7         63.45         59.84         3.37 o                         
   5   3   7        186.51        190.17         7.33 o                         
  -5   4   7         72.02         80.61         7.22 o                         
  -4   4   7         25.58         24.09         2.31 o                         
  -3   4   7        102.38        109.56         4.22 o                         
  -2   4   7        180.19        167.33         5.01 o                         
  -1   4   7        665.98        625.39        14.01 o                         
   0   4   7         23.81         24.79         3.20 o                         
   1   4   7        215.36        209.10         6.55 o                         
   2   4   7        147.60        145.59         4.55 o                         
   3   4   7         37.98         43.79         3.50 o                         
   4   4   7        208.28        208.83        10.95 o                         
   5   4   7        107.41         92.41        10.22 o                         
  -4   5   7         69.59         60.60         5.65 o                         
  -3   5   7         16.24         16.54         2.62 o                         
  -2   5   7        130.18        131.35         6.09 o                         
  -1   5   7        210.59        202.36         7.14 o                         
   0   5   7        540.72        540.50        11.44 o                         
   1   5   7         24.79         34.85         3.51 o                         
   2   5   7          7.85         13.18         2.49 o                         
   3   5   7         39.21         46.21         3.82 o                         
   4   5   7        139.42        136.48         8.57 o                         
  -3   6   7         69.67         72.09         6.52 o                         
  -2   6   7        107.32        108.49         7.63 o                         
  -1   6   7        209.03        218.58        10.57 o                         
   0   6   7         51.37         46.17         5.32 o                         
   1   6   7        227.21        222.43         8.51 o                         
   2   6   7        179.96        195.87         9.42 o                         
   3   6   7         41.30         43.35         4.20 o                         
  -3  -6   8        103.78        101.91         6.06 o                         
  -2  -6   8         62.08         68.30        10.24 o                         
  -1  -6   8        177.63        196.80        10.10 o                         
   0  -6   8         79.03         83.28         6.86 o                         
   1  -6   8        196.78        208.24        10.43 o                         
   2  -6   8          8.02         13.89         3.79 o                         
  -4  -5   8         50.25         47.67         4.41 o                         
  -3  -5   8          4.87          7.03         2.18 o                         
  -2  -5   8        136.69        144.37         6.26 o                         
  -1  -5   8         56.16         58.35         3.91 o                         
   0  -5   8        185.05        179.61         8.73 o                         
   1  -5   8        128.03        115.77         6.93 o                         
   2  -5   8         43.43         47.47         5.98 o                         
   3  -5   8         26.63         25.67         4.46 o                         
   4  -5   8        153.94        157.49         7.74 o                         
  -5  -4   8         30.25         42.93         5.48 o                         
  -4  -4   8         51.13         53.43         4.22 o                         
  -3  -4   8        112.50         97.19         4.89 o                         
  -2  -4   8        198.54        200.14         8.01 o                         
  -1  -4   8        136.30        136.48         5.31 o                         
   0  -4   8        137.48        129.66         4.45 o                         
   1  -4   8        710.06        675.00        24.84 o                         
   2  -4   8         65.30         82.98         4.53 o                         
   3  -4   8        247.67        238.41         7.55 o                         
   4  -4   8         97.13         94.10         5.49 o                         
   5  -4   8         43.38         53.38         9.77 o                         
  -6  -3   8         40.99         44.22         5.84 o                         
  -5  -3   8         39.05         38.08         4.66 o                         
  -4  -3   8         54.68         51.22         4.03 o                         
  -3  -3   8        216.02        198.07         4.59 o                         
  -2  -3   8        471.66        444.19         7.27 o                         
  -1  -3   8        123.91        131.80         4.53 o                         
   0  -3   8        308.67        305.46         6.79 o                         
   1  -3   8        394.13        393.14         7.76 o                         
   2  -3   8        155.75        159.81         4.74 o                         
   3  -3   8        266.24        261.31         5.71 o                         
   4  -3   8        225.56        210.83         6.47 o                         
   5  -3   8         53.22         53.76         5.66 o                         
  -6  -2   8         22.74         28.15         4.36 o                         
  -5  -2   8        109.91        112.61         7.37 o                         
  -4  -2   8         16.67         18.50         2.11 o                         
  -3  -2   8        109.36        132.27         6.69 o                         
  -2  -2   8         37.40         33.90         1.88 o                         
  -1  -2   8        560.02        546.35         7.30 o                         
   0  -2   8        117.37        111.08         2.53 o                         
   1  -2   8       1363.41       1324.73        17.66 o                         
   2  -2   8         50.72         51.18         2.09 o                         
   3  -2   8        368.55        368.11         6.98 o                         
   4  -2   8        295.50        283.82         5.77 o                         
   5  -2   8          7.45         14.43         3.23 o                         
   6  -2   8         26.64         33.54         4.74 o                         
  -6  -1   8         23.40         28.57         4.53 o                         
  -5  -1   8        201.13        193.55         9.14 o                         
  -4  -1   8        591.28        570.56        12.53 o                         
  -3  -1   8         43.69         45.76         2.74 o                         
  -2  -1   8       1339.90       1376.81        12.40 o                         
  -1  -1   8        534.82        555.75         7.40 o                         
   0  -1   8        537.26        497.38         6.69 o                         
   1  -1   8        448.81        470.65         4.98 o                         
   2  -1   8        901.45        884.16         7.74 o                         
   3  -1   8        850.35        849.36        13.85 o                         
   4  -1   8        346.21        326.07         5.70 o                         
   5  -1   8        186.83        174.82         5.62 o                         
   6  -1   8         91.64         72.09        17.89 o                         
  -6   0   8          0.32          0.00         1.52 o                         
  -5   0   8         30.16         52.94         5.25 o                         
  -4   0   8         88.33         83.20         3.80 o                         
  -3   0   8        420.53        403.69         6.80 o                         
  -2   0   8         47.90         64.80         3.44 o                         
  -1   0   8       6225.46       5709.20        40.96 o                         
   0   0   8       1102.02       1157.31        18.62 o                         
   1   0   8       2853.76       2894.03        14.15 o                         
   2   0   8        705.02        756.51         6.82 o                         
   3   0   8        481.28        458.25         6.25 o                         
   4   0   8         92.14         97.09         3.85 o                         
   5   0   8        364.98        362.36         7.86 o                         
   6   0   8        205.81        211.13        10.74 o                         
  -6   1   8         21.87         26.66         3.47 o                         
  -5   1   8        205.95        198.84         7.42 o                         
  -4   1   8        596.40        571.62        10.98 o                         
  -3   1   8         44.93         49.34         3.05 o                         
  -2   1   8       1312.67       1422.50        16.37 o                         
  -1   1   8        534.24        549.14         7.95 o                         
   0   1   8        534.65        498.16         6.06 o                         
   1   1   8        444.39        495.31         8.19 o                         
   2   1   8        891.67        874.67         8.23 o                         
   3   1   8        852.64        844.51         8.00 o                         
   4   1   8        336.84        323.48         5.57 o                         
   5   1   8        186.44        184.74         5.88 o                         
   6   1   8         91.82         88.26         5.67 o                         
  -6   2   8         22.87         23.43         3.34 o                         
  -5   2   8        113.95        129.99         6.82 o                         
  -4   2   8         17.72         20.18         2.69 o                         
  -3   2   8        101.58        111.21         6.60 o                         
  -2   2   8         37.18         38.85         2.13 o                         
  -1   2   8        549.08        536.49         6.65 o                         
   0   2   8        117.68        112.76         2.97 o                         
   1   2   8       1369.01       1319.17        17.53 o                         
   2   2   8         51.20         54.43         2.93 o                         
   3   2   8        366.04        360.24         6.03 o                         
   4   2   8        292.81        286.52         5.89 o                         
   5   2   8          8.18         14.89         2.10 o                         
   6   2   8         27.08         28.35         4.18 o                         
  -6   3   8         41.52         46.15         4.50 o                         
  -5   3   8         41.10         38.78         3.74 o                         
  -4   3   8         57.07         59.27         3.28 o                         
  -3   3   8        218.21        202.00         5.22 o                         
  -2   3   8        471.61        478.29        10.91 o                         
  -1   3   8        123.61        135.03         4.40 o                         
   0   3   8        299.94        298.92         5.52 o                         
   1   3   8        393.61        367.67         8.66 o                         
   2   3   8        154.79        154.51         4.40 o                         
   3   3   8        262.00        250.55         7.90 o                         
   4   3   8        226.17        217.11         5.56 o                         
   5   3   8         53.65         48.86         3.97 o                         
  -5   4   8         29.82         34.56         4.90 o                         
  -4   4   8         51.92         54.06         3.95 o                         
  -3   4   8        114.77        102.17         4.20 o                         
  -2   4   8        200.95        202.36         7.84 o                         
  -1   4   8        139.62        142.92         5.62 o                         
   0   4   8        138.31        130.52         4.19 o                         
   1   4   8        698.65        639.27        11.29 o                         
   2   4   8         63.51         74.25         3.44 o                         
   3   4   8        249.31        238.78         7.44 o                         
   4   4   8         94.63         92.70         6.53 o                         
   5   4   8         45.37         48.27         4.29 o                         
  -4   5   8         52.22         52.74         8.78 o                         
  -3   5   8          4.40          4.67         1.85 o                         
  -2   5   8        135.01        126.25         6.05 o                         
  -1   5   8         56.28         56.22         4.02 o                         
   0   5   8        182.52        179.32         6.87 o                         
   1   5   8        127.14        118.45         5.60 o                         
   2   5   8         43.81         51.62         3.94 o                         
   3   5   8         25.79         24.85         2.90 o                         
   4   5   8        152.66        152.83         9.06 o                         
  -3   6   8        107.48         99.63         6.64 o                         
  -2   6   8         62.50         66.82         6.90 o                         
  -1   6   8        174.23        181.82         9.60 o                         
   0   6   8         78.88         83.92         6.88 o                         
   1   6   8        197.70        188.05         7.87 o                         
   2   6   8          8.07         11.68         2.68 o                         
  -3  -6   9         17.08         12.84         3.17 o                         
  -2  -6   9         14.44         18.18         3.94 o                         
  -1  -6   9         67.65         72.86         6.46 o                         
   0  -6   9        294.55        304.86        12.45 o                         
   1  -6   9         92.00         92.79         7.34 o                         
   2  -6   9         15.91         18.55         3.74 o                         
  -4  -5   9          0.33          6.11         2.36 o                         
  -3  -5   9         40.83         34.94         3.33 o                         
  -2  -5   9        133.85        128.94         5.97 o                         
  -1  -5   9        131.83        128.64         7.51 o                         
   0  -5   9        242.21        231.95         9.82 o                         
   1  -5   9         28.44         47.05         5.14 o                         
   2  -5   9         24.99         22.29         3.70 o                         
   3  -5   9         42.41         41.52         3.82 o                         
   4  -5   9         70.70         70.71         5.32 o                         
  -5  -4   9         33.22         36.36         5.20 o                         
  -4  -4   9         77.20         76.34         6.15 o                         
  -3  -4   9        132.48        125.18         5.57 o                         
  -2  -4   9        413.52        397.01         9.21 o                         
  -1  -4   9        415.53        413.26         8.87 o                         
   0  -4   9         70.78         72.20         3.38 o                         
   1  -4   9         31.78         39.38         3.20 o                         
   2  -4   9         56.84         58.25         3.29 o                         
   3  -4   9        389.10        368.34         8.59 o                         
   4  -4   9         10.03         11.20         2.33 o                         
   5  -4   9        253.97        245.72        12.23 o                         
  -5  -3   9          0.12         10.03         3.40 o                         
  -4  -3   9         20.43         23.01         2.62 o                         
  -3  -3   9        467.43        427.45         8.60 o                         
  -2  -3   9        198.67        180.36         4.78 o                         
  -1  -3   9        346.39        346.96         7.23 o                         
   0  -3   9        244.77        231.75         7.01 o                         
   1  -3   9         51.95         54.86         3.26 o                         
   2  -3   9        196.07        192.69         5.27 o                         
   3  -3   9        200.79        180.52         4.83 o                         
   4  -3   9        309.67        299.98        11.85 o                         
   5  -3   9         21.66         15.98         3.62 o                         
  -6  -2   9         53.93         56.92         5.91 o                         
  -5  -2   9         61.24         64.58         4.22 o                         
  -4  -2   9         42.45         36.10         2.37 o                         
  -3  -2   9         41.36         43.82         2.10 o                         
  -2  -2   9         86.72         77.71         2.76 o                         
  -1  -2   9         24.60         32.62         3.69 o                         
   0  -2   9         72.07         70.09         2.17 o                         
   1  -2   9        182.99        196.46         4.43 o                         
   2  -2   9         88.12         89.74         3.16 o                         
   3  -2   9       1249.29       1179.55        17.76 o                         
   4  -2   9         28.30         30.52         2.20 o                         
   5  -2   9        205.74        202.26        13.26 o                         
   6  -2   9         41.04         35.10         4.75 o                         
  -6  -1   9          7.68         11.42         3.09 o                         
  -5  -1   9         52.46         63.05         6.96 o                         
  -4  -1   9         33.01         43.06         7.30 o                         
  -3  -1   9        120.51        128.79         3.73 o                         
  -2  -1   9        167.56        184.86         4.52 o                         
  -1  -1   9       1092.55       1033.29        11.85 o                         
   0  -1   9        464.29        455.69         6.75 o                         
   1  -1   9        143.71        154.34         2.69 o                         
   2  -1   9       1050.53        963.70        12.26 o                         
   3  -1   9        659.59        660.81        12.15 o                         
   4  -1   9        254.84        247.79         5.11 o                         
   5  -1   9        168.37        157.78         5.47 o                         
   6  -1   9        200.61        187.48        26.45 o                         
  -6   0   9          4.16          9.08         5.12 o                         
  -5   0   9        524.61        485.41        13.90 o                         
  -4   0   9        202.94        187.66         5.45 o                         
  -3   0   9         25.55         44.84         2.68 o                         
  -2   0   9        594.68        599.47        10.21 o                         
  -1   0   9       1441.43       1519.94         7.26 o                         
   0   0   9        206.98        211.78         5.21 o                         
   1   0   9       5420.15       5237.56        61.06 o                         
   2   0   9        272.29        303.83         5.03 o                         
   3   0   9         35.28         44.53         2.91 o                         
   4   0   9          6.35          5.05         1.29 o                         
   5   0   9         72.79         79.51         3.88 o                         
   6   0   9         60.91         61.77         6.20 o                         
  -6   1   9          7.49         14.17         2.90 o                         
  -5   1   9         54.97         64.88         4.53 o                         
  -4   1   9         32.05         50.97         5.38 o                         
  -3   1   9        114.34        126.48         4.75 o                         
  -2   1   9        163.99        195.87         5.63 o                         
  -1   1   9       1090.95       1063.12        11.40 o                         
   0   1   9        460.60        451.97         6.12 o                         
   1   1   9        145.68        163.22         8.64 o                         
   2   1   9       1062.18        992.22        10.99 o                         
   3   1   9        657.32        643.86         7.11 o                         
   4   1   9        256.15        256.27         5.08 o                         
   5   1   9        168.08        158.07         5.54 o                         
   6   1   9        199.84        202.26         8.51 o                         
  -6   2   9         53.07         53.01         4.64 o                         
  -5   2   9         61.31         70.71         4.76 o                         
  -4   2   9         46.13         40.88         2.61 o                         
  -3   2   9         43.32         38.10         3.90 o                         
  -2   2   9         91.62         87.81         3.11 o                         
  -1   2   9         23.34         27.49         2.11 o                         
   0   2   9         74.91         73.35         2.52 o                         
   1   2   9        188.84        198.54         5.31 o                         
   2   2   9         88.60         94.72         3.91 o                         
   3   2   9       1232.75       1151.90        10.94 o                         
   4   2   9         28.60         30.92         2.20 o                         
   5   2   9        206.74        206.70         6.53 o                         
   6   2   9         40.49         39.99         4.97 o                         
  -5   3   9          0.26          7.00         2.61 o                         
  -4   3   9         19.11         23.69         1.93 o                         
  -3   3   9        478.33        456.26         8.55 o                         
  -2   3   9        202.32        192.04         5.68 o                         
  -1   3   9        346.77        344.70         6.30 o                         
   0   3   9        244.69        225.97         4.89 o                         
   1   3   9         50.48         58.60         2.48 o                         
   2   3   9        189.79        178.99         4.84 o                         
   3   3   9        202.05        182.43         6.16 o                         
   4   3   9        312.14        297.43         6.59 o                         
   5   3   9         21.49         22.02         2.87 o                         
  -5   4   9         33.02         33.61         7.69 o                         
  -4   4   9         75.73         78.68         4.69 o                         
  -3   4   9        131.60        135.61         4.87 o                         
  -2   4   9        422.43        408.77         8.66 o                         
  -1   4   9        420.11        401.74         7.82 o                         
   0   4   9         72.93         70.21         3.22 o                         
   1   4   9         30.46         46.25         3.51 o                         
   2   4   9         57.82         54.31         3.04 o                         
   3   4   9        384.57        360.12        12.06 o                         
   4   4   9         10.00         12.34         2.95 o                         
   5   4   9        252.16        239.44         9.09 o                         
  -4   5   9          0.22          3.57         2.39 o                         
  -3   5   9         43.48         38.42         3.58 o                         
  -2   5   9        134.90        124.23         6.01 o                         
  -1   5   9        133.79        129.52         5.90 o                         
   0   5   9        241.18        226.09         7.59 o                         
   1   5   9         27.95         45.05         4.16 o                         
   2   5   9         25.03         26.25         3.07 o                         
   3   5   9         42.97         44.81         3.86 o                         
   4   5   9         71.65         78.84         6.70 o                         
  -3   6   9         18.31         16.59         2.90 o                         
  -2   6   9         14.31         16.50         3.88 o                         
  -1   6   9         67.70         78.24         6.70 o                         
   0   6   9        297.38        292.25        11.93 o                         
   1   6   9         90.59         90.95         6.03 o                         
   2   6   9         16.63         28.18         3.46 o                         
  -2  -6  10         99.12        100.31         7.47 o                         
  -1  -6  10         32.28         34.08         4.87 o                         
   0  -6  10         71.16         72.60         6.62 o                         
   1  -6  10          0.26          2.59         2.43 o                         
   2  -6  10         95.75        105.88         7.76 o                         
  -4  -5  10         60.80         57.47         4.73 o                         
  -3  -5  10          9.95         13.14         2.59 o                         
  -2  -5  10          2.16          2.95         1.71 o                         
  -1  -5  10        468.35        446.98        13.65 o                         
   0  -5  10         77.52         86.57         6.40 o                         
   1  -5  10        436.26        433.59        13.49 o                         
   2  -5  10        103.51        101.12         6.82 o                         
   3  -5  10         18.05         22.92         3.22 o                         
   4  -5  10         34.61         34.72         3.90 o                         
  -5  -4  10         94.62         99.75         7.88 o                         
  -4  -4  10          1.60          6.41         2.40 o                         
  -3  -4  10         56.22         54.61         3.86 o                         
  -2  -4  10        105.02        102.16         4.86 o                         
  -1  -4  10        255.14        234.38         6.78 o                         
   0  -4  10        207.98        194.52         5.55 o                         
   1  -4  10          2.35          5.22         2.17 o                         
   2  -4  10         51.97         54.42         3.73 o                         
   3  -4  10         31.24         46.18         3.01 o                         
   4  -4  10         63.97         57.12         4.36 o                         
  -5  -3  10        294.45        280.75        11.91 o                         
  -4  -3  10         52.65         50.74         3.00 o                         
  -3  -3  10        158.48        150.10         5.37 o                         
  -2  -3  10         79.10         87.01         3.08 o                         
  -1  -3  10        106.14         99.18         2.76 o                         
   0  -3  10        145.25        135.71         4.91 o                         
   1  -3  10         18.95         24.87         2.56 o                         
   2  -3  10        110.50         98.38         3.46 o                         
   3  -3  10        168.08        162.34         4.55 o                         
   4  -3  10        328.86        312.79         8.74 o                         
   5  -3  10         55.63         59.02         4.99 o                         
  -6  -2  10         59.04         61.45         6.22 o                         
  -5  -2  10         31.00         29.06         2.95 o                         
  -4  -2  10         22.55         23.19         2.17 o                         
  -3  -2  10        135.81        150.29         3.77 o                         
  -2  -2  10        218.93        215.72         5.04 o                         
  -1  -2  10        373.11        359.78         8.40 o                         
   0  -2  10        219.40        212.28         4.28 o                         
   1  -2  10        807.23        756.38        12.55 o                         
   2  -2  10         38.79         46.10         2.07 o                         
   3  -2  10        333.18        357.94         5.60 o                         
   4  -2  10         17.66         20.43         1.98 o                         
   5  -2  10        271.94        249.41        11.78 o                         
  -6  -1  10         23.45         21.82         5.26 o                         
  -5  -1  10          4.64          4.59         1.52 o                         
  -4  -1  10         92.08         94.43         4.63 o                         
  -3  -1  10        817.36        808.84         9.36 o                         
  -2  -1  10        143.58        159.15         3.51 o                         
  -1  -1  10        160.36        171.90         4.73 o                         
   0  -1  10        224.61        221.53         5.02 o                         
   1  -1  10        287.72        272.46         5.08 o                         
   2  -1  10        697.57        702.63         9.11 o                         
   3  -1  10        573.63        558.35        10.44 o                         
   4  -1  10         35.28         39.05         2.29 o                         
   5  -1  10         26.89         28.49         2.62 o                         
   6  -1  10        120.70        115.66         8.03 o                         
  -6   0  10         40.73         48.09         5.53 o                         
  -5   0  10         22.22         41.02        11.01 o                         
  -4   0  10        642.99        591.60         9.55 o                         
  -3   0  10          8.38         12.39         1.96 o                         
  -2   0  10          7.10         12.92         1.18 o                         
  -1   0  10        216.16        249.34         6.10 o                         
   0   0  10        392.35        423.42         7.71 o                         
   1   0  10         10.80         17.71         2.45 o                         
   2   0  10          2.52          4.04         0.96 o                         
   3   0  10          0.16         20.95         2.50 o                         
   4   0  10         14.94         15.06         1.88 o                         
   5   0  10        239.45        251.14         6.74 o                         
   6   0  10          6.39          9.46         4.28 o                         
  -6   1  10         23.30         28.62         3.70 o                         
  -5   1  10          3.92          8.61         2.17 o                         
  -4   1  10         90.62        101.85         4.95 o                         
  -3   1  10        820.25        811.75        11.78 o                         
  -2   1  10        144.26        174.71         3.95 o                         
  -1   1  10        152.71        172.81         3.59 o                         
   0   1  10        220.75        216.09         4.46 o                         
   1   1  10        296.31        301.67         7.69 o                         
   2   1  10        709.17        708.01         9.55 o                         
   3   1  10        580.56        556.08         7.58 o                         
   4   1  10         31.52         35.75         2.17 o                         
   5   1  10         25.51         28.57         2.63 o                         
   6   1  10        121.67        125.27         6.93 o                         
  -6   2  10         59.03         66.58         5.20 o                         
  -5   2  10         30.03         33.14         3.54 o                         
  -4   2  10         25.33         28.95         3.13 o                         
  -3   2  10        136.10        157.87         4.63 o                         
  -2   2  10        209.90        208.85         3.93 o                         
  -1   2  10        369.57        357.58         6.89 o                         
   0   2  10        225.09        218.85        10.05 o                         
   1   2  10        817.93        791.45         9.39 o                         
   2   2  10         41.90         48.78         2.66 o                         
   3   2  10        338.21        361.74         6.34 o                         
   4   2  10         16.40         17.32         1.71 o                         
   5   2  10        265.71        248.35         7.25 o                         
  -5   3  10        291.38        295.54         9.66 o                         
  -4   3  10         52.93         56.89         4.39 o                         
  -3   3  10        166.74        164.43         5.03 o                         
  -2   3  10         78.75         84.69         3.57 o                         
  -1   3  10        112.82        111.57         3.76 o                         
   0   3  10        147.94        139.33         4.92 o                         
   1   3  10         20.06         27.11         1.95 o                         
   2   3  10        105.88         88.65         4.20 o                         
   3   3  10        173.80        169.03         6.06 o                         
   4   3  10        327.15        322.29         6.94 o                         
   5   3  10         53.91         39.94         4.52 o                         
  -5   4  10         94.62         89.98         7.34 o                         
  -4   4  10          1.69          5.92         1.99 o                         
  -3   4  10         56.42         54.72         3.34 o                         
  -2   4  10        107.16        108.36         4.82 o                         
  -1   4  10        255.55        227.46         5.97 o                         
   0   4  10        211.76        191.55         5.15 o                         
   1   4  10          1.82          7.04         1.89 o                         
   2   4  10         55.55         60.09         3.25 o                         
   3   4  10         32.30         45.69         4.95 o                         
   4   4  10         66.86         61.21         4.64 o                         
  -4   5  10         60.65         62.00         5.88 o                         
  -3   5  10          8.47          7.51         2.18 o                         
  -2   5  10          2.22          2.13         1.40 o                         
  -1   5  10        479.90        460.68        10.77 o                         
   0   5  10         75.49         81.73         5.08 o                         
   1   5  10        441.26        415.94        10.48 o                         
   2   5  10        102.87         97.50         5.29 o                         
   3   5  10         16.28         20.32         3.88 o                         
   4   5  10         34.16         40.91         5.18 o                         
  -2   6  10         98.81        106.15        10.79 o                         
  -1   6  10         31.59         33.20         5.38 o                         
   0   6  10         70.76         80.33         7.32 o                         
   1   6  10          0.21          8.04         2.32 o                         
   2   6  10         96.11        104.71         6.15 o                         
  -2  -6  11         40.06         49.77         5.60 o                         
  -1  -6  11        110.95        108.50         7.73 o                         
   0  -6  11         97.66        110.73         7.85 o                         
   1  -6  11          8.60         13.64         3.42 o                         
   2  -6  11         89.31         94.04         7.21 o                         
  -4  -5  11         57.64         55.03         4.71 o                         
  -3  -5  11        153.24        149.10         6.74 o                         
  -2  -5  11         20.08         23.16         2.86 o                         
  -1  -5  11        114.62        123.00        10.26 o                         
   0  -5  11        401.46        412.77        13.24 o                         
   1  -5  11        112.95        119.46         7.49 o                         
   2  -5  11         18.36         22.35         5.50 o                         
   3  -5  11         71.96         69.20         5.75 o                         
  -5  -4  11        101.60        106.11         8.02 o                         
  -4  -4  11         10.07         12.75         2.40 o                         
  -3  -4  11         92.75         92.21         4.94 o                         
  -2  -4  11        124.00        113.62         5.21 o                         
  -1  -4  11         35.52         39.91         3.18 o                         
   0  -4  11        252.40        241.28         6.36 o                         
   1  -4  11        104.08        100.91         4.75 o                         
   2  -4  11          1.77          4.76         1.60 o                         
   3  -4  11         71.44         76.55         3.68 o                         
   4  -4  11        258.40        233.77         8.46 o                         
  -5  -3  11         18.89         20.91         3.96 o                         
  -4  -3  11         54.79         55.42         3.30 o                         
  -3  -3  11          8.72         13.03         1.49 o                         
  -2  -3  11         88.95         92.12         3.18 o                         
  -1  -3  11        494.79        456.33         5.28 o                         
   0  -3  11         99.96         96.76         4.07 o                         
   1  -3  11        123.54        120.07         4.78 o                         
   2  -3  11         61.42         65.61         3.36 o                         
   3  -3  11         84.50         77.88         3.02 o                         
   4  -3  11        124.15        141.43         4.87 o                         
   5  -3  11        250.23        267.93        20.18 o                         
  -6  -2  11         54.82         52.24         5.70 o                         
  -5  -2  11        114.47        104.07         6.42 o                         
  -4  -2  11        127.26        119.97         4.25 o                         
  -3  -2  11        946.14        902.90         9.14 o                         
  -2  -2  11        158.50        136.31         3.85 o                         
  -1  -2  11        491.05        462.18         8.89 o                         
   0  -2  11        572.88        555.62         9.44 o                         
   1  -2  11         24.34         21.91         5.84 o                         
   2  -2  11        830.93        838.68        15.41 o                         
   3  -2  11        313.13        298.04         6.03 o                         
   4  -2  11        132.64        130.35         4.17 o                         
   5  -2  11         51.51         70.35         5.03 o                         
  -6  -1  11         58.47         56.70         5.39 o                         
  -5  -1  11         16.82         18.47         2.65 o                         
  -4  -1  11        351.69        332.21         8.40 o                         
  -3  -1  11        541.09        535.99         7.84 o                         
  -2  -1  11        902.58        893.87         9.03 o                         
  -1  -1  11          7.90         12.38         1.07 o                         
   0  -1  11        107.81        111.26         3.79 o                         
   1  -1  11          6.76          7.96         0.99 o                         
   2  -1  11        214.92        226.60         6.26 o                         
   3  -1  11         56.93         60.19         3.00 o                         
   4  -1  11         77.22         80.74         3.21 o                         
   5  -1  11          2.91          5.69         2.40 o                         
   6  -1  11         91.40         94.14        11.50 o                         
  -6   0  11         45.35         36.08        10.49 o                         
  -5   0  11        407.53        381.92        12.60 o                         
  -4   0  11          5.82          8.79         1.78 o                         
  -3   0  11        432.98        425.15         9.20 o                         
  -2   0  11         23.64         22.94         1.32 o                         
  -1   0  11         14.09         17.27         1.91 o                         
   0   0  11          3.25          3.46         1.45 o                         
   1   0  11        367.45        368.66         5.30 o                         
   2   0  11        269.67        260.10         5.75 o                         
   3   0  11          3.55         28.59         2.41 o                         
   4   0  11         17.58         23.76         2.29 o                         
   5   0  11         77.34         75.51         3.91 o                         
   6   0  11          0.06          0.00         2.51 o                         
  -6   1  11         58.61         64.56         5.12 o                         
  -5   1  11         15.36         19.15         2.87 o                         
  -4   1  11        346.51        345.76         8.96 o                         
  -3   1  11        552.42        550.34         9.83 o                         
  -2   1  11        906.58        890.13         8.14 o                         
  -1   1  11          6.12          8.84         1.09 o                         
   0   1  11        109.91        107.96         3.40 o                         
   1   1  11          8.50         12.56         2.23 o                         
   2   1  11        216.07        224.24         5.55 o                         
   3   1  11         61.87         72.00         3.68 o                         
   4   1  11         75.53         77.65         3.53 o                         
   5   1  11          3.68          6.29         1.85 o                         
   6   1  11         90.49         81.13         5.63 o                         
  -6   2  11         54.09         56.89         4.91 o                         
  -5   2  11        113.11        116.02         5.98 o                         
  -4   2  11        131.03        120.12         5.50 o                         
  -3   2  11        931.75        900.55        10.89 o                         
  -2   2  11        165.81        144.61         3.83 o                         
  -1   2  11        496.77        483.00        22.46 o                         
   0   2  11        560.67        539.27        13.76 o                         
   1   2  11         24.60         40.64         5.84 o                         
   2   2  11        843.90        840.31        10.21 o                         
   3   2  11        316.22        299.80         5.86 o                         
   4   2  11        139.39        134.60         4.27 o                         
   5   2  11         49.22         57.14         3.75 o                         
  -5   3  11         18.16         21.31         3.05 o                         
  -4   3  11         53.96         57.00         4.30 o                         
  -3   3  11          9.34         18.17         2.07 o                         
  -2   3  11         90.35         93.96         3.80 o                         
  -1   3  11        498.22        464.64         9.46 o                         
   0   3  11         98.56        100.83         4.50 o                         
   1   3  11        115.86        111.82         3.60 o                         
   2   3  11         61.33         65.04         3.89 o                         
   3   3  11         89.83         86.54         3.92 o                         
   4   3  11        125.13        143.23         4.84 o                         
   5   3  11        255.29        234.51         8.51 o                         
  -5   4  11         99.90         96.35         7.57 o                         
  -4   4  11         11.02         11.25         1.88 o                         
  -3   4  11         92.46         97.81         4.43 o                         
  -2   4  11        128.44        124.11         4.72 o                         
  -1   4  11         35.64         38.62         2.80 o                         
   0   4  11        255.56        236.09         5.74 o                         
   1   4  11        104.65        104.19         6.00 o                         
   2   4  11          0.99          4.90         1.56 o                         
   3   4  11         70.48         69.97         5.69 o                         
   4   4  11        260.10        240.43         7.52 o                         
  -4   5  11         57.98         51.26         5.56 o                         
  -3   5  11        150.21        150.90         7.08 o                         
  -2   5  11         18.73         24.63         2.54 o                         
  -1   5  11        109.31        115.47         5.72 o                         
   0   5  11        401.84        381.72        10.04 o                         
   1   5  11        119.73        124.45         5.97 o                         
   2   5  11         18.16         22.96         3.11 o                         
   3   5  11         73.63         69.55         6.25 o                         
  -2   6  11         38.27         44.21         5.28 o                         
  -1   6  11        109.27        107.69         7.50 o                         
   0   6  11        103.61        102.22         7.39 o                         
   1   6  11          8.71          8.77         2.38 o                         
   2   6  11         92.77         93.41         5.81 o                         
  -2  -6  12         13.00         21.09         4.06 o                         
  -1  -6  12         51.95         58.03         6.09 o                         
   0  -6  12         89.90         90.25         7.17 o                         
   1  -6  12         49.75         54.79         5.85 o                         
   2  -6  12         57.36         54.69         6.02 o                         
  -4  -5  12        198.24        187.20         8.20 o                         
  -3  -5  12         57.79         50.69         4.20 o                         
  -2  -5  12         15.97         23.75         3.87 o                         
  -1  -5  12         18.06         28.50         4.07 o                         
   0  -5  12        156.92        157.85         8.42 o                         
   1  -5  12         49.62         53.61         5.13 o                         
   2  -5  12         83.26         81.70         6.35 o                         
   3  -5  12         12.17         16.46         3.48 o                         
  -5  -4  12        164.61        164.41         9.87 o                         
  -4  -4  12         24.77         29.42         3.22 o                         
  -3  -4  12        203.77        186.22         5.75 o                         
  -2  -4  12        110.67         97.28         4.82 o                         
  -1  -4  12        217.09        216.76         6.77 o                         
   0  -4  12         89.42         84.95         5.78 o                         
   1  -4  12         99.27         99.52         5.06 o                         
   2  -4  12         11.46          7.94         1.84 o                         
   3  -4  12         58.36         65.86         3.43 o                         
   4  -4  12        105.25        112.84         8.58 o                         
  -5  -3  12         23.81         25.52         4.18 o                         
  -4  -3  12         93.19        101.18         4.34 o                         
  -3  -3  12          4.76          8.53         1.31 o                         
  -2  -3  12        121.82        113.29         3.95 o                         
  -1  -3  12        383.31        348.70         5.20 o                         
   0  -3  12        449.67        428.37        13.78 o                         
   1  -3  12        568.79        536.29        13.67 o                         
   2  -3  12        591.22        586.98        14.61 o                         
   3  -3  12        112.52        114.55         3.66 o                         
   4  -3  12        228.75        228.39         6.72 o                         
   5  -3  12         34.03         39.78         4.16 o                         
  -6  -2  12         27.84         28.56         4.36 o                         
  -5  -2  12        165.12        153.27         9.24 o                         
  -4  -2  12         96.78         91.24         3.86 o                         
  -3  -2  12        705.56        682.71         8.18 o                         
  -2  -2  12        615.84        585.49         8.05 o                         
  -1  -2  12        946.68        876.33        14.43 o                         
   0  -2  12          7.69          8.64         1.07 o                         
   1  -2  12        121.81        117.24         4.57 o                         
   2  -2  12        127.42        127.83         4.03 o                         
   3  -2  12         47.68         48.52         2.31 o                         
   4  -2  12         27.25         28.30         2.18 o                         
   5  -2  12         29.26         29.36         2.84 o                         
  -6  -1  12         75.23         78.46        14.32 o                         
  -5  -1  12         28.38         35.79         3.42 o                         
  -4  -1  12        132.23        130.24         5.47 o                         
  -3  -1  12         55.33         62.19         3.03 o                         
  -2  -1  12        406.26        407.53         6.31 o                         
  -1  -1  12        113.79        121.12         2.40 o                         
   0  -1  12        601.63        579.40         9.69 o                         
   1  -1  12        149.75        139.25         5.74 o                         
   2  -1  12         73.88         70.80         2.87 o                         
   3  -1  12         69.67         75.28         3.83 o                         
   4  -1  12         64.51         77.77         3.23 o                         
   5  -1  12         43.04         45.94         3.21 o                         
  -6   0  12          3.75          4.85         9.24 o                         
  -5   0  12         74.16         76.43         4.76 o                         
  -4   0  12         32.94         30.30         2.86 o                         
  -3   0  12        556.73        529.28         7.93 o                         
  -2   0  12         10.95         17.45         1.28 o                         
  -1   0  12       1004.97        923.29        23.77 o                         
   0   0  12       1085.54       1123.92        13.81 o                         
   1   0  12        541.45        554.56        10.37 o                         
   2   0  12        300.56        285.35         7.23 o                         
   3   0  12         62.51        101.12         5.20 o                         
   4   0  12        140.37        157.56         5.06 o                         
   5   0  12          0.65          5.17         1.88 o                         
   6   0  12          0.67          0.00         3.08 o                         
  -6   1  12         78.04         88.33         7.44 o                         
  -5   1  12         28.51         36.04         3.48 o                         
  -4   1  12        131.49        129.91         5.66 o                         
  -3   1  12         55.99         59.03         4.79 o                         
  -2   1  12        401.51        398.86         5.65 o                         
  -1   1  12        111.07        119.81         2.64 o                         
   0   1  12        610.34        594.77         8.00 o                         
   1   1  12        155.99        162.46         8.58 o                         
   2   1  12         71.61         73.92         3.42 o                         
   3   1  12         72.08         77.76         3.83 o                         
   4   1  12         64.29         82.03         3.75 o                         
   5   1  12         40.75         46.14         3.74 o                         
  -6   2  12         27.93         33.76         4.04 o                         
  -5   2  12        168.05        161.05         8.57 o                         
  -4   2  12         97.44         92.38         4.93 o                         
  -3   2  12        706.97        691.78        12.72 o                         
  -2   2  12        623.35        614.81         9.08 o                         
  -1   2  12        940.16        879.36        17.90 o                         
   0   2  12          6.39          6.68         1.31 o                         
   1   2  12        122.48        129.40         4.25 o                         
   2   2  12        133.34        128.99         4.30 o                         
   3   2  12         49.55         48.42         2.58 o                         
   4   2  12         25.39         23.84         1.96 o                         
   5   2  12         29.57         28.74         2.78 o                         
  -5   3  12         23.63         21.71         3.04 o                         
  -4   3  12         88.31        105.43         6.27 o                         
  -3   3  12          5.11          9.42         2.10 o                         
  -2   3  12        120.75        111.61         4.22 o                         
  -1   3  12        390.58        362.57         7.23 o                         
   0   3  12        444.29        432.85        17.22 o                         
   1   3  12        564.96        512.21         8.75 o                         
   2   3  12        587.18        554.84        10.81 o                         
   3   3  12        116.30        117.24         4.61 o                         
   4   3  12        231.03        223.41         6.02 o                         
   5   3  12         36.88         31.69         4.78 o                         
  -5   4  12        166.02        160.30        12.79 o                         
  -4   4  12         24.97         27.86         3.26 o                         
  -3   4  12        202.75        208.16         7.49 o                         
  -2   4  12        109.41        106.56         4.43 o                         
  -1   4  12        213.97        213.33         5.91 o                         
   0   4  12         88.82         82.58         3.53 o                         
   1   4  12         95.28        108.56         6.21 o                         
   2   4  12          9.88          8.47         1.98 o                         
   3   4  12         58.91         59.25         5.41 o                         
   4   4  12        103.69        112.10         5.25 o                         
  -4   5  12        197.93        198.81        10.19 o                         
  -3   5  12         58.90         57.55         4.44 o                         
  -2   5  12         14.67         20.45         2.47 o                         
  -1   5  12         17.85         21.48         2.74 o                         
   0   5  12        151.10        145.23         6.34 o                         
   1   5  12         53.26         52.70         4.03 o                         
   2   5  12         83.64         88.18         5.29 o                         
   3   5  12         11.46         16.03         3.56 o                         
  -2   6  12         13.66         22.38         4.08 o                         
  -1   6  12         50.23         49.51         5.44 o                         
   0   6  12         92.84         88.86         5.51 o                         
   1   6  12         51.64         55.13         4.58 o                         
   2   6  12         58.07         55.87         4.67 o                         
  -2  -6  13          0.75          1.43         2.19 o                         
  -1  -6  13         83.99         84.28         7.09 o                         
   0  -6  13         16.07         21.01         4.50 o                         
   1  -6  13        142.01        145.77         9.15 o                         
  -3  -5  13         12.43         12.59         2.50 o                         
  -2  -5  13        144.71        150.71         8.46 o                         
  -1  -5  13         43.02         38.98         4.78 o                         
   0  -5  13         57.23         59.14         5.53 o                         
   1  -5  13         17.68         19.49         3.44 o                         
   2  -5  13         75.55         83.78        10.31 o                         
   3  -5  13        196.16        197.99         8.17 o                         
  -4  -4  13          0.14          6.71         2.25 o                         
  -3  -4  13        181.12        167.18         5.55 o                         
  -2  -4  13          4.45          7.78         1.94 o                         
  -1  -4  13        794.08        761.47        15.61 o                         
   0  -4  13        149.42        151.00         7.61 o                         
   1  -4  13        436.47        430.13         9.84 o                         
   2  -4  13        175.13        165.00         6.54 o                         
   3  -4  13        188.90        175.97         6.10 o                         
   4  -4  13        113.38        113.76         6.01 o                         
  -5  -3  13          2.22          5.38         2.66 o                         
  -4  -3  13        584.64        554.74         9.98 o                         
  -3  -3  13         38.04         38.08         2.31 o                         
  -2  -3  13        975.29        922.87        11.09 o                         
  -1  -3  13        138.49        144.85         3.63 o                         
   0  -3  13        274.86        262.59         9.51 o                         
   1  -3  13        171.58        173.40         5.18 o                         
   2  -3  13        296.46        305.67         9.02 o                         
   3  -3  13          9.08         11.72         1.48 o                         
   4  -3  13        388.00        361.96        10.09 o                         
   5  -3  13         20.05         20.80         3.18 o                         
  -6  -2  13         59.21         56.89         6.10 o                         
  -5  -2  13        192.10        187.75         7.45 o                         
  -4  -2  13          0.07          1.65         1.31 o                         
  -3  -2  13        125.74        117.39         3.61 o                         
  -2  -2  13         65.75         71.79         3.04 o                         
  -1  -2  13        580.07        546.17         7.59 o                         
   0  -2  13         28.57         27.55         1.65 o                         
   1  -2  13        834.16        782.09        18.59 o                         
   2  -2  13        175.98        170.77         4.81 o                         
   3  -2  13        145.16        128.43         3.99 o                         
   4  -2  13         45.79         49.90         2.78 o                         
   5  -2  13         70.48         65.05         4.06 o                         
  -6  -1  13        237.36        230.99         8.87 o                         
  -5  -1  13          0.49          5.47         2.38 o                         
  -4  -1  13        315.88        296.14         8.12 o                         
  -3  -1  13         63.84         65.50         3.14 o                         
  -2  -1  13        258.72        239.40         6.81 o                         
  -1  -1  13        189.19        182.62         4.12 o                         
   0  -1  13        475.65        483.63         8.30 o                         
   1  -1  13         21.43         21.17         1.68 o                         
   2  -1  13        435.58        447.95         8.69 o                         
   3  -1  13         28.94         32.47         2.31 o                         
   4  -1  13        112.37        108.39         4.91 o                         
   5  -1  13         40.18         41.91         3.63 o                         
  -6   0  13         45.91         41.12        13.63 o                         
  -5   0  13        166.63        162.89         8.55 o                         
  -4   0  13        203.26        194.20         6.64 o                         
  -3   0  13        711.87        654.46        10.44 o                         
  -2   0  13        548.31        496.84        12.78 o                         
  -1   0  13         21.24         30.53         4.58 o                         
   0   0  13          4.03         12.58         2.25 o                         
   1   0  13       1229.75       1132.05        15.28 o                         
   2   0  13        442.54        423.63         7.58 o                         
   3   0  13        620.44        590.68        10.29 o                         
   4   0  13        100.19         91.49         4.00 o                         
   5   0  13          1.51          2.30         2.57 o                         
  -6   1  13        236.24        237.67         9.31 o                         
  -5   1  13          0.54          1.72         1.64 o                         
  -4   1  13        317.53        307.62         8.62 o                         
  -3   1  13         63.12         61.76         3.56 o                         
  -2   1  13        257.50        258.12         4.70 o                         
  -1   1  13        189.43        185.30         3.30 o                         
   0   1  13        475.11        481.98         7.48 o                         
   1   1  13         22.03         24.26         1.56 o                         
   2   1  13        435.45        429.52         7.91 o                         
   3   1  13         30.91         32.40         2.63 o                         
   4   1  13        110.81        109.54         4.30 o                         
   5   1  13         38.35         38.86         3.59 o                         
  -6   2  13         58.70         55.13         4.83 o                         
  -5   2  13        188.96        195.06         9.78 o                         
  -4   2  13          0.14          3.30         1.84 o                         
  -3   2  13        134.03        125.91         4.43 o                         
  -2   2  13         66.30         73.49         3.38 o                         
  -1   2  13        578.96        563.10        14.03 o                         
   0   2  13         28.07         28.66         2.10 o                         
   1   2  13        834.01        802.75        10.67 o                         
   2   2  13        179.78        178.97         5.09 o                         
   3   2  13        142.68        121.87         3.95 o                         
   4   2  13         46.59         50.69         2.87 o                         
   5   2  13         71.61         67.53         4.07 o                         
  -5   3  13          2.17         11.83         3.33 o                         
  -4   3  13        579.48        553.05        25.27 o                         
  -3   3  13         37.16         36.11         3.26 o                         
  -2   3  13        990.51        945.60        12.03 o                         
  -1   3  13        138.96        144.33         5.25 o                         
   0   3  13        270.15        263.58         6.67 o                         
   1   3  13        174.34        166.45         5.28 o                         
   2   3  13        290.30        280.32         6.82 o                         
   3   3  13          8.10          9.07         1.65 o                         
   4   3  13        390.68        375.28         7.80 o                         
   5   3  13         18.00         18.11         3.31 o                         
  -4   4  13          0.19          5.60         2.50 o                         
  -3   4  13        178.46        176.27         5.96 o                         
  -2   4  13          4.34          5.70         1.53 o                         
  -1   4  13        788.88        750.72        12.84 o                         
   0   4  13        151.16        144.91         4.72 o                         
   1   4  13        421.96        395.91         9.60 o                         
   2   4  13        177.12        156.90         6.49 o                         
   3   4  13        189.63        177.09         8.93 o                         
   4   4  13        117.84        119.33         6.24 o                         
  -3   5  13         12.81         15.66         2.70 o                         
  -2   5  13        140.38        156.40         5.97 o                         
  -1   5  13         43.12         38.65         3.51 o                         
   0   5  13         62.24         68.72         4.51 o                         
   1   5  13         18.29         22.84         2.91 o                         
   2   5  13         73.10         81.08         6.61 o                         
   3   5  13        195.24        197.64        10.31 o                         
  -2   6  13          0.72          2.85         2.29 o                         
  -1   6  13         82.83         84.98         6.96 o                         
   0   6  13         16.20         16.93         2.80 o                         
   1   6  13        144.06        139.79         7.07 o                         
  -1  -6  14         35.80         38.80         5.14 o                         
   0  -6  14         57.99         58.98         6.10 o                         
   1  -6  14        202.27        201.88        10.70 o                         
  -3  -5  14         27.67         32.80         3.68 o                         
  -2  -5  14        374.04        357.76        12.87 o                         
  -1  -5  14         15.01         15.03         3.23 o                         
   0  -5  14        120.58        116.53        10.65 o                         
   1  -5  14         87.19         85.41         6.49 o                         
   2  -5  14        271.23        266.21        14.51 o                         
   3  -5  14        181.25        175.18         9.33 o                         
  -4  -4  14        141.00        133.62         6.49 o                         
  -3  -4  14        113.08        103.62         4.40 o                         
  -2  -4  14         30.17         34.07         3.92 o                         
  -1  -4  14        136.01        126.00        10.12 o                         
   0  -4  14          8.42          5.69         2.30 o                         
   1  -4  14        394.83        393.90         9.67 o                         
   2  -4  14         84.97         86.35         4.94 o                         
   3  -4  14        104.79         95.93         4.80 o                         
   4  -4  14          3.02         10.76         3.18 o                         
  -5  -3  14        184.25        182.39         9.95 o                         
  -4  -3  14         10.06         15.09         2.14 o                         
  -3  -3  14         72.79         67.43         3.05 o                         
  -2  -3  14        443.94        453.73        10.37 o                         
  -1  -3  14        199.59        185.93         4.59 o                         
   0  -3  14        732.93        717.25        22.91 o                         
   1  -3  14        231.21        218.76         6.10 o                         
   2  -3  14         10.04         10.34         1.46 o                         
   3  -3  14         15.98         19.34         1.88 o                         
   4  -3  14        112.25        104.51         4.41 o                         
   5  -3  14         56.27         63.28        12.73 o                         
  -5  -2  14        298.31        283.31         9.03 o                         
  -4  -2  14         61.22         58.82         3.21 o                         
  -3  -2  14        126.50        120.00         3.69 o                         
  -2  -2  14         41.84         51.50         2.68 o                         
  -1  -2  14        805.35        754.91         9.24 o                         
   0  -2  14        141.18        136.82         3.53 o                         
   1  -2  14        490.15        477.21         9.31 o                         
   2  -2  14         36.16         56.74         3.00 o                         
   3  -2  14        425.55        430.57        13.98 o                         
   4  -2  14         72.28         69.62         3.40 o                         
   5  -2  14        432.75        380.71        14.38 o                         
  -6  -1  14          0.66         10.17         3.42 o                         
  -5  -1  14         33.52         36.44         3.51 o                         
  -4  -1  14        467.18        435.13         9.92 o                         
  -3  -1  14         42.27         46.98         2.61 o                         
  -2  -1  14        653.63        629.32         7.08 o                         
  -1  -1  14         96.03         86.70         2.56 o                         
   0  -1  14        297.13        301.05         6.90 o                         
   1  -1  14         40.99         30.21         1.72 o                         
   2  -1  14        473.81        475.83         9.28 o                         
   3  -1  14         24.30         26.37         2.55 o                         
   4  -1  14        309.47        289.26         7.25 o                         
   5  -1  14         70.67         72.16         4.72 o                         
  -6   0  14         17.88         18.95         4.76 o                         
  -5   0  14         11.41         13.77         3.84 o                         
  -4   0  14        399.40        377.90        11.11 o                         
  -3   0  14       1240.80       1165.90        14.10 o                         
  -2   0  14        262.86        252.58         5.72 o                         
  -1   0  14        347.69        332.40         8.16 o                         
   0   0  14        168.87        180.81         6.20 o                         
   1   0  14         63.02         65.91         4.37 o                         
   2   0  14         10.38         26.31         3.46 o                         
   3   0  14        931.96        868.38        12.63 o                         
   4   0  14        110.47        102.81         4.25 o                         
   5   0  14        124.05        124.86         7.58 o                         
  -6   1  14          0.45          3.31         2.22 o                         
  -5   1  14         31.61         31.56         3.67 o                         
  -4   1  14        467.14        432.54        10.24 o                         
  -3   1  14         43.33         45.78         3.06 o                         
  -2   1  14        647.16        629.10         7.50 o                         
  -1   1  14         99.05         86.19         3.30 o                         
   0   1  14        300.55        306.34         6.25 o                         
   1   1  14         40.13         31.97         2.03 o                         
   2   1  14        481.75        461.31         8.32 o                         
   3   1  14         24.03         22.50         2.33 o                         
   4   1  14        301.20        279.16         6.86 o                         
   5   1  14         69.92         72.16         4.81 o                         
  -5   2  14        296.73        287.59        12.08 o                         
  -4   2  14         61.72         58.00         4.12 o                         
  -3   2  14        127.91        120.43         4.32 o                         
  -2   2  14         41.83         58.09         3.49 o                         
  -1   2  14        797.46        783.69        11.62 o                         
   0   2  14        143.62        138.64         4.46 o                         
   1   2  14        485.65        475.18         8.90 o                         
   2   2  14         36.84         59.95         3.74 o                         
   3   2  14        431.37        427.56         7.38 o                         
   4   2  14         72.83         70.61         3.37 o                         
   5   2  14        422.87        387.28        11.07 o                         
  -5   3  14        182.40        188.67        10.04 o                         
  -4   3  14          8.63         17.98         2.97 o                         
  -3   3  14         74.16         70.38         3.62 o                         
  -2   3  14        436.28        444.40         7.88 o                         
  -1   3  14        201.80        192.37         9.07 o                         
   0   3  14        725.78        703.14        16.33 o                         
   1   3  14        228.37        201.81         5.18 o                         
   2   3  14         12.66         12.61         2.21 o                         
   3   3  14         16.21         17.77         1.93 o                         
   4   3  14        107.78        100.75         4.22 o                         
   5   3  14         57.23         60.69         4.67 o                         
  -4   4  14        135.75        136.54         9.03 o                         
  -3   4  14        112.17        110.92         5.79 o                         
  -2   4  14         29.51         34.52         2.95 o                         
  -1   4  14        143.33        129.85         4.84 o                         
   0   4  14          8.03          4.81         1.31 o                         
   1   4  14        395.27        373.56        11.86 o                         
   2   4  14         85.14         83.26         4.93 o                         
   3   4  14        106.14         99.03         4.73 o                         
   4   4  14          3.17          9.63         1.94 o                         
  -3   5  14         25.45         28.67         3.48 o                         
  -2   5  14        370.30        368.10         9.12 o                         
  -1   5  14         14.82         18.98         3.56 o                         
   0   5  14        119.25        112.60         5.71 o                         
   1   5  14         87.71         83.56         5.02 o                         
   2   5  14        268.76        254.08        11.31 o                         
   3   5  14        181.07        177.11        10.00 o                         
  -1   6  14         34.40         38.83         5.23 o                         
   0   6  14         59.76         48.71         4.40 o                         
   1   6  14        203.83        192.65         8.29 o                         
  -1  -6  15          4.08         15.25         3.82 o                         
   0  -6  15        119.85        128.86         8.73 o                         
  -3  -5  15        345.37        345.35        14.52 o                         
  -2  -5  15         70.97         69.34         6.11 o                         
  -1  -5  15         12.03         16.22         3.62 o                         
   0  -5  15         34.61         34.96         6.02 o                         
   1  -5  15         53.87         50.40         5.14 o                         
   2  -5  15        133.45        137.30         8.34 o                         
   3  -5  15        206.14        178.20        12.56 o                         
  -4  -4  15        276.79        242.31        10.63 o                         
  -3  -4  15         24.06         24.33         2.27 o                         
  -2  -4  15         32.83         34.39         3.17 o                         
  -1  -4  15        108.10        106.52         6.73 o                         
   0  -4  15         47.33         49.31         4.72 o                         
   1  -4  15         80.96         77.45         4.59 o                         
   2  -4  15        106.06        104.43         5.56 o                         
   3  -4  15         73.21         83.00         5.21 o                         
   4  -4  15          9.19         10.34         3.03 o                         
  -5  -3  15         76.22         58.19        13.60 o                         
  -4  -3  15         84.86         85.00         4.21 o                         
  -3  -3  15          4.14          6.38         1.27 o                         
  -2  -3  15         26.71         23.90         3.93 o                         
  -1  -3  15         60.60         60.30         2.58 o                         
   0  -3  15        539.81        560.24        15.24 o                         
   1  -3  15         55.03         52.79         3.09 o                         
   2  -3  15        259.95        238.99         6.18 o                         
   3  -3  15         83.45         81.56         3.52 o                         
   4  -3  15         90.86         90.54         6.09 o                         
  -5  -2  15         83.97         81.20         8.41 o                         
  -4  -2  15         47.86         46.07         2.98 o                         
  -3  -2  15         43.30         38.38         2.29 o                         
  -2  -2  15        770.70        706.03        11.02 o                         
  -1  -2  15        576.86        532.99         8.06 o                         
   0  -2  15       1043.65        983.32        13.45 o                         
   1  -2  15        266.00        253.03         9.63 o                         
   2  -2  15         48.52         36.59         2.48 o                         
   3  -2  15         52.58         49.95         2.64 o                         
   4  -2  15        116.09         98.68         3.89 o                         
   5  -2  15        120.17        111.24         7.58 o                         
  -6  -1  15         12.73         18.66         4.59 o                         
  -5  -1  15         72.48         67.77         4.62 o                         
  -4  -1  15         64.51         67.32         4.20 o                         
  -3  -1  15         81.93         85.63         3.56 o                         
  -2  -1  15        421.35        396.74         5.81 o                         
  -1  -1  15        281.89        257.75         4.23 o                         
   0  -1  15       1664.28       1700.73        16.61 o                         
   1  -1  15        200.11        166.74         5.42 o                         
   2  -1  15        997.80        933.23        13.29 o                         
   3  -1  15         75.08         61.57         3.68 o                         
   4  -1  15        158.16        162.01         6.54 o                         
   5  -1  15        150.51        144.14         6.75 o                         
  -6   0  15          0.36          4.36         2.72 o                         
  -5   0  15         12.95         17.42         3.39 o                         
  -4   0  15         15.95         24.01         3.66 o                         
  -3   0  15        317.94        314.38        10.16 o                         
  -2   0  15        520.78        484.18        10.81 o                         
  -1   0  15        397.70        392.01         9.21 o                         
   0   0  15         13.96         17.70         3.30 o                         
   1   0  15        157.01        160.66         6.48 o                         
   2   0  15        110.88        110.44         5.96 o                         
   3   0  15        539.48        547.66        13.46 o                         
   4   0  15          8.63         15.90         3.30 o                         
   5   0  15        301.66        301.09        16.20 o                         
  -6   1  15         13.03         14.30         2.84 o                         
  -5   1  15         71.54         70.48         4.73 o                         
  -4   1  15         65.46         67.80         4.24 o                         
  -3   1  15         81.46         78.63         4.00 o                         
  -2   1  15        420.56        404.52         6.14 o                         
  -1   1  15        289.79        274.11         5.54 o                         
   0   1  15       1649.66       1625.21        33.77 o                         
   1   1  15        201.15        205.20         9.55 o                         
   2   1  15       1007.94        976.72        17.17 o                         
   3   1  15         73.90         61.19         3.64 o                         
   4   1  15        154.34        157.48         5.34 o                         
   5   1  15        151.60        144.48         7.03 o                         
  -5   2  15         83.62         76.74         5.31 o                         
  -4   2  15         45.22         43.48         3.60 o                         
  -3   2  15         44.61         35.94         2.92 o                         
  -2   2  15        782.74        722.89         8.91 o                         
  -1   2  15        568.30        539.41        12.51 o                         
   0   2  15       1028.93       1005.49        12.17 o                         
   1   2  15        260.28        278.55         6.83 o                         
   2   2  15         45.48         36.39         2.45 o                         
   3   2  15         54.62         49.31         2.71 o                         
   4   2  15        119.00         95.27         3.92 o                         
   5   2  15        116.68        100.08         5.05 o                         
  -5   3  15         74.05         73.46         7.00 o                         
  -4   3  15         85.96         96.42         5.54 o                         
  -3   3  15          4.60          4.21         1.35 o                         
  -2   3  15         25.30         23.77         2.11 o                         
  -1   3  15         58.74         57.23         2.90 o                         
   0   3  15        535.76        513.34         8.34 o                         
   1   3  15         53.50         49.46         2.84 o                         
   2   3  15        260.71        246.32         6.72 o                         
   3   3  15         84.94         73.72         3.48 o                         
   4   3  15         93.51         87.88         4.01 o                         
  -4   4  15        278.46        255.88        11.35 o                         
  -3   4  15         23.65         29.19         4.38 o                         
  -2   4  15         33.09         34.83         3.36 o                         
  -1   4  15        106.13        105.19         5.06 o                         
   0   4  15         47.21         42.26         3.16 o                         
   1   4  15         78.71         69.23         5.49 o                         
   2   4  15        108.57         99.14         4.69 o                         
   3   4  15         71.03         77.87         4.39 o                         
   4   4  15         10.01         11.43         2.22 o                         
  -3   5  15        341.48        366.68        17.45 o                         
  -2   5  15         72.49         73.45         4.31 o                         
  -1   5  15         13.04         12.17         2.20 o                         
   0   5  15         35.71         36.55         3.49 o                         
   1   5  15         55.44         53.04         5.21 o                         
   2   5  15        131.09        133.94         8.38 o                         
   3   5  15        206.66        195.82         8.43 o                         
  -1   6  15          3.63          5.97         3.97 o                         
   0   6  15        121.93        122.33         6.57 o                         
  -3  -5  16        160.94        150.87         8.75 o                         
  -2  -5  16         96.64         96.77         7.08 o                         
  -1  -5  16         40.69         40.75         4.73 o                         
   0  -5  16         35.37         35.54         4.50 o                         
   1  -5  16        136.32        134.02         8.30 o                         
   2  -5  16         23.11         21.98         3.83 o                         
  -4  -4  16        111.19         99.84         7.02 o                         
  -3  -4  16         34.66         34.07         2.56 o                         
  -2  -4  16         27.54         24.48         2.85 o                         
  -1  -4  16        104.65         98.62         7.84 o                         
   0  -4  16        124.16        125.71         7.30 o                         
   1  -4  16         16.00         20.09         2.65 o                         
   2  -4  16        389.02        383.31        10.54 o                         
   3  -4  16        112.59        107.09         5.88 o                         
   4  -4  16         32.55         35.38         4.54 o                         
  -5  -3  16         52.66         41.01        10.20 o                         
  -4  -3  16         24.37         28.18         2.60 o                         
  -3  -3  16         81.03         79.70         3.37 o                         
  -2  -3  16         88.25         97.66         4.07 o                         
  -1  -3  16         54.11         51.68         2.42 o                         
   0  -3  16        262.39        269.75        10.59 o                         
   1  -3  16        129.68        122.92         4.65 o                         
   2  -3  16         74.96         83.64         4.08 o                         
   3  -3  16         41.87         44.91         3.17 o                         
   4  -3  16         72.07         69.77         4.67 o                         
  -5  -2  16          6.19         11.95         2.44 o                         
  -4  -2  16         83.89         86.16         4.05 o                         
  -3  -2  16          3.29          9.00         1.77 o                         
  -2  -2  16         44.56         46.85         2.67 o                         
  -1  -2  16         19.60         22.24         2.11 o                         
   0  -2  16        266.89        259.00         5.67 o                         
   1  -2  16        487.61        469.65        10.71 o                         
   2  -2  16        166.37        153.91         5.94 o                         
   3  -2  16         49.66         47.55         2.99 o                         
   4  -2  16         26.08         25.48         2.85 o                         
   5  -2  16         53.39         55.46         7.40 o                         
  -5  -1  16         62.89         63.52         4.51 o                         
  -4  -1  16         19.56         22.53         4.04 o                         
  -3  -1  16        110.56         91.99         4.31 o                         
  -2  -1  16         40.76         67.62         2.74 o                         
  -1  -1  16        304.49        273.07         4.90 o                         
   0  -1  16        652.18        642.01        10.72 o                         
   1  -1  16        127.46        112.89         4.15 o                         
   2  -1  16        484.20        476.05        12.82 o                         
   3  -1  16        145.86        158.09         7.58 o                         
   4  -1  16        351.86        334.35        17.79 o                         
   5  -1  16        105.55        102.36        10.63 o                         
  -6   0  16          2.69          3.16         3.88 o                         
  -5   0  16         12.31         19.69         3.65 o                         
  -4   0  16          1.20          9.49         3.09 o                         
  -3   0  16         21.24         36.58         4.21 o                         
  -2   0  16        300.23        265.20         6.30 o                         
  -1   0  16        588.03        543.42        11.35 o                         
   0   0  16        148.75        145.20         6.19 o                         
   1   0  16          0.59          5.80         2.25 o                         
   2   0  16        274.35        259.57         9.08 o                         
   3   0  16        468.21        485.73        13.07 o                         
   4   0  16        737.18        731.04        17.28 o                         
   5   0  16         71.84         75.90         6.61 o                         
  -5   1  16         60.49         59.15         4.49 o                         
  -4   1  16         20.61         22.79         2.81 o                         
  -3   1  16        112.08         94.50         4.33 o                         
  -2   1  16         40.06         74.10         3.08 o                         
  -1   1  16        302.57        283.34         8.46 o                         
   0   1  16        650.15        636.64        12.37 o                         
   1   1  16        120.15        114.45         5.64 o                         
   2   1  16        485.59        476.81        10.56 o                         
   3   1  16        144.71        154.63         5.70 o                         
   4   1  16        349.06        318.97         7.66 o                         
   5   1  16        101.06         99.39         5.96 o                         
  -5   2  16          5.67         13.21         2.70 o                         
  -4   2  16         79.65         80.75         4.85 o                         
  -3   2  16          3.36          8.50         1.98 o                         
  -2   2  16         48.99         53.65         2.64 o                         
  -1   2  16         19.33         20.38         2.04 o                         
   0   2  16        268.59        267.77         6.63 o                         
   1   2  16        489.32        471.42        11.26 o                         
   2   2  16        162.18        149.06         4.70 o                         
   3   2  16         49.55         43.86         2.60 o                         
   4   2  16         25.76         21.26         2.13 o                         
   5   2  16         52.49         56.43         4.65 o                         
  -5   3  16         54.47         54.07         4.60 o                         
  -4   3  16         25.83         28.23         3.22 o                         
  -3   3  16         83.70         75.95         3.85 o                         
  -2   3  16         87.15         96.27         3.94 o                         
  -1   3  16         57.11         55.01         2.87 o                         
   0   3  16        262.78        243.30         5.98 o                         
   1   3  16        128.85        117.20         4.26 o                         
   2   3  16         72.91         76.56         3.96 o                         
   3   3  16         43.94         42.44         2.75 o                         
   4   3  16         70.37         64.08         3.58 o                         
  -4   4  16        114.38         90.46         9.28 o                         
  -3   4  16         35.41         39.98         3.87 o                         
  -2   4  16         30.81         27.76         2.51 o                         
  -1   4  16        105.45         92.68         4.76 o                         
   0   4  16        122.66        117.64         6.64 o                         
   1   4  16         16.03         16.78         2.77 o                         
   2   4  16        386.37        355.34         8.87 o                         
   3   4  16        109.66        102.67         5.08 o                         
   4   4  16         35.57         33.72         3.76 o                         
  -3   5  16        162.35        165.30         9.85 o                         
  -2   5  16         97.21         92.87         6.77 o                         
  -1   5  16         42.53         39.63         4.45 o                         
   0   5  16         35.67         32.86         4.19 o                         
   1   5  16        139.48        131.19         8.02 o                         
   2   5  16         22.21         24.18         4.05 o                         
  -3  -5  17          2.79          7.90         2.35 o                         
  -2  -5  17         74.68         65.07         6.00 o                         
  -1  -5  17         37.02         39.21         4.86 o                         
   0  -5  17          8.61         10.31         2.96 o                         
   1  -5  17         81.31         87.49         6.90 o                         
   2  -5  17         11.08         15.20         3.49 o                         
  -4  -4  17         92.26         92.37         5.52 o                         
  -3  -4  17        181.01        172.52         5.45 o                         
  -2  -4  17         24.71         30.46         4.02 o                         
  -1  -4  17        123.93        124.56         9.43 o                         
   0  -4  17        142.22        149.59         8.12 o                         
   1  -4  17          1.35          3.83         1.88 o                         
   2  -4  17        242.71        245.87         8.70 o                         
   3  -4  17         35.92         27.45         3.37 o                         
  -5  -3  17          9.45          7.45         5.02 o                         
  -4  -3  17         38.63         40.66         3.09 o                         
  -3  -3  17         45.81         46.95         2.72 o                         
  -2  -3  17        163.87        156.30         5.14 o                         
  -1  -3  17         34.33         32.91         2.09 o                         
   0  -3  17          1.87          4.25         1.56 o                         
   1  -3  17        210.63        208.74         6.93 o                         
   2  -3  17         41.64         40.20         3.02 o                         
   3  -3  17         58.42         63.09         3.76 o                         
   4  -3  17         18.91         23.00         2.92 o                         
  -5  -2  17         12.40         15.01         3.65 o                         
  -4  -2  17         55.42         56.70         3.40 o                         
  -3  -2  17         15.21         16.96         1.90 o                         
  -2  -2  17         30.46         34.89         2.39 o                         
  -1  -2  17         91.63         92.53         3.73 o                         
   0  -2  17         49.03         47.72         2.42 o                         
   1  -2  17         99.04         97.27         4.83 o                         
   2  -2  17         78.15         65.97         4.82 o                         
   3  -2  17          6.17          7.67         1.92 o                         
   4  -2  17         89.87         96.41         5.18 o                         
  -5  -1  17         96.56        104.41         5.79 o                         
  -4  -1  17         43.67         46.79         4.32 o                         
  -3  -1  17         17.00         16.25         2.17 o                         
  -2  -1  17        217.26        224.35         4.98 o                         
  -1  -1  17         61.66         52.32         1.92 o                         
   0  -1  17        134.33        133.81         5.29 o                         
   1  -1  17         59.94         56.82         3.12 o                         
   2  -1  17        137.74        141.50         7.03 o                         
   3  -1  17        144.67        137.48         7.30 o                         
   4  -1  17        171.79        176.26         8.90 o                         
   5  -1  17        113.32         90.89        28.58 o                         
  -5   0  17        183.13        195.72        10.79 o                         
  -4   0  17         35.34         32.98         3.97 o                         
  -3   0  17         28.82         38.30         4.32 o                         
  -2   0  17        281.97        252.03         6.38 o                         
  -1   0  17         79.49         75.43         4.62 o                         
   0   0  17         37.14         38.14         3.71 o                         
   1   0  17        285.93        248.89         8.51 o                         
   2   0  17         23.95         15.17         2.82 o                         
   3   0  17         44.04         42.14         4.32 o                         
   4   0  17        285.36        285.38        11.16 o                         
   5   0  17         42.50         30.25         9.19 o                         
  -5   1  17         96.02        101.67         5.84 o                         
  -4   1  17         42.19         43.57         3.56 o                         
  -3   1  17         16.82         14.55         2.05 o                         
  -2   1  17        220.67        232.13         4.80 o                         
  -1   1  17         58.33         51.85         2.73 o                         
   0   1  17        130.28        130.19         5.42 o                         
   1   1  17         64.78         67.58         4.68 o                         
   2   1  17        136.39        133.32         7.12 o                         
   3   1  17        144.26        134.57         5.43 o                         
   4   1  17        172.67        176.63         8.98 o                         
   5   1  17        112.76        107.05         6.23 o                         
  -5   2  17         10.97         19.43         4.33 o                         
  -4   2  17         55.90         57.97         4.15 o                         
  -3   2  17         16.93         17.30         2.25 o                         
  -2   2  17         31.99         34.47         2.24 o                         
  -1   2  17         93.41         98.14         3.99 o                         
   0   2  17         51.80         49.89         3.08 o                         
   1   2  17        100.14        105.70         6.83 o                         
   2   2  17         78.47         71.83         3.38 o                         
   3   2  17          6.20          4.82         1.22 o                         
   4   2  17         89.28         89.91         4.52 o                         
  -5   3  17          9.32          7.58         2.53 o                         
  -4   3  17         41.84         42.91         5.05 o                         
  -3   3  17         47.93         49.27         3.18 o                         
  -2   3  17        166.87        159.34         5.11 o                         
  -1   3  17         33.61         31.03         2.30 o                         
   0   3  17          2.37          3.65         1.40 o                         
   1   3  17        209.77        201.82         5.75 o                         
   2   3  17         41.95         34.11         2.83 o                         
   3   3  17         62.55         61.76         3.80 o                         
   4   3  17         18.72         16.18         2.49 o                         
  -4   4  17         91.91         81.00        14.67 o                         
  -3   4  17        182.21        188.72        11.44 o                         
  -2   4  17         25.80         36.39         5.58 o                         
  -1   4  17        128.34        116.93         4.58 o                         
   0   4  17        148.12        139.36         5.88 o                         
   1   4  17          1.11          1.16         1.71 o                         
   2   4  17        242.57        236.80         7.46 o                         
   3   4  17         36.05         27.53         2.79 o                         
  -3   5  17          3.20          8.27         2.58 o                         
  -2   5  17         77.31         58.55         5.98 o                         
  -1   5  17         36.53         35.09         4.28 o                         
   0   5  17          9.29          7.56         2.63 o                         
   1   5  17         82.99         74.68         6.33 o                         
   2   5  17         10.82         14.23         2.66 o                         
  -2  -5  18         68.28         76.23         6.50 o                         
  -1  -5  18          9.54         15.10         3.43 o                         
   0  -5  18         98.03        107.22         7.57 o                         
   1  -5  18         47.39         46.70         5.33 o                         
   2  -5  18        151.50        143.29         8.89 o                         
  -4  -4  18         72.40         67.10         8.60 o                         
  -3  -4  18        127.46        118.75         4.62 o                         
  -2  -4  18         48.58         49.12         5.05 o                         
  -1  -4  18         43.16         43.73         4.71 o                         
   0  -4  18         17.66         18.59         3.32 o                         
   1  -4  18        124.30        127.45         7.68 o                         
   2  -4  18         68.20         73.55         5.03 o                         
   3  -4  18         24.66         23.37         3.96 o                         
  -4  -3  18         46.96         50.58         3.51 o                         
  -3  -3  18         49.77         47.43         2.76 o                         
  -2  -3  18          7.06          8.48         1.43 o                         
  -1  -3  18         51.12         53.77         3.15 o                         
   0  -3  18        162.91        160.40         5.41 o                         
   1  -3  18        109.55        110.45         4.67 o                         
   2  -3  18         76.44         77.99         4.05 o                         
   3  -3  18         17.07         22.37         2.56 o                         
   4  -3  18          7.90          9.94         2.25 o                         
  -5  -2  18         42.80         40.25         5.75 o                         
  -4  -2  18          3.53          6.55         1.65 o                         
  -3  -2  18         24.18         24.71         2.26 o                         
  -2  -2  18         16.29         18.44         1.80 o                         
  -1  -2  18        233.14        222.80         4.67 o                         
   0  -2  18        105.30         99.17         3.47 o                         
   1  -2  18         17.25         21.48         2.74 o                         
   2  -2  18         31.94         37.02         3.29 o                         
   3  -2  18         20.21         25.08         6.56 o                         
   4  -2  18         15.98         19.62         2.69 o                         
  -5  -1  18        146.55        141.01         8.53 o                         
  -4  -1  18        259.43        254.61         8.04 o                         
  -3  -1  18         33.86         30.07         2.70 o                         
  -2  -1  18        277.51        272.06         5.03 o                         
  -1  -1  18        119.82        110.31         4.01 o                         
   0  -1  18         40.73         44.63         3.25 o                         
   1  -1  18         22.44         26.82         2.87 o                         
   2  -1  18        174.51        181.63         8.27 o                         
   3  -1  18         75.21         86.96         6.06 o                         
   4  -1  18        194.62        191.93         9.50 o                         
   5  -1  18         27.53         31.21         4.37 o                         
  -5   0  18        119.26        131.37         8.38 o                         
  -4   0  18         76.69        105.36         7.01 o                         
  -3   0  18        141.37        128.68         6.97 o                         
  -2   0  18          0.77          1.89         1.27 o                         
  -1   0  18        128.18        118.21         5.75 o                         
   0   0  18        707.50        749.98        14.70 o                         
   1   0  18         12.77         14.54         2.70 o                         
   2   0  18         19.09         21.92         3.19 o                         
   3   0  18         13.12         25.76         3.99 o                         
   4   0  18          0.09          1.40         2.14 o                         
   5   0  18         17.83         24.24         4.09 o                         
  -5   1  18        144.01        154.33         9.29 o                         
  -4   1  18        259.00        254.58        10.79 o                         
  -3   1  18         33.84         30.67         3.84 o                         
  -2   1  18        273.26        272.36         7.03 o                         
  -1   1  18        120.97        114.29         5.88 o                         
   0   1  18         43.67         46.36         2.97 o                         
   1   1  18         23.80         29.28         4.83 o                         
   2   1  18        180.56        184.99         8.40 o                         
   3   1  18         76.76         84.97         6.15 o                         
   4   1  18        192.33        183.60         9.38 o                         
   5   1  18         30.29         32.10         3.67 o                         
  -5   2  18         41.58         41.44         5.28 o                         
  -4   2  18          3.55          5.47         2.71 o                         
  -3   2  18         23.48         26.82         3.66 o                         
  -2   2  18         16.38         20.40         2.36 o                         
  -1   2  18        234.56        221.78         6.00 o                         
   0   2  18        105.76        104.56         4.42 o                         
   1   2  18         17.18         21.77         2.66 o                         
   2   2  18         33.99         35.94         3.23 o                         
   3   2  18         19.32         18.38         2.23 o                         
   4   2  18         14.92         16.87         2.33 o                         
  -4   3  18         46.55         50.34         5.69 o                         
  -3   3  18         49.50         48.20         3.92 o                         
  -2   3  18          7.10          7.97         1.80 o                         
  -1   3  18         51.97         51.53         2.92 o                         
   0   3  18        166.47        161.11         5.10 o                         
   1   3  18        107.84        105.09         5.12 o                         
   2   3  18         80.29         78.98         4.20 o                         
   3   3  18         17.95         19.06         2.43 o                         
   4   3  18          7.93          5.94         1.64 o                         
  -4   4  18         72.17         78.60         7.07 o                         
  -3   4  18        124.48        120.66         9.21 o                         
  -2   4  18         48.03         55.36         4.38 o                         
  -1   4  18         45.99         44.01         2.96 o                         
   0   4  18         16.85         15.17         2.26 o                         
   1   4  18        125.82        129.14         6.09 o                         
   2   4  18         70.99         81.70         4.58 o                         
   3   4  18         25.64         19.73         2.55 o                         
  -2   5  18         70.42         69.98         6.43 o                         
  -1   5  18          9.99         14.45         3.10 o                         
   0   5  18        102.46        103.44         5.66 o                         
   1   5  18         48.04         50.05         4.19 o                         
   2   5  18        151.55        142.32         7.12 o                         
  -2  -5  19         85.27         82.67         7.01 o                         
  -1  -5  19         22.81         27.48         4.33 o                         
   0  -5  19         38.43         45.80         5.28 o                         
   1  -5  19         32.11         32.84         4.68 o                         
  -3  -4  19         53.23         52.17         3.57 o                         
  -2  -4  19         99.48         98.28         6.88 o                         
  -1  -4  19          7.40          7.00         2.43 o                         
   0  -4  19         11.65         13.88         3.01 o                         
   1  -4  19        112.11        108.16         7.27 o                         
   2  -4  19         23.20         27.53         3.47 o                         
   3  -4  19        202.26        185.39         8.08 o                         
  -4  -3  19        164.08        161.70         8.39 o                         
  -3  -3  19        102.90        110.20         4.74 o                         
  -2  -3  19         27.44         29.06         2.51 o                         
  -1  -3  19         37.55         38.67         2.83 o                         
   0  -3  19        353.54        377.35         8.36 o                         
   1  -3  19         15.17         17.71         2.33 o                         
   2  -3  19         19.38         21.54         2.39 o                         
   3  -3  19          6.50         16.38         2.83 o                         
   4  -3  19         65.68         64.01         4.69 o                         
  -5  -2  19        121.08        115.17        11.46 o                         
  -4  -2  19        223.33        221.09         9.83 o                         
  -3  -2  19          4.51          1.93         1.74 o                         
  -2  -2  19        123.19        118.97         5.31 o                         
  -1  -2  19        338.81        318.10         8.02 o                         
   0  -2  19         30.50         34.23         2.32 o                         
   1  -2  19        449.47        438.39        10.20 o                         
   2  -2  19         77.32         90.78         5.14 o                         
   3  -2  19         38.57         38.86         4.43 o                         
   4  -2  19         32.71         34.68         3.40 o                         
  -5  -1  19        126.00        123.15        11.00 o                         
  -4  -1  19          6.91         10.29         3.99 o                         
  -3  -1  19        109.45        115.27         6.75 o                         
  -2  -1  19        718.57        639.56        12.58 o                         
  -1  -1  19        453.61        408.42        14.61 o                         
   0  -1  19        114.30        118.22         6.33 o                         
   1  -1  19        226.88        203.84         6.99 o                         
   2  -1  19          1.78         11.47         3.14 o                         
   3  -1  19         14.04         17.51         3.20 o                         
   4  -1  19         91.62         92.86         6.88 o                         
  -5   0  19         81.23         84.61         7.03 o                         
  -4   0  19         99.82        102.32         7.08 o                         
  -3   0  19        165.38        154.32         7.76 o                         
  -2   0  19         55.79         45.78         3.05 o                         
  -1   0  19         15.67         17.27         2.65 o                         
   0   0  19         65.88         86.70         5.60 o                         
   1   0  19         20.07         24.41         3.19 o                         
   2   0  19          2.26         13.09         3.00 o                         
   3   0  19        187.63        181.81         8.87 o                         
   4   0  19          0.55          4.99         2.67 o                         
  -5   1  19        124.49        131.80         8.69 o                         
  -4   1  19          8.11         15.32         3.75 o                         
  -3   1  19        111.39        119.53         7.17 o                         
  -2   1  19        725.06        678.35        13.23 o                         
  -1   1  19        451.91        424.67        14.21 o                         
   0   1  19        112.80        107.83         4.50 o                         
   1   1  19        227.79        222.21         8.66 o                         
   2   1  19          1.38         11.05         3.03 o                         
   3   1  19         13.95         13.31         3.27 o                         
   4   1  19         96.56         94.83         7.00 o                         
  -5   2  19        121.34        122.52         8.94 o                         
  -4   2  19        218.00        225.15        10.96 o                         
  -3   2  19          5.70          7.86         2.79 o                         
  -2   2  19        123.08        121.11         5.06 o                         
  -1   2  19        334.64        322.41         7.33 o                         
   0   2  19         29.85         33.48         2.84 o                         
   1   2  19        454.52        452.60        11.85 o                         
   2   2  19         77.23         88.70         5.20 o                         
   3   2  19         41.23         38.87         3.10 o                         
   4   2  19         33.31         32.47         3.01 o                         
  -4   3  19        164.94        166.23         9.74 o                         
  -3   3  19        102.32        104.15         5.77 o                         
  -2   3  19         27.84         30.87         2.60 o                         
  -1   3  19         36.96         39.84         2.67 o                         
   0   3  19        346.15        337.51         7.55 o                         
   1   3  19         14.77         17.03         2.52 o                         
   2   3  19         20.25         20.31         2.50 o                         
   3   3  19          6.61         18.69         2.93 o                         
   4   3  19         69.13         65.86         4.26 o                         
  -3   4  19         53.72         54.59         4.52 o                         
  -2   4  19         97.48         98.15         5.70 o                         
  -1   4  19          6.55          6.17         1.86 o                         
   0   4  19         11.32         12.45         2.12 o                         
   1   4  19        112.92        108.64         5.68 o                         
   2   4  19         23.51         28.70         3.13 o                         
   3   4  19        201.74        191.80         7.21 o                         
  -2   5  19         80.87         74.85         9.45 o                         
  -1   5  19         22.56         24.20         3.78 o                         
   0   5  19         41.08         40.64         3.75 o                         
   1   5  19         32.61         32.71         3.64 o                         
  -1  -5  20         43.06         47.94         5.48 o                         
   0  -5  20         14.02         15.95         3.50 o                         
   1  -5  20        226.22        241.26        17.71 o                         
  -3  -4  20         67.71         66.98         4.78 o                         
  -2  -4  20        177.72        175.72         9.17 o                         
  -1  -4  20         29.30         33.94         6.92 o                         
   0  -4  20         12.55         11.49         3.03 o                         
   1  -4  20         87.59         91.59         6.89 o                         
   2  -4  20        300.13        321.31        10.48 o                         
  -4  -3  20         24.81         19.55         3.64 o                         
  -3  -3  20        100.71        102.04         4.63 o                         
  -2  -3  20         16.93         18.29         2.08 o                         
  -1  -3  20        133.61        134.89         6.26 o                         
   0  -3  20        532.87        556.81        10.37 o                         
   1  -3  20        229.54        232.16         6.99 o                         
   2  -3  20        176.25        180.28         6.35 o                         
   3  -3  20         73.13         77.07         4.44 o                         
  -4  -2  20        156.63        145.87         8.10 o                         
  -3  -2  20         46.89         41.62         3.51 o                         
  -2  -2  20        470.40        456.80        17.39 o                         
  -1  -2  20        192.44        182.48         5.53 o                         
   0  -2  20        632.22        615.26        11.41 o                         
   1  -2  20         98.65        101.13         5.26 o                         
   2  -2  20         24.05         30.57         3.18 o                         
   3  -2  20         35.34         36.34         5.16 o                         
   4  -2  20         65.89         65.84         4.68 o                         
  -5  -1  20         97.61         95.74         7.29 o                         
  -4  -1  20        164.30        169.63         8.95 o                         
  -3  -1  20         81.40         76.78         5.76 o                         
  -2  -1  20        143.20        139.96         5.40 o                         
  -1  -1  20        299.92        278.71        10.19 o                         
   0  -1  20         15.94         17.46         2.94 o                         
   1  -1  20         82.69         87.09         4.86 o                         
   2  -1  20        277.14        258.08        10.06 o                         
   3  -1  20        182.88        184.04         8.98 o                         
   4  -1  20        145.51        134.31         8.34 o                         
  -5   0  20          8.33         16.73         3.77 o                         
  -4   0  20         60.08         60.57         8.15 o                         
  -3   0  20        124.75        127.34         7.29 o                         
  -2   0  20        261.87        241.98         7.47 o                         
  -1   0  20         12.62         16.51         2.80 o                         
   0   0  20        592.67        651.52        15.01 o                         
   1   0  20          0.03          2.87         2.08 o                         
   2   0  20         62.81         64.89         5.35 o                         
   3   0  20        431.96        438.99        13.84 o                         
   4   0  20          1.10          5.54         2.58 o                         
  -5   1  20         97.07        103.33         7.82 o                         
  -4   1  20        161.75        163.02         9.18 o                         
  -3   1  20         80.74         76.02         5.92 o                         
  -2   1  20        146.82        145.53         5.54 o                         
  -1   1  20        306.46        286.96         9.07 o                         
   0   1  20         17.63         17.22         2.02 o                         
   1   1  20         80.55         89.38         5.96 o                         
   2   1  20        272.41        269.07        10.63 o                         
   3   1  20        181.29        176.35         9.10 o                         
   4   1  20        146.39        141.09         9.21 o                         
  -4   2  20        158.39        151.10         9.08 o                         
  -3   2  20         48.04         41.05         4.65 o                         
  -2   2  20        463.28        468.80        10.01 o                         
  -1   2  20        197.95        198.69         8.14 o                         
   0   2  20        637.53        625.42        15.54 o                         
   1   2  20         94.08        101.17         6.47 o                         
   2   2  20         24.45         33.32         3.45 o                         
   3   2  20         36.37         34.23         3.03 o                         
   4   2  20         65.44         65.38         4.23 o                         
  -4   3  20         24.65         24.85         5.52 o                         
  -3   3  20         98.48         97.20         5.70 o                         
  -2   3  20         18.23         21.48         2.84 o                         
  -1   3  20        130.45        121.24         5.59 o                         
   0   3  20        534.47        514.98         9.42 o                         
   1   3  20        227.34        207.50         7.40 o                         
   2   3  20        174.19        167.70         6.31 o                         
   3   3  20         72.78         68.68         4.36 o                         
  -3   4  20         66.92         65.72         4.96 o                         
  -2   4  20        175.87        171.76         7.51 o                         
  -1   4  20         28.02         30.76         3.12 o                         
   0   4  20         11.20         12.87         2.27 o                         
   1   4  20         87.71         77.94         4.90 o                         
   2   4  20        299.67        292.51         9.82 o                         
  -1   5  20         39.83         36.92         4.60 o                         
   0   5  20         13.42         13.84         2.54 o                         
   1   5  20        223.65        214.13         8.60 o                         
  -3  -4  21         55.63         57.48         4.63 o                         
  -2  -4  21        164.92        164.81         9.07 o                         
  -1  -4  21         65.70         73.57         6.22 o                         
   0  -4  21        154.78        175.39         9.43 o                         
   1  -4  21         75.47         75.04         6.41 o                         
   2  -4  21        241.74        249.47         9.47 o                         
  -4  -3  21         43.28         45.12         5.04 o                         
  -3  -3  21        301.39        299.06        10.03 o                         
  -2  -3  21         22.20         26.49         3.23 o                         
  -1  -3  21        162.30        166.88         7.17 o                         
   0  -3  21         47.79         53.29         3.63 o                         
   1  -3  21        278.33        287.99         9.45 o                         
   2  -3  21         94.51         99.13         5.55 o                         
   3  -3  21        350.38        356.42        13.03 o                         
  -4  -2  21         32.51         31.89         4.29 o                         
  -3  -2  21         68.38         64.96         4.48 o                         
  -2  -2  21        187.25        189.46        11.26 o                         
  -1  -2  21         14.51         16.42         2.10 o                         
   0  -2  21        209.51        217.43         5.53 o                         
   1  -2  21        119.82        118.84         5.83 o                         
   2  -2  21        103.87        110.23         7.04 o                         
   3  -2  21         12.81         17.58         3.49 o                         
   4  -2  21        164.03        155.01        11.01 o                         
  -5  -1  21         42.47         40.89         4.98 o                         
  -4  -1  21         35.82         42.68         4.90 o                         
  -3  -1  21        203.83        199.70        12.48 o                         
  -2  -1  21         37.63         37.49         3.16 o                         
  -1  -1  21        398.00        414.61        18.28 o                         
   0  -1  21         29.13         38.69         4.00 o                         
   1  -1  21        151.51        164.01         8.08 o                         
   2  -1  21         11.49         12.10         2.92 o                         
   3  -1  21         86.24         86.09         6.86 o                         
   4  -1  21        107.21        103.12        13.83 o                         
  -5   0  21         73.47         81.53         6.96 o                         
  -4   0  21         87.52         75.81         6.21 o                         
  -3   0  21        164.29        160.69         8.43 o                         
  -2   0  21         48.55         45.39         3.28 o                         
  -1   0  21        177.15        183.44         7.82 o                         
   0   0  21        273.72        302.26        10.56 o                         
   1   0  21        218.34        224.28         7.76 o                         
   2   0  21        466.50        497.18        14.40 o                         
   3   0  21        201.68        188.08         9.47 o                         
   4   0  21         20.42         23.38         3.89 o                         
  -5   1  21         42.12         47.59         5.78 o                         
  -4   1  21         36.77         43.64         5.18 o                         
  -3   1  21        200.43        189.22         9.21 o                         
  -2   1  21         37.63         42.28         3.33 o                         
  -1   1  21        400.60        411.60        11.69 o                         
   0   1  21         29.57         35.30         2.82 o                         
   1   1  21        151.52        167.88         8.03 o                         
   2   1  21         10.48         10.66         3.00 o                         
   3   1  21         84.86         86.08         6.67 o                         
   4   1  21        107.90        109.11         7.77 o                         
  -4   2  21         32.91         36.52         7.72 o                         
  -3   2  21         69.00         63.76         5.67 o                         
  -2   2  21        188.92        180.97         6.45 o                         
  -1   2  21         14.93         16.45         2.85 o                         
   0   2  21        211.46        223.63         6.90 o                         
   1   2  21        118.34        124.29         5.81 o                         
   2   2  21        101.08        106.04         5.73 o                         
   3   2  21         13.88         16.79         2.26 o                         
   4   2  21        163.29        136.17         6.05 o                         
  -4   3  21         43.97         52.61         5.95 o                         
  -3   3  21        299.39        310.28        10.18 o                         
  -2   3  21         22.11         32.03         3.49 o                         
  -1   3  21        162.06        157.91         6.64 o                         
   0   3  21         48.67         52.03         3.35 o                         
   1   3  21        284.77        270.97         8.57 o                         
   2   3  21         92.33         91.54         4.85 o                         
   3   3  21        346.47        332.60        10.95 o                         
  -3   4  21         55.41         66.13         5.16 o                         
  -2   4  21        158.50        155.67         7.42 o                         
  -1   4  21         65.66         59.19         4.27 o                         
   0   4  21        150.50        147.09         6.39 o                         
   1   4  21         76.63         64.25         4.55 o                         
   2   4  21        238.08        225.30         8.27 o                         
  -2  -4  22         25.59         31.28         4.34 o                         
  -1  -4  22         29.68         37.30         4.73 o                         
   0  -4  22        136.07        147.96         8.93 o                         
   1  -4  22         44.68         47.25         5.45 o                         
   2  -4  22         39.80         40.14         5.22 o                         
  -3  -3  22        218.51        216.41         8.36 o                         
  -2  -3  22         30.67         30.54         3.34 o                         
  -1  -3  22        142.61        142.17         6.80 o                         
   0  -3  22        223.99        236.66         7.16 o                         
   1  -3  22         54.85         68.44         4.22 o                         
   2  -3  22          7.99         11.19         2.22 o                         
   3  -3  22         49.10         44.54         4.16 o                         
  -4  -2  22        101.96        105.53         7.36 o                         
  -3  -2  22         13.08         16.45         2.73 o                         
  -2  -2  22        114.53        118.93         7.75 o                         
  -1  -2  22         15.77         17.05         2.15 o                         
   0  -2  22        212.28        226.19         5.83 o                         
   1  -2  22        296.15        299.91         9.27 o                         
   2  -2  22        251.03        255.91        10.74 o                         
   3  -2  22          3.90          3.58         2.41 o                         
  -4  -1  22         16.80         22.75         3.93 o                         
  -3  -1  22         65.72         69.21         5.69 o                         
  -2  -1  22          6.98          7.49         1.74 o                         
  -1  -1  22        330.43        309.91        12.43 o                         
   0  -1  22          4.10          6.39         2.59 o                         
   1  -1  22        266.88        276.80        10.59 o                         
   2  -1  22         30.35         33.90         4.21 o                         
   3  -1  22        103.85        108.88         7.32 o                         
   4  -1  22          1.08          2.23         2.41 o                         
  -4   0  22        119.33        123.11         8.00 o                         
  -3   0  22        137.57        130.96         7.87 o                         
  -2   0  22        278.33        281.97         7.87 o                         
  -1   0  22        201.31        205.77         6.83 o                         
   0   0  22         41.63         48.75         4.76 o                         
   1   0  22          4.93         14.10         2.52 o                         
   2   0  22        391.39        406.26        16.63 o                         
   3   0  22          2.52          2.03         2.13 o                         
   4   0  22        214.11        198.28        10.43 o                         
  -4   1  22         17.72         23.32         4.23 o                         
  -3   1  22         63.35         67.08         5.86 o                         
  -2   1  22          7.80          8.85         1.80 o                         
  -1   1  22        334.86        337.24        11.96 o                         
   0   1  22          3.76          1.62         1.11 o                         
   1   1  22        264.02        281.69        10.64 o                         
   2   1  22         30.65         31.12         4.13 o                         
   3   1  22        100.77        101.75         7.29 o                         
   4   1  22          1.06          1.70         2.34 o                         
  -4   2  22         99.93        109.94         7.97 o                         
  -3   2  22         13.51         15.46         3.41 o                         
  -2   2  22        113.50        127.70         7.58 o                         
  -1   2  22         15.81         16.11         2.77 o                         
   0   2  22        213.16        218.89         8.66 o                         
   1   2  22        298.13        302.29        10.76 o                         
   2   2  22        249.73        250.50        10.99 o                         
   3   2  22          3.91          4.10         1.76 o                         
  -3   3  22        213.85        219.21         8.77 o                         
  -2   3  22         29.52         33.85         3.57 o                         
  -1   3  22        142.83        141.32         6.29 o                         
   0   3  22        226.33        218.34         6.49 o                         
   1   3  22         51.57         61.76         4.43 o                         
   2   3  22          7.89          8.51         1.93 o                         
   3   3  22         44.80         41.09         3.58 o                         
  -2   4  22         25.95         32.51         3.80 o                         
  -1   4  22         28.77         30.51         4.40 o                         
   0   4  22        138.15        136.04         8.05 o                         
   1   4  22         44.56         43.03         4.01 o                         
   2   4  22         41.59         40.99         3.68 o                         
  -2  -4  23         28.80         30.47         5.52 o                         
  -1  -4  23         57.90         56.55         5.74 o                         
   0  -4  23          1.10          9.64         3.98 o                         
   1  -4  23         70.57         64.94         6.25 o                         
  -3  -3  23         63.20         73.36         5.23 o                         
  -2  -3  23         41.68         40.70         4.00 o                         
  -1  -3  23         24.87         32.92         3.56 o                         
   0  -3  23         42.31         44.06         3.37 o                         
   1  -3  23        162.21        161.08         6.24 o                         
   2  -3  23          5.00          4.16         1.99 o                         
  -4  -2  23         38.85         40.75         4.93 o                         
  -3  -2  23        118.17        122.35         8.39 o                         
  -2  -2  23         13.02         21.55         3.08 o                         
  -1  -2  23        162.44        169.35         5.84 o                         
   0  -2  23        124.32        143.00         4.82 o                         
   1  -2  23         54.51         71.12         4.98 o                         
   2  -2  23        121.24        127.79        10.04 o                         
   3  -2  23         20.74         21.88         3.93 o                         
  -4  -1  23          5.95          4.70         3.61 o                         
  -3  -1  23         53.59         50.06         4.99 o                         
  -2  -1  23         73.32         71.67         4.22 o                         
  -1  -1  23         39.25         50.08         3.86 o                         
   0  -1  23          8.28          7.20         2.46 o                         
   1  -1  23        292.70        311.68        11.51 o                         
   2  -1  23         12.88         14.03         4.09 o                         
   3  -1  23        264.97        263.39        11.46 o                         
  -4   0  23          0.40          6.37         2.83 o                         
  -3   0  23         50.22         53.68         5.25 o                         
  -2   0  23        117.05        128.81         5.60 o                         
  -1   0  23        124.96        119.38         5.43 o                         
   0   0  23         59.09         67.91         5.61 o                         
   1   0  23         31.09         34.66         3.47 o                         
   2   0  23         69.94         80.69         6.99 o                         
   3   0  23         18.12         21.01         3.88 o                         
  -4   1  23          5.04          5.24         3.16 o                         
  -3   1  23         52.96         53.68         5.31 o                         
  -2   1  23         76.46         69.86         4.17 o                         
  -1   1  23         39.31         55.92         4.91 o                         
   0   1  23          8.09          9.64         1.91 o                         
   1   1  23        293.48        311.26        15.01 o                         
   2   1  23         13.63         18.30         3.63 o                         
   3   1  23        261.74        257.63        11.84 o                         
  -4   2  23         38.63         45.49         5.58 o                         
  -3   2  23        120.51        121.97         9.86 o                         
  -2   2  23         12.81         19.47         8.68 o                         
  -1   2  23        158.19        162.68         8.05 o                         
   0   2  23        122.91        131.61         5.57 o                         
   1   2  23         54.52         72.68         4.69 o                         
   2   2  23        115.34        119.43         8.82 o                         
   3   2  23         22.04         19.62         2.50 o                         
  -3   3  23         63.43         62.61         8.55 o                         
  -2   3  23         38.28         36.28         4.86 o                         
  -1   3  23         24.10         25.62         3.01 o                         
   0   3  23         44.93         43.56         3.87 o                         
   1   3  23        161.62        138.82         6.44 o                         
   2   3  23          4.76          6.03         1.64 o                         
  -2   4  23         29.10         31.46         3.88 o                         
  -1   4  23         59.26         55.04         5.20 o                         
   0   4  23          0.77          6.33         2.64 o                         
   1   4  23         73.61         68.14         4.93 o                         
  -1  -4  24          9.15         14.28         3.50 o                         
   0  -4  24         16.18         25.53         4.32 o                         
  -3  -3  24         61.07         67.72         5.08 o                         
  -2  -3  24         19.85         23.38         3.20 o                         
  -1  -3  24          7.58          9.72         3.57 o                         
   0  -3  24         81.29         80.91         6.57 o                         
   1  -3  24          7.21         11.29         2.11 o                         
   2  -3  24         15.60         16.05         2.75 o                         
  -3  -2  24         19.16         21.25         3.67 o                         
  -2  -2  24         81.96         88.05        13.66 o                         
  -1  -2  24        232.94        234.07         8.00 o                         
   0  -2  24         33.52         34.69         3.16 o                         
   1  -2  24        178.18        184.71        11.19 o                         
   2  -2  24         12.67         16.47         3.42 o                         
   3  -2  24          8.58         10.10         3.04 o                         
  -4  -1  24         48.28         49.84         5.41 o                         
  -3  -1  24         10.57         10.74         3.52 o                         
  -2  -1  24         34.23         31.60         3.05 o                         
  -1  -1  24         32.82         41.31         3.86 o                         
   0  -1  24         78.67         87.36         6.34 o                         
   1  -1  24         92.11        109.42         7.28 o                         
   2  -1  24        125.24        137.17         8.22 o                         
   3  -1  24         23.79         38.22         4.96 o                         
  -4   0  24         18.40         20.13         3.93 o                         
  -3   0  24          2.59          5.40         2.18 o                         
  -2   0  24          9.74         13.64         2.47 o                         
  -1   0  24          4.50          8.89         2.02 o                         
   0   0  24          7.93         13.09         2.97 o                         
   1   0  24         40.11         47.91         5.13 o                         
   2   0  24         59.85         66.25         6.09 o                         
   3   0  24        442.37        471.01        15.96 o                         
  -4   1  24         47.22         49.09         5.55 o                         
  -3   1  24         10.93          9.55         2.84 o                         
  -2   1  24         34.56         38.04         4.37 o                         
  -1   1  24         32.66         38.26         4.18 o                         
   0   1  24         79.67         88.04         5.93 o                         
   1   1  24         90.97         88.04         5.56 o                         
   2   1  24        121.32        125.50         7.73 o                         
   3   1  24         24.12         32.30         3.76 o                         
  -3   2  24         17.46         15.11         3.41 o                         
  -2   2  24         80.74         84.31         6.59 o                         
  -1   2  24        241.49        252.56        10.91 o                         
   0   2  24         33.52         34.68         4.26 o                         
   1   2  24        171.23        172.96         6.99 o                         
   2   2  24         12.61         12.45         2.61 o                         
   3   2  24          7.18          8.28         1.95 o                         
  -3   3  24         59.38         65.75         8.34 o                         
  -2   3  24         21.26         20.84         3.03 o                         
  -1   3  24          7.72          7.81         2.21 o                         
   0   3  24         84.58         89.08         5.34 o                         
   1   3  24          6.91          7.91         2.19 o                         
   2   3  24         17.12         17.82         2.76 o                         
  -1   4  24          9.91          9.26         2.61 o                         
   0   4  24         16.11         22.45         3.95 o                         
  -2  -3  25         25.81         25.73         3.48 o                         
  -1  -3  25         23.33         26.07         3.51 o                         
   0  -3  25         15.14         17.69         2.91 o                         
   1  -3  25         48.29         51.34         3.94 o                         
  -3  -2  25         41.89         48.14         5.27 o                         
  -2  -2  25         26.98         23.37        10.26 o                         
  -1  -2  25        108.85        113.04         5.01 o                         
   0  -2  25         20.89         28.73         3.45 o                         
   1  -2  25         32.37         34.51         4.55 o                         
   2  -2  25         14.62         18.28         3.67 o                         
  -3  -1  25         28.44         28.02         4.16 o                         
  -2  -1  25          7.78         13.35         2.44 o                         
  -1  -1  25         61.29         61.32         4.39 o                         
   0  -1  25         28.68         36.10         3.66 o                         
   1  -1  25        157.17        179.76         9.33 o                         
   2  -1  25         72.92         81.33         6.73 o                         
   3  -1  25         48.06         59.11         6.07 o                         
  -4   0  25         56.02         59.02         6.17 o                         
  -3   0  25         49.62         56.94         5.60 o                         
  -2   0  25        174.41        166.54         6.56 o                         
  -1   0  25         77.50         74.67         4.64 o                         
   0   0  25         19.01         24.14         3.76 o                         
   1   0  25          2.01          6.93         2.22 o                         
   2   0  25        177.37        205.09        10.48 o                         
   3   0  25          0.06          9.88         5.65 o                         
  -3   1  25         28.27         27.52         4.31 o                         
  -2   1  25          8.57         12.81         3.23 o                         
  -1   1  25         58.11         59.71         5.25 o                         
   0   1  25         30.31         38.44         4.63 o                         
   1   1  25        156.72        164.71         9.50 o                         
   2   1  25         68.63         68.00         6.71 o                         
   3   1  25         47.59         57.39         4.91 o                         
  -3   2  25         40.23         38.26         4.87 o                         
  -2   2  25         26.32         24.57         3.95 o                         
  -1   2  25        112.56        113.90         7.03 o                         
   0   2  25         20.86         24.29         3.66 o                         
   1   2  25         34.99         37.30         3.45 o                         
   2   2  25         15.04         16.39         2.90 o                         
  -2   3  25         24.93         27.71         3.49 o                         
  -1   3  25         23.40         23.38         3.13 o                         
   0   3  25         16.33         18.31         3.38 o                         
   1   3  25         49.80         49.03         4.14 o                         
  -1  -3  26        175.29        184.36         8.48 o                         
   0  -3  26          8.96         18.74         3.05 o                         
   1  -3  26         43.55         49.74         4.02 o                         
  -3  -2  26          8.31         11.63         3.22 o                         
  -2  -2  26        113.14        117.35         8.77 o                         
  -1  -2  26         22.95         29.88         3.45 o                         
   0  -2  26         86.25         94.40         5.86 o                         
   1  -2  26          7.39         13.25         4.73 o                         
   2  -2  26         13.31         22.83         4.24 o                         
  -3  -1  26        198.39        202.82        14.67 o                         
  -2  -1  26         57.90         62.08         4.35 o                         
  -1  -1  26         15.09         17.05         2.66 o                         
   0  -1  26         41.73         49.14         3.56 o                         
   1  -1  26         85.49        101.54         7.35 o                         
   2  -1  26         12.12         19.39         3.71 o                         
  -3   0  26        381.17        394.00        14.37 o                         
  -2   0  26         47.98         56.65         5.73 o                         
  -1   0  26          0.28          2.89         1.60 o                         
   0   0  26        218.14        239.81        10.81 o                         
   1   0  26         11.57          9.90         2.16 o                         
   2   0  26        148.66        160.66         9.58 o                         
  -3   1  26        194.34        194.43        10.47 o                         
  -2   1  26         57.95         65.03         6.10 o                         
  -1   1  26         17.04         18.45         3.22 o                         
   0   1  26         42.26         50.05         5.32 o                         
   1   1  26         83.50         94.61         5.45 o                         
   2   1  26         13.08         18.68         4.02 o                         
  -3   2  26          8.40          8.71         3.13 o                         
  -2   2  26        113.08        106.86         7.82 o                         
  -1   2  26         23.09         30.02         6.12 o                         
   0   2  26         86.07         85.29         6.66 o                         
   1   2  26          6.84          9.93         2.52 o                         
   2   2  26         12.36         15.94         3.62 o                         
  -1   3  26        173.89        167.92         7.49 o                         
   0   3  26          8.69         16.63         3.50 o                         
   1   3  26         46.78         52.11         5.81 o                         
  -2  -2  27        120.08        149.82        14.36 o                         
  -1  -2  27         46.12         50.44         4.45 o                         
   0  -2  27        120.46        121.47        30.44 o                         
   1  -2  27         59.10         67.13         6.34 o                         
  -3  -1  27        191.35        199.42        16.44 o                         
  -2  -1  27        104.16         98.31         6.21 o                         
  -1  -1  27        194.88        201.67         7.79 o                         
   0  -1  27         76.26         89.20         4.74 o                         
   1  -1  27        148.26        168.65         9.57 o                         
   2  -1  27        105.05        104.76         7.83 o                         
  -3   0  27        120.59        129.79         9.32 o                         
  -2   0  27         16.01         18.62         3.55 o                         
  -1   0  27         19.47         18.94         3.61 o                         
   0   0  27        144.24        176.52         9.67 o                         
   1   0  27          7.44         10.95         2.69 o                         
   2   0  27         54.84         64.69         6.54 o                         
  -3   1  27        195.79        201.01        15.52 o                         
  -2   1  27        104.73        108.91         7.68 o                         
  -1   1  27        194.81        211.45         9.95 o                         
   0   1  27         75.18         84.93         6.89 o                         
   1   1  27        147.83        170.44         9.61 o                         
   2   1  27        105.00        101.26         7.21 o                         
  -2   2  27        118.81        130.38         8.64 o                         
  -1   2  27         45.23         45.75         4.80 o                         
   0   2  27        121.32        150.45         8.94 o                         
   1   2  27         58.34         66.39         8.25 o                         
  -1  -2  28        100.24        109.96         6.48 o                         
   0  -2  28         50.17         60.67         5.95 o                         
  -2  -1  28         91.73         97.50        11.80 o                         
  -1  -1  28         55.70         66.26         4.70 o                         
   0  -1  28         57.91         71.03         4.38 o                         
   1  -1  28        120.06        133.67         8.76 o                         
  -2   0  28         59.24         54.96         5.76 o                         
  -1   0  28         90.63         99.76         5.76 o                         
   0   0  28        117.97        137.31         8.69 o                         
   1   0  28         84.42         92.95         6.28 o                         
  -2   1  28         96.63        104.43         7.78 o                         
  -1   1  28         57.28         66.63         4.81 o                         
   0   1  28         55.24         61.40         5.95 o                         
   1   1  28        117.49        134.19         7.50 o                         
  -1   2  28        102.81        114.82         7.63 o                         
   0   2  28         49.25         54.74         5.73 o                         
  -1  -1  29         81.67         84.00         5.46 o                         
   0  -1  29         52.78         64.01         4.32 o                         
  -1   0  29         49.18         55.21         4.72 o                         
   0   0  29         28.15         36.06         5.08 o                         
  -1   1  29         82.03         95.37         5.82 o                         
   0   1  29         53.79         60.06         6.17 o                         
                                                                                
